# Supplementary material for: Crystal structure of (4R,5S,6R)-6-azido-5-benz­yloxy-3,3,4-tri­fluoro­azepan-1-ium 2,2,2-tri­fluoro­acetate from synchrotron data
Source: Acta Crystallogr E Crystallogr Commun. 2015 Oct 24;71(Pt 11):1361–5. doi: 10.1107/S2056989015019416 (PMC4645019; doi:10.1107/S2056989015019416)
Supplement: Supplementary file 1 [file e-71-01361-sup1.cif]

##############################################################################
#                                                                            #
# This CIF contains the data in a paper accepted for publication in          #
# Acta Crystallographica Section E. It conforms to the requirements of       #
# Notes for Authors for Acta Crystallographica Section E, and has been       #
# peer reviewed under the auspices of the IUCr Commission on Journals.       #
#                                                                            #
# Full details of the Crystallographic Information File format               #
# are given in the paper "The Crystallographic Information File (CIF):       #
# a New Standard Archive File for Crystallography" by S. R. Hall, F. H.      #
# Allen and I. D. Brown [Acta Cryst. (1991), A47, 655-685].                  #
#                                                                            #
# The current version of the core CIF dictionary is obtainable from          #
# ftp://ftp.iucr.org/pub/cif_core.dic.                                       #
#                                                                            #
# Software is freely available for graphical display of the structure(s)     #
# in this CIF. For information consult the CIF software page                 #
# http://www.iucr.org/resources/cif/software.                                #
#                                                                            #
# This file may be used for bona fide research purposes within the           #
# scientific community so long as proper attribution is given to the journal # 
# article from which it was obtained.                                        #
#                                                                            #
##############################################################################
data_I
_audit_creation_method
;
Olex2 1.2
(compiled 2015.01.26 svn.r3150 for OlexSys, GUI svn.r4998)
;
_database_code_depnum_ccdc_archive     'CCDC 1431203'
_chemical_name_systematic
;\
(4<i>R</i>,5<i>S</i>,6<i>R</i>)-6-Azido-5-benzyloxy-3,3,4-\
trifluoroazepan-1-ium 2,2,2-trifluoroacetate
;
_chemical_name_common     ?
_chemical_formula_moiety     'C13 H16 F3 N4 O +, C2 F3 O2 -'
_chemical_formula_sum     'C15 H16 F6 N4 O3'
_chemical_formula_iupac     'C13 H16 F3 N4 O +, C2 F3 O2 -'
_chemical_formula_weight     414.32
_chemical_melting_point     ?
_shelx_space_group_comment
;
The symmetry employed for this shelxl refinement is uniquely defined
by the following loop, which should always be used as a source of
symmetry information in preference to the above space-group names.
They are only intended as comments.
;
_space_group_crystal_system     monoclinic
_space_group_name_H-M_alt     'P 21'
_space_group_name_Hall     'P 2yb'
loop_
    _space_group_symop_operation_xyz
    'x, y, z'
    '-x, y+1/2, -z'
_cell_length_a     5.8780(12)
_cell_length_b     34.503(7)
_cell_length_c     8.8120(18)
_cell_angle_alpha     90
_cell_angle_beta     92.42(3)
_cell_angle_gamma     90
_cell_volume     1785.6(6)
_cell_formula_units_Z     4
_cell_measurement_reflns_used     ?
_cell_measurement_theta_min     ?
_cell_measurement_theta_max     ?
_cell_measurement_temperature     100
_exptl_crystal_description     plate
_exptl_crystal_colour     colourless
_exptl_crystal_size_max     0.015
_exptl_crystal_size_mid     0.01
_exptl_crystal_size_min     0.01
_exptl_crystal_density_diffrn     1.541
_exptl_crystal_density_meas     ?
_exptl_crystal_density_method     ?
_exptl_crystal_F_000     848
_exptl_absorpt_coefficient_mu     0.158
_exptl_absorpt_correction_type     none
_exptl_absorpt_process_details     ?
_shelx_estimated_absorpt_T_min     0.998
_shelx_estimated_absorpt_T_max     0.998
_exptl_absorpt_correction_T_min     ?
_exptl_absorpt_correction_T_max     ?
_exptl_special_details
;
;
_diffrn_ambient_temperature     100
_diffrn_radiation_type     'Synchrotron'
_diffrn_radiation_wavelength     0.7293
_diffrn_measurement_device_type     'Bruker APEXII CCD'
_diffrn_measurement_method     '\w scans'
_diffrn_detector_area_resol_mean     ?
_diffrn_reflns_number     13709
_diffrn_reflns_av_R_equivalents     0.3862
_diffrn_reflns_theta_min     2.374
_diffrn_reflns_theta_max     21.468
_diffrn_reflns_theta_full     21.468
_diffrn_measured_fraction_theta_max     0.976
_diffrn_measured_fraction_theta_full     0.976
_diffrn_reflns_limit_h_min     -5
_diffrn_reflns_limit_h_max     5
_diffrn_reflns_limit_k_min     -34
_diffrn_reflns_limit_k_max     34
_diffrn_reflns_limit_l_min     -8
_diffrn_reflns_limit_l_max     8
_diffrn_standards_number     0
_refine_special_details
;
;
_reflns_number_total     3642
_reflns_number_gt     2175
_reflns_threshold_expression     I>2\s(I)
_refine_ls_structure_factor_coef     Fsqd
_refine_ls_matrix_type     full
_refine_ls_R_factor_all     0.1545
_refine_ls_R_factor_gt     0.1163
_refine_ls_wR_factor_gt     0.2349
_refine_ls_wR_factor_ref     0.2613
_refine_ls_goodness_of_fit_ref     0.967
_refine_ls_restrained_S_all     0.952
_refine_ls_number_reflns     3642
_refine_ls_number_parameters     505
_refine_ls_number_restraints     193
_refine_ls_hydrogen_treatment     constr
_refine_ls_weighting_scheme     calc
_refine_ls_weighting_details
                      'w=1/[\s^2^(Fo^2^)+(0.0001P)^2^] where P=(Fo^2^+2Fc^2^)/3'
_atom_sites_solution_hydrogens     geom
_atom_sites_solution_primary     ?
_atom_sites_solution_secondary     ?
_refine_ls_shift/su_max     0.000
_refine_ls_shift/su_mean     0.000
_refine_diff_density_max     0.564
_refine_diff_density_min     -0.414
_refine_ls_extinction_method     none
_refine_ls_extinction_coef     .
_refine_ls_abs_structure_details
;
Flack <i>x</i> determined using 390 quotients
[(<i>I</i>^+^)-(<i>I</i>^-^)]/[(<i>I</i>^+^)+(<i>I</i>^-^)]
(Parsons <i>et al.</i>,  2013)
;
_refine_ls_abs_structure_Flack     2.2(10)
loop_
    _atom_type_symbol
    _atom_type_description
    _atom_type_scat_dispersion_real
    _atom_type_scat_dispersion_imag
    _atom_type_scat_source
    'C' 'C' 0.0040 0.0020
                         'International Tables Vol C Tables 4.2.6.8 and 6.1.1.4'
    'H' 'H' 0.0000 0.0000
                         'International Tables Vol C Tables 4.2.6.8 and 6.1.1.4'
    'F' 'F' 0.0190 0.0110
                         'International Tables Vol C Tables 4.2.6.8 and 6.1.1.4'
    'N' 'N' 0.0070 0.0030
                         'International Tables Vol C Tables 4.2.6.8 and 6.1.1.4'
    'O' 'O' 0.0120 0.0060
                         'International Tables Vol C Tables 4.2.6.8 and 6.1.1.4'
_computing_data_collection
;
<i>XDS</i> (Kabsch, 2010)
;
_computing_cell_refinement
;
<i>XDS</i> (Kabsch, 2010)
;
_computing_data_reduction
;
<i>XDS</i> (Kabsch, 2010)
;
_computing_structure_solution
;
SHELXS97 (Sheldrick, 2008)
;
_computing_structure_refinement
;
SHELXL2014 (Sheldrick, 2015)
;
_computing_molecular_graphics
;
<i>OLEX2</i> (Dolomanov <i>et al.</i>, 2009) and
Mercury (Macrae <i>et al.</i>, 2008)
;
_computing_publication_material
;
<i>OLEX2</i> (Dolomanov <i>et al.</i>, 2009)
;
loop_
    _atom_site_type_symbol
    _atom_site_label
    _atom_site_fract_x
    _atom_site_fract_y
    _atom_site_fract_z
    _atom_site_U_iso_or_equiv
    _atom_site_adp_type
    _atom_site_calc_flag
    _atom_site_occupancy
    _atom_site_disorder_assembly
    _atom_site_disorder_group
    O O1A 0.606(3) 0.3889(6) 0.6446(15) 0.067(5) Uani d 1 . .
    F F1A 1.1433(19) 0.4338(5) 0.6460(13) 0.062(4) Uani d 1 . .
    F F2A 0.923(2) 0.4956(5) 0.7835(11) 0.080(5) Uani d 1 . .
    F F3A 0.615(2) 0.4787(4) 0.6578(10) 0.050(3) Uani d 1 . .
    N N1A 0.835(3) 0.4880(5) 0.3749(14) 0.035(4) Uani d 1 . .
    H H1AA 0.6842 0.4943 0.3686 0.042 Uiso calc 1 . .
    H H1AB 0.9039 0.5018 0.3020 0.042 Uiso calc 1 . .
    N N2A 0.627(4) 0.3894(7) 0.3202(19) 0.066(6) Uani d 1 . .
    N N3A 0.444(5) 0.3736(8) 0.351(2) 0.069(7) Uani d 1 . .
    N N4A 0.278(4) 0.3579(9) 0.373(2) 0.090(9) Uani d 1 . .
    C C1A 0.794(3) 0.4058(7) 0.571(2) 0.042(5) Uani d 1 . .
    H H1A 0.9033 0.3848 0.5454 0.051 Uiso calc 1 . .
    C C2A 0.913(4) 0.4343(7) 0.668(2) 0.044(5) Uani d 1 . .
    H H2A 0.8938 0.4258 0.7751 0.053 Uiso calc 1 . .
    C C3A 0.844(3) 0.4777(7) 0.6604(17) 0.034(4) Uani d 1 . .
    C C4A 0.928(3) 0.5013(7) 0.5242(17) 0.039(5) Uani d 1 . .
    H H4AA 0.8869 0.5289 0.5379 0.046 Uiso calc 1 . .
    H H4AB 1.0967 0.4998 0.5247 0.046 Uiso calc 1 . .
    C C5A 0.855(3) 0.4469(7) 0.337(2) 0.042(5) Uani d 1 . .
    H H5AA 1.0121 0.4381 0.3625 0.050 Uiso calc 1 . .
    H H5AB 0.8243 0.4433 0.2270 0.050 Uiso calc 1 . .
    C C6A 0.691(3) 0.4228(7) 0.423(2) 0.043(5) Uani d 1 . .
    H H6A 0.5523 0.4384 0.4446 0.051 Uiso calc 1 . .
    C C7A 0.678(4) 0.3547(9) 0.737(3) 0.070(8) Uani d 1 . .
    H H7AA 0.7974 0.3618 0.8142 0.084 Uiso calc 1 . .
    H H7AB 0.7359 0.3339 0.6716 0.084 Uiso calc 1 . .
    C C8A 0.465(4) 0.3422(9) 0.810(2) 0.062(6) Uani d 1 . .
    C C9A 0.373(5) 0.3642(11) 0.921(3) 0.081(7) Uani d 1 . .
    H H9A 0.4346 0.3887 0.9491 0.097 Uiso calc 1 . .
    C C10A 0.178(5) 0.3483(11) 0.994(3) 0.082(7) Uani d 1 . .
    H H10A 0.1049 0.3630 1.0692 0.098 Uiso calc 1 . .
    C C11A 0.099(5) 0.3121(10) 0.955(3) 0.079(7) Uani d 1 . .
    H H11A -0.0217 0.3010 1.0091 0.095 Uiso calc 1 . .
    C C12A 0.182(5) 0.2932(11) 0.848(3) 0.084(7) Uani d 1 . .
    H H12A 0.1102 0.2699 0.8148 0.101 Uiso calc 1 . .
    C C13A 0.375(5) 0.3053(11) 0.778(3) 0.080(7) Uani d 1 . .
    H H13A 0.4478 0.2887 0.7091 0.096 Uiso calc 1 . .
    O O1B 0.613(3) 0.6932(5) 0.8311(16) 0.060(4) Uani d 1 . .
    F F1B 0.916(3) 0.6548(5) 0.6524(12) 0.079(5) Uani d 1 . .
    F F2B 1.1956(19) 0.6200(4) 0.8697(11) 0.055(4) Uani d 1 . .
    F F3B 1.005(2) 0.5828(5) 0.7138(11) 0.067(4) Uani d 1 . .
    N N1B 0.961(3) 0.5980(6) 1.1146(16) 0.036(4) Uani d 1 . .
    H H1BA 0.8766 0.5850 1.1825 0.044 Uiso calc 1 . .
    H H1BB 1.1099 0.5922 1.1364 0.044 Uiso calc 1 . .
    N N2B 0.682(3) 0.6932(7) 1.1396(17) 0.060(6) Uani d 1 . .
    N N3B 0.485(4) 0.7051(7) 1.1158(18) 0.067(6) Uani d 1 . .
    N N4B 0.313(4) 0.7214(9) 1.101(2) 0.081(8) Uani d 1 . .
    C C1B 0.792(4) 0.6723(7) 0.891(2) 0.045(5) Uani d 1 . .
    H H1B 0.9306 0.6892 0.8960 0.054 Uiso calc 1 . .
    C C2B 0.830(4) 0.6396(7) 0.7792(19) 0.046(5) Uani d 1 . .
    H H2B 0.6767 0.6285 0.7498 0.055 Uiso calc 1 . .
    C C3B 0.983(4) 0.6055(7) 0.836(2) 0.045(5) Uani d 1 . .
    C C4B 0.898(4) 0.5830(8) 0.9578(18) 0.044(5) Uani d 1 . .
    H H4BA 0.9560 0.5562 0.9494 0.052 Uiso calc 1 . .
    H H4BB 0.7300 0.5819 0.9457 0.052 Uiso calc 1 . .
    C C5B 0.930(4) 0.6390(8) 1.137(2) 0.048(5) Uani d 1 . .
    H H5BA 1.0715 0.6520 1.1079 0.058 Uiso calc 1 . .
    H H5BB 0.9160 0.6433 1.2471 0.058 Uiso calc 1 . .
    C C6B 0.734(4) 0.6602(8) 1.057(2) 0.050(5) Uani d 1 . .
    H H6B 0.5977 0.6428 1.0517 0.060 Uiso calc 1 . .
    C C7B 0.666(5) 0.7294(11) 0.765(4) 0.098(12) Uani d 1 . .
    H H7BA 0.7893 0.7257 0.6933 0.117 Uiso calc 1 . .
    H H7BB 0.7228 0.7473 0.8460 0.117 Uiso calc 1 . .
    C C8B 0.471(4) 0.7466(9) 0.686(2) 0.064(6) Uani d 1 . .
    C C9B 0.369(5) 0.7277(11) 0.557(3) 0.090(9) Uani d 1 . .
    H H9B 0.4288 0.7044 0.5175 0.109 Uiso calc 1 . .
    C C10B 0.176(5) 0.7452(10) 0.492(3) 0.080(8) Uani d 1 . .
    H H10B 0.1056 0.7328 0.4058 0.097 Uiso calc 1 . .
    C C11B 0.078(5) 0.7791(10) 0.541(3) 0.078(7) Uani d 1 . .
    H H11B -0.0543 0.7895 0.4908 0.094 Uiso calc 1 . .
    C C12B 0.180(4) 0.7969(11) 0.665(3) 0.082(8) Uani d 1 . .
    H H12B 0.1141 0.8200 0.7020 0.098 Uiso calc 1 . .
    C C13B 0.375(5) 0.7826(10) 0.737(3) 0.076(7) Uani d 1 . .
    H H13B 0.4460 0.7963 0.8204 0.092 Uiso calc 1 . .
    O O1C 0.709(3) 0.5680(5) 0.3297(14) 0.052(5) Uani d 1 . .
    O O2C 0.420(2) 0.5922(6) 0.1855(13) 0.055(5) Uani d 1 . .
    F F1C 0.440(2) 0.5625(5) 0.5606(11) 0.074(5) Uani d 1 . .
    F F2C 0.414(2) 0.6230(5) 0.5063(14) 0.077(5) Uani d 1 . .
    F F3C 0.1583(19) 0.5832(5) 0.4231(9) 0.071(5) Uani d 1 . .
    C C1C 0.382(3) 0.5872(8) 0.447(2) 0.042(6) Uani d 1 . .
    C C2C 0.519(4) 0.5805(6) 0.306(2) 0.033(5) Uani d 1 . .
    O O1D 0.378(2) 0.4904(5) 1.2965(13) 0.047(4) Uani d 1 . .
    O O2D 0.090(2) 0.5162(5) 1.1558(11) 0.045(4) Uani d 1 . .
    F F1D 0.366(2) 0.5249(4) 0.9285(10) 0.054(3) Uani d 1 . .
    F F2D 0.375(2) 0.4654(5) 0.9654(12) 0.071(4) Uani d 1 . .
    F F3D 0.638(2) 0.5015(5) 1.0584(11) 0.066(4) Uani d 1 . .
    C C1D 0.420(3) 0.4990(8) 1.0293(18) 0.037(4) Uani d 1 . .
    C C2D 0.281(4) 0.5034(7) 1.1753(19) 0.036(6) Uani d 1 . .
loop_
    _atom_site_aniso_label
    _atom_site_aniso_U_11
    _atom_site_aniso_U_22
    _atom_site_aniso_U_33
    _atom_site_aniso_U_12
    _atom_site_aniso_U_13
    _atom_site_aniso_U_23
    O1A 0.045(10) 0.100(17) 0.058(9) 0.007(10) 0.001(7) 0.006(10)
    F1A 0.035(8) 0.079(12) 0.070(7) 0.005(7) -0.004(5) 0.024(8)
    F2A 0.097(10) 0.120(15) 0.022(6) -0.010(10) -0.007(5) -0.020(7)
    F3A 0.060(8) 0.051(10) 0.042(6) -0.004(7) 0.013(5) -0.006(6)
    N1A 0.036(9) 0.043(10) 0.026(6) -0.004(7) 0.002(5) -0.004(6)
    N2A 0.077(14) 0.070(17) 0.050(10) -0.010(12) -0.007(9) -0.024(11)
    N3A 0.078(15) 0.075(18) 0.053(11) -0.007(12) -0.012(10) -0.010(11)
    N4A 0.090(16) 0.11(2) 0.068(12) -0.036(14) 0.005(11) -0.046(13)
    C1A 0.033(12) 0.050(11) 0.044(8) 0.005(8) -0.002(7) 0.004(7)
    C2A 0.058(13) 0.046(10) 0.028(8) -0.006(8) -0.001(8) 0.007(7)
    C3A 0.035(12) 0.047(10) 0.020(8) -0.009(8) -0.003(7) -0.005(7)
    C4A 0.055(12) 0.036(11) 0.024(6) -0.008(9) 0.000(6) -0.006(7)
    C5A 0.046(11) 0.043(10) 0.037(9) -0.002(8) -0.002(7) -0.006(7)
    C6A 0.042(11) 0.043(12) 0.043(8) 0.006(8) -0.004(7) 0.003(8)
    C7A 0.067(17) 0.07(2) 0.077(15) 0.031(16) 0.012(12) 0.042(16)
    C8A 0.075(14) 0.075(16) 0.034(10) 0.012(11) -0.018(9) 0.019(9)
    C9A 0.091(16) 0.091(17) 0.060(13) 0.011(12) -0.005(10) 0.002(11)
    C10A 0.094(16) 0.098(17) 0.053(12) 0.011(12) 0.000(10) 0.013(12)
    C11A 0.093(15) 0.088(17) 0.056(12) 0.016(12) -0.014(10) 0.032(11)
    C12A 0.086(16) 0.097(17) 0.070(14) 0.002(12) -0.012(10) 0.013(12)
    C13A 0.090(16) 0.084(17) 0.066(13) 0.002(11) -0.008(10) 0.004(11)
    O1B 0.068(10) 0.048(13) 0.062(8) 0.003(9) -0.020(7) 0.015(9)
    F1B 0.128(12) 0.080(13) 0.030(6) -0.003(10) 0.007(7) 0.019(7)
    F2B 0.045(8) 0.072(11) 0.049(6) -0.009(7) 0.012(5) 0.017(7)
    F3B 0.100(11) 0.077(12) 0.027(6) -0.002(9) 0.018(6) -0.001(7)
    N1B 0.030(9) 0.043(10) 0.036(7) -0.004(7) -0.003(6) 0.004(6)
    N2B 0.067(11) 0.072(17) 0.040(9) 0.004(11) -0.004(9) -0.023(10)
    N3B 0.062(12) 0.085(19) 0.053(10) 0.007(11) 0.008(10) -0.006(11)
    N4B 0.067(12) 0.10(2) 0.078(13) 0.017(12) 0.000(10) -0.019(14)
    C1B 0.044(12) 0.052(12) 0.038(8) -0.014(9) -0.013(7) 0.008(7)
    C2B 0.058(12) 0.050(11) 0.028(8) -0.022(8) -0.005(7) 0.014(7)
    C3B 0.060(12) 0.051(12) 0.024(8) -0.017(9) -0.012(7) 0.007(8)
    C4B 0.052(12) 0.047(11) 0.031(7) -0.005(9) -0.003(7) 0.010(7)
    C5B 0.056(11) 0.050(10) 0.037(9) -0.004(9) -0.008(8) -0.001(8)
    C6B 0.051(11) 0.057(14) 0.042(8) -0.008(9) -0.006(7) 0.008(8)
    C7B 0.09(2) 0.09(3) 0.11(2) -0.034(19) -0.037(16) 0.08(2)
    C8B 0.065(13) 0.081(17) 0.046(10) 0.005(11) 0.004(9) 0.020(10)
    C9B 0.098(15) 0.098(18) 0.073(13) 0.031(13) -0.027(11) -0.004(12)
    C10B 0.091(15) 0.092(18) 0.057(12) 0.018(12) -0.010(10) 0.019(11)
    C11B 0.072(15) 0.087(18) 0.075(13) 0.008(12) -0.007(10) 0.018(11)
    C12B 0.069(14) 0.100(18) 0.076(13) 0.013(12) -0.003(10) 0.004(12)
    C13B 0.071(14) 0.093(18) 0.064(12) 0.008(11) -0.003(10) 0.008(11)
    O1C 0.036(9) 0.077(14) 0.043(7) 0.014(9) -0.007(6) -0.002(8)
    O2C 0.035(8) 0.108(16) 0.022(7) -0.011(9) -0.005(6) 0.003(8)
    F1C 0.063(8) 0.130(16) 0.028(6) 0.010(9) 0.010(5) 0.020(8)
    F2C 0.085(10) 0.091(15) 0.055(7) 0.010(10) 0.010(6) -0.027(9)
    F3C 0.044(9) 0.151(17) 0.019(5) 0.010(8) 0.003(5) -0.004(7)
    C1C 0.028(14) 0.08(2) 0.020(10) -0.002(12) -0.002(9) -0.012(13)
    C2C 0.047(15) 0.016(14) 0.038(12) -0.010(11) 0.004(11) -0.002(10)
    O1D 0.035(8) 0.070(13) 0.037(7) 0.006(8) 0.013(6) 0.012(8)
    O2D 0.028(9) 0.087(14) 0.020(6) 0.020(8) 0.009(5) 0.006(7)
    F1D 0.060(7) 0.089(9) 0.013(5) 0.004(6) 0.003(4) 0.016(5)
    F2D 0.099(10) 0.078(10) 0.038(6) 0.001(7) 0.015(6) -0.016(6)
    F3D 0.040(6) 0.116(13) 0.043(6) 0.008(6) 0.003(5) 0.019(7)
    C1D 0.039(9) 0.059(10) 0.012(8) 0.006(7) 0.000(7) -0.001(7)
    C2D 0.030(13) 0.050(17) 0.027(11) 0.012(12) 0.000(9) -0.001(10)
_geom_special_details
;
 All esds (except the esd in the dihedral angle between two l.s. planes)
 are estimated using the full covariance matrix.  The cell esds are taken
 into account individually in the estimation of esds in distances, angles
 and torsion angles; correlations between esds in cell parameters are only
 used when they are defined by crystal symmetry.  An approximate (isotropic)
 treatment of cell esds is used for estimating esds involving l.s. planes.
;
loop_
    _geom_bond_atom_site_label_1
    _geom_bond_atom_site_label_2
    _geom_bond_site_symmetry_2
    _geom_bond_distance
    _geom_bond_publ_flag
    O1A C1A . 1.43(3) ?
    O1A C7A . 1.48(3) ?
    F1A C2A . 1.37(2) ?
    F2A C3A . 1.31(2) ?
    F3A C3A . 1.34(2) ?
    N1A H1AA . 0.9100 ?
    N1A H1AB . 0.9100 ?
    N1A C4A . 1.48(2) ?
    N1A C5A . 1.46(3) ?
    N2A N3A . 1.25(3) ?
    N2A C6A . 1.50(3) ?
    N3A N4A . 1.14(3) ?
    C1A H1A . 1.0000 ?
    C1A C2A . 1.46(3) ?
    C1A C6A . 1.53(3) ?
    C2A H2A . 1.0000 ?
    C2A C3A . 1.55(3) ?
    C3A C4A . 1.55(3) ?
    C4A H4AA . 0.9900 ?
    C4A H4AB . 0.9900 ?
    C5A H5AA . 0.9900 ?
    C5A H5AB . 0.9900 ?
    C5A C6A . 1.50(3) ?
    C6A H6A . 1.0000 ?
    C7A H7AA . 0.9900 ?
    C7A H7AB . 0.9900 ?
    C7A C8A . 1.50(4) ?
    C8A C9A . 1.37(4) ?
    C8A C13A . 1.40(4) ?
    C9A H9A . 0.9500 ?
    C9A C10A . 1.44(4) ?
    C10A H10A . 0.9500 ?
    C10A C11A . 1.37(4) ?
    C11A H11A . 0.9500 ?
    C11A C12A . 1.26(4) ?
    C12A H12A . 0.9500 ?
    C12A C13A . 1.38(4) ?
    C13A H13A . 0.9500 ?
    O1B C1B . 1.36(3) ?
    O1B C7B . 1.42(3) ?
    F1B C2B . 1.35(2) ?
    F2B C3B . 1.37(2) ?
    F3B C3B . 1.34(2) ?
    N1B H1BA . 0.9100 ?
    N1B H1BB . 0.9100 ?
    N1B C4B . 1.51(2) ?
    N1B C5B . 1.44(3) ?
    N2B N3B . 1.24(3) ?
    N2B C6B . 1.39(3) ?
    N3B N4B . 1.16(3) ?
    C1B H1B . 1.0000 ?
    C1B C2B . 1.52(3) ?
    C1B C6B . 1.57(3) ?
    C2B H2B . 1.0000 ?
    C2B C3B . 1.55(3) ?
    C3B C4B . 1.43(3) ?
    C4B H4BA . 0.9900 ?
    C4B H4BB . 0.9900 ?
    C5B H5BA . 0.9900 ?
    C5B H5BB . 0.9900 ?
    C5B C6B . 1.51(3) ?
    C6B H6B . 1.0000 ?
    C7B H7BA . 0.9900 ?
    C7B H7BB . 0.9900 ?
    C7B C8B . 1.45(4) ?
    C8B C9B . 1.42(4) ?
    C8B C13B . 1.45(4) ?
    C9B H9B . 0.9500 ?
    C9B C10B . 1.38(4) ?
    C10B H10B . 0.9500 ?
    C10B C11B . 1.38(4) ?
    C11B H11B . 0.9500 ?
    C11B C12B . 1.37(4) ?
    C12B H12B . 0.9500 ?
    C12B C13B . 1.38(4) ?
    C13B H13B . 0.9500 ?
    O1C C2C . 1.21(2) ?
    O2C C2C . 1.26(2) ?
    F1C C1C . 1.35(3) ?
    F2C C1C . 1.35(3) ?
    F3C C1C . 1.33(2) ?
    C1C C2C . 1.53(3) ?
    O1D C2D . 1.27(2) ?
    O2D C2D . 1.21(2) ?
    F1D C1D . 1.29(3) ?
    F2D C1D . 1.31(3) ?
    F3D C1D . 1.30(2) ?
    C1D C2D . 1.56(3) ?
loop_
    _geom_angle_atom_site_label_1
    _geom_angle_atom_site_label_2
    _geom_angle_atom_site_label_3
    _geom_angle_site_symmetry_1
    _geom_angle_site_symmetry_3
    _geom_angle
    _geom_angle_publ_flag
    C1A O1A C7A . . 111.5(17) ?
    H1AA N1A H1AB . . 107.1 ?
    C4A N1A H1AA . . 107.8 ?
    C4A N1A H1AB . . 107.8 ?
    C5A N1A H1AA . . 107.8 ?
    C5A N1A H1AB . . 107.8 ?
    C5A N1A C4A . . 118.2(17) ?
    N3A N2A C6A . . 113.7(18) ?
    N4A N3A N2A . . 177(3) ?
    O1A C1A H1A . . 108.8 ?
    O1A C1A C2A . . 111.7(16) ?
    O1A C1A C6A . . 104.8(15) ?
    C2A C1A H1A . . 108.8 ?
    C2A C1A C6A . . 113.8(19) ?
    C6A C1A H1A . . 108.8 ?
    F1A C2A C1A . . 111.1(18) ?
    F1A C2A H2A . . 106.5 ?
    F1A C2A C3A . . 105.3(17) ?
    C1A C2A H2A . . 106.5 ?
    C1A C2A C3A . . 120.3(17) ?
    C3A C2A H2A . . 106.5 ?
    F2A C3A F3A . . 108.7(15) ?
    F2A C3A C2A . . 109.5(16) ?
    F2A C3A C4A . . 106.2(18) ?
    F3A C3A C2A . . 106.6(17) ?
    F3A C3A C4A . . 109.1(15) ?
    C4A C3A C2A . . 116.6(17) ?
    N1A C4A C3A . . 114.0(17) ?
    N1A C4A H4AA . . 108.8 ?
    N1A C4A H4AB . . 108.8 ?
    C3A C4A H4AA . . 108.8 ?
    C3A C4A H4AB . . 108.8 ?
    H4AA C4A H4AB . . 107.7 ?
    N1A C5A H5AA . . 109.4 ?
    N1A C5A H5AB . . 109.4 ?
    N1A C5A C6A . . 111.3(16) ?
    H5AA C5A H5AB . . 108.0 ?
    C6A C5A H5AA . . 109.4 ?
    C6A C5A H5AB . . 109.4 ?
    N2A C6A C1A . . 107.4(19) ?
    N2A C6A H6A . . 110.0 ?
    C1A C6A H6A . . 110.0 ?
    C5A C6A N2A . . 105.6(16) ?
    C5A C6A C1A . . 113.6(16) ?
    C5A C6A H6A . . 110.0 ?
    O1A C7A H7AA . . 111.0 ?
    O1A C7A H7AB . . 111.0 ?
    O1A C7A C8A . . 103.9(18) ?
    H7AA C7A H7AB . . 109.0 ?
    C8A C7A H7AA . . 111.0 ?
    C8A C7A H7AB . . 111.0 ?
    C9A C8A C7A . . 121(3) ?
    C9A C8A C13A . . 119(3) ?
    C13A C8A C7A . . 119(3) ?
    C8A C9A H9A . . 121.5 ?
    C8A C9A C10A . . 117(3) ?
    C10A C9A H9A . . 121.5 ?
    C9A C10A H10A . . 120.0 ?
    C11A C10A C9A . . 120(3) ?
    C11A C10A H10A . . 120.0 ?
    C10A C11A H11A . . 119.4 ?
    C12A C11A C10A . . 121(3) ?
    C12A C11A H11A . . 119.4 ?
    C11A C12A H12A . . 119.0 ?
    C11A C12A C13A . . 122(4) ?
    C13A C12A H12A . . 119.0 ?
    C8A C13A H13A . . 120.2 ?
    C12A C13A C8A . . 120(3) ?
    C12A C13A H13A . . 120.2 ?
    C1B O1B C7B . . 116.5(19) ?
    H1BA N1B H1BB . . 107.4 ?
    C4B N1B H1BA . . 108.4 ?
    C4B N1B H1BB . . 108.4 ?
    C5B N1B H1BA . . 108.4 ?
    C5B N1B H1BB . . 108.4 ?
    C5B N1B C4B . . 115.7(16) ?
    N3B N2B C6B . . 113.9(19) ?
    N4B N3B N2B . . 170(3) ?
    O1B C1B H1B . . 108.8 ?
    O1B C1B C2B . . 105.9(15) ?
    O1B C1B C6B . . 107.8(18) ?
    C2B C1B H1B . . 108.8 ?
    C2B C1B C6B . . 116.6(19) ?
    C6B C1B H1B . . 108.8 ?
    F1B C2B C1B . . 108.4(18) ?
    F1B C2B H2B . . 107.3 ?
    F1B C2B C3B . . 108.9(18) ?
    C1B C2B H2B . . 107.3 ?
    C1B C2B C3B . . 117.1(15) ?
    C3B C2B H2B . . 107.3 ?
    F2B C3B C2B . . 107.8(18) ?
    F2B C3B C4B . . 112.1(15) ?
    F3B C3B F2B . . 105.8(18) ?
    F3B C3B C2B . . 105.2(14) ?
    F3B C3B C4B . . 110(2) ?
    C4B C3B C2B . . 116(2) ?
    N1B C4B H4BA . . 108.5 ?
    N1B C4B H4BB . . 108.5 ?
    C3B C4B N1B . . 115(2) ?
    C3B C4B H4BA . . 108.5 ?
    C3B C4B H4BB . . 108.5 ?
    H4BA C4B H4BB . . 107.5 ?
    N1B C5B H5BA . . 107.1 ?
    N1B C5B H5BB . . 107.1 ?
    N1B C5B C6B . . 120.7(19) ?
    H5BA C5B H5BB . . 106.8 ?
    C6B C5B H5BA . . 107.1 ?
    C6B C5B H5BB . . 107.1 ?
    N2B C6B C1B . . 109(2) ?
    N2B C6B C5B . . 109.3(18) ?
    N2B C6B H6B . . 108.8 ?
    C1B C6B H6B . . 108.8 ?
    C5B C6B C1B . . 111.8(19) ?
    C5B C6B H6B . . 108.8 ?
    O1B C7B H7BA . . 109.2 ?
    O1B C7B H7BB . . 109.2 ?
    O1B C7B C8B . . 112(2) ?
    H7BA C7B H7BB . . 107.9 ?
    C8B C7B H7BA . . 109.2 ?
    C8B C7B H7BB . . 109.2 ?
    C9B C8B C7B . . 120(3) ?
    C9B C8B C13B . . 119(2) ?
    C13B C8B C7B . . 121(3) ?
    C8B C9B H9B . . 121.9 ?
    C10B C9B C8B . . 116(3) ?
    C10B C9B H9B . . 121.9 ?
    C9B C10B H10B . . 117.2 ?
    C11B C10B C9B . . 126(3) ?
    C11B C10B H10B . . 117.2 ?
    C10B C11B H11B . . 121.4 ?
    C12B C11B C10B . . 117(3) ?
    C12B C11B H11B . . 121.4 ?
    C11B C12B H12B . . 118.8 ?
    C11B C12B C13B . . 122(3) ?
    C13B C12B H12B . . 118.8 ?
    C8B C13B H13B . . 120.5 ?
    C12B C13B C8B . . 119(3) ?
    C12B C13B H13B . . 120.5 ?
    F1C C1C F2C . . 105.5(15) ?
    F1C C1C C2C . . 112.4(19) ?
    F2C C1C C2C . . 112.3(19) ?
    F3C C1C F1C . . 105.9(17) ?
    F3C C1C F2C . . 106.2(19) ?
    F3C C1C C2C . . 114.0(15) ?
    O1C C2C O2C . . 130.8(17) ?
    O1C C2C C1C . . 115.5(17) ?
    O2C C2C C1C . . 113.4(19) ?
    F1D C1D F2D . . 106.0(14) ?
    F1D C1D F3D . . 107.8(18) ?
    F1D C1D C2D . . 112.2(18) ?
    F2D C1D C2D . . 109.7(19) ?
    F3D C1D F2D . . 108.8(19) ?
    F3D C1D C2D . . 112.2(15) ?
    O1D C2D C1D . . 115.4(17) ?
    O2D C2D O1D . . 128.7(16) ?
    O2D C2D C1D . . 115.6(15) ?
loop_
    _geom_torsion_atom_site_label_1
    _geom_torsion_atom_site_label_2
    _geom_torsion_atom_site_label_3
    _geom_torsion_atom_site_label_4
    _geom_torsion_site_symmetry_1
    _geom_torsion_site_symmetry_2
    _geom_torsion_site_symmetry_3
    _geom_torsion_site_symmetry_4
    _geom_torsion
    _geom_torsion_publ_flag
    O1A C1A C2A F1A . . . . 145.1(17) ?
    O1A C1A C2A C3A . . . . -91(2) ?
    O1A C1A C6A N2A . . . . -71(2) ?
    O1A C1A C6A C5A . . . . 172.1(19) ?
    O1A C7A C8A C9A . . . . -70(3) ?
    O1A C7A C8A C13A . . . . 118(2) ?
    F1A C2A C3A F2A . . . . -72.0(17) ?
    F1A C2A C3A F3A . . . . 170.6(12) ?
    F1A C2A C3A C4A . . . . 48.5(19) ?
    F2A C3A C4A N1A . . . . -173.5(17) ?
    F3A C3A C4A N1A . . . . -57(2) ?
    N1A C5A C6A N2A . . . . 148.0(17) ?
    N1A C5A C6A C1A . . . . -94(2) ?
    N3A N2A C6A C1A . . . . 80(2) ?
    N3A N2A C6A C5A . . . . -159(2) ?
    C1A O1A C7A C8A . . . . 177.4(19) ?
    C1A C2A C3A F2A . . . . 161.7(17) ?
    C1A C2A C3A F3A . . . . 44(2) ?
    C1A C2A C3A C4A . . . . -78(2) ?
    C2A C1A C6A N2A . . . . 166.2(18) ?
    C2A C1A C6A C5A . . . . 50(2) ?
    C2A C3A C4A N1A . . . . 64(2) ?
    C4A N1A C5A C6A . . . . 74(2) ?
    C5A N1A C4A C3A . . . . -52(2) ?
    C6A C1A C2A F1A . . . . -97(2) ?
    C6A C1A C2A C3A . . . . 27(3) ?
    C7A O1A C1A C2A . . . . -87(2) ?
    C7A O1A C1A C6A . . . . 148.9(19) ?
    C7A C8A C9A C10A . . . . -175(2) ?
    C7A C8A C13A C12A . . . . 178(2) ?
    C8A C9A C10A C11A . . . . 2(4) ?
    C9A C8A C13A C12A . . . . 7(4) ?
    C9A C10A C11A C12A . . . . -5(4) ?
    C10A C11A C12A C13A . . . . 9(5) ?
    C11A C12A C13A C8A . . . . -9(4) ?
    C13A C8A C9A C10A . . . . -3(3) ?
    O1B C1B C2B F1B . . . . 71(2) ?
    O1B C1B C2B C3B . . . . -165.6(17) ?
    O1B C1B C6B N2B . . . . -55(2) ?
    O1B C1B C6B C5B . . . . -176(2) ?
    O1B C7B C8B C9B . . . . -64(4) ?
    O1B C7B C8B C13B . . . . 115(3) ?
    F1B C2B C3B F2B . . . . 61(2) ?
    F1B C2B C3B F3B . . . . -51(2) ?
    F1B C2B C3B C4B . . . . -172.2(18) ?
    F2B C3B C4B N1B . . . . 37(3) ?
    F3B C3B C4B N1B . . . . 153.7(17) ?
    N1B C5B C6B N2B . . . . 155.3(19) ?
    N1B C5B C6B C1B . . . . -84(3) ?
    N3B N2B C6B C1B . . . . 81(2) ?
    N3B N2B C6B C5B . . . . -157(2) ?
    C1B O1B C7B C8B . . . . 171(2) ?
    C1B C2B C3B F2B . . . . -62(2) ?
    C1B C2B C3B F3B . . . . -174.5(17) ?
    C1B C2B C3B C4B . . . . 64(3) ?
    C2B C1B C6B N2B . . . . -174.0(19) ?
    C2B C1B C6B C5B . . . . 65(3) ?
    C2B C3B C4B N1B . . . . -88(2) ?
    C4B N1B C5B C6B . . . . 35(3) ?
    C5B N1B C4B C3B . . . . 47(3) ?
    C6B N2B N3B N4B . . . . -158(12) ?
    C6B C1B C2B F1B . . . . -169.4(16) ?
    C6B C1B C2B C3B . . . . -46(3) ?
    C7B O1B C1B C2B . . . . -105(2) ?
    C7B O1B C1B C6B . . . . 129(2) ?
    C7B C8B C9B C10B . . . . 177(3) ?
    C7B C8B C13B C12B . . . . -176(3) ?
    C8B C9B C10B C11B . . . . 0(5) ?
    C9B C8B C13B C12B . . . . 3(4) ?
    C9B C10B C11B C12B . . . . 0(5) ?
    C10B C11B C12B C13B . . . . 1(4) ?
    C11B C12B C13B C8B . . . . -3(4) ?
    C13B C8B C9B C10B . . . . -2(4) ?
    F1C C1C C2C O1C . . . . -30(3) ?
    F1C C1C C2C O2C . . . . 155.7(18) ?
    F2C C1C C2C O1C . . . . 89(2) ?
    F2C C1C C2C O2C . . . . -86(2) ?
    F3C C1C C2C O1C . . . . -150(2) ?
    F3C C1C C2C O2C . . . . 35(3) ?
    F1D C1D C2D O1D . . . . -154.0(19) ?
    F1D C1D C2D O2D . . . . 31(3) ?
    F2D C1D C2D O1D . . . . 89(2) ?
    F2D C1D C2D O2D . . . . -86(3) ?
    F3D C1D C2D O1D . . . . -32(3) ?
    F3D C1D C2D O2D . . . . 153(2) ?
loop_
    _geom_hbond_atom_site_label_D
    _geom_hbond_atom_site_label_H
    _geom_hbond_atom_site_label_A
    _geom_hbond_site_symmetry_A
    _geom_hbond_distance_DH
    _geom_hbond_distance_HA
    _geom_hbond_distance_DA
    _geom_hbond_angle_DHA
    N1A H1AA O1D 1_554 0.91 1.89 2.75(2) 156.0
    N1A H1AB O2D 1_654 0.91 1.79 2.677(19) 162.9
    N1B H1BA O1C 1_556 0.91 1.76 2.66(2) 169.9
    N1B H1BB O2C 1_656 0.91 1.85 2.75(2) 167.2
    N1A H1AA O1C . 0.91 2.57 2.88(3) 100.6
    N1A H1AB O1C . 0.91 2.57 2.88(3) 100.6
    N1B H1BB O2D 1_655 0.91 2.63 2.94(3) 100.8
    N1B H1BA O2D 1_655 0.91 2.70 2.94(3) 96.2
    N1A H1AB F3D 1_554 0.91 2.60 3.010(16) 108.0
    N1B H1BB F3C 1_656 0.91 2.55 2.954(17) 107.6
    C4A H4AA O1C . 0.99 2.47 3.12(3) 122.2
    C6A H6A O1D 1_554 1.00 2.42 3.14(3) 128.8
    C4B H4BA O2D 1_655 0.99 2.39 3.08(3) 125.9
    C6B H6B O2C 1_556 1.00 2.37 3.22(3) 142.0
    C12B H12B N4A 2_556 0.95 2.71 3.42(4) 133
    C4A H4AA F3B . 0.99 2.50 3.29(3) 136.5
    C4A H4AA F3C 1_655 0.99 2.69 3.27(3) 118.1
    C5A H5AA F1A . 0.99 2.59 3.18(2) 118.1
    C5A H5AB F3D 1_554 0.99 2.70 3.31(2) 119.9
    C6A H6A F3A . 1.00 2.35 2.88(2) 111.6
    C4B H4BA F2A . 0.99 2.55 3.39(3) 142.2
    C4B H4BA F3D . 0.99 2.85 3.34(3) 111.2
    C5B H5BA F2B . 0.99 2.51 2.95(2) 107.1
    C7B H7BA F1B . 0.99 2.59 3.15(5) 115.6
    C7B H7BA Cg1 1_655 0.99 2.87 3.73(4) 146
    C7A H7AA Cg2 1_655 0.99 2.64 3.46(4) 140
_shelx_hkl_file
;
   0  -1   0   37.76   11.97
   0  -1   0   31.16    8.03
   0  -3   0   -0.41    9.61
   0  -3   0   33.42   33.33
   0   3   0    7.29    9.80
   0   3   0   -0.84   34.10
   0  -4   0  205.08   64.94
   0  -4   0   53.38   19.06
   0   4   0  216.10   69.09
   0   4   0   72.92   22.41
   0  -5   0   28.89   49.26
   0  -5   0    2.33   16.67
   0   5   0    5.38   15.22
   0   5   0  -20.84   53.61
   0  -6   0 1054.25  261.90
   0  -6   0  750.47  182.33
   0   6   0  790.76  191.89
   0   6   0 1045.41  261.61
   0  -7   0   -2.13   21.67
   0  -7   0  -15.36   61.84
   0   7   0   -7.48   19.67
   0   7   0  -17.64   73.55
   0  -8   0 4477.01 1080.05
   0  -8   0 5390.10 1302.81
   0   8   0 5321.98 1283.54
   0   8   0 4878.48 1181.21
   0  -9   0   -3.91   20.17
   0  -9   0   33.80   73.02
   0   9   0   -8.80   91.31
   0   9   0    3.74   21.17
   0 -10   0 7246.70 1750.80
   0 -10   0 5043.70 1216.72
   0  10   0 6278.54 1518.91
   0  10   0 6591.60 1589.93
   0 -11   0  -31.70   81.61
   0 -11   0    4.17   21.35
   0  11   0  -22.13  101.48
   0  11   0   -4.41   19.90
   0 -12   0 1747.90  433.50
   0 -12   0 1090.05  264.94
   0  12   0 1307.16  341.61
   0  12   0 1361.08  329.72
   0 -13   0   20.33   86.61
   0 -13   0   -2.77   23.15
   0  13   0   -3.71   20.60
   0  13   0    3.13  118.25
   0 -14   0 3123.33  754.24
   0 -14   0 4839.35 1173.68
   0  14   0 4571.22 1102.95
   0  14   0 3297.25  809.89
   0 -15   0    6.48   24.90
   0 -15   0 -130.05   98.08
   0  15   0   18.70   21.83
   0  15   0   -5.22  129.80
   0 -16   0  248.27  111.77
   0 -16   0  148.99   44.65
   0  16   0  184.36  134.99
   0  16   0  204.07   55.70
   0 -17   0   -1.10   26.28
   0 -17   0   32.60   90.26
   0  17   0  -37.68  128.64
   0  17   0   -0.65   27.38
   0 -18   0   64.19   84.80
   0 -18   0   70.71   40.99
   0  18   0  112.57  142.99
   0  18   0  116.02   43.64
   0 -19   0    4.74   88.67
   0 -19   0   -2.75   32.74
   0  19   0  -27.09  142.40
   0  19   0    4.46   31.73
   0 -20   0  874.39  239.72
   0 -20   0  554.37  140.31
   0  20   0 1229.48  300.16
   0  20   0  478.28  196.53
   0 -21   0   12.04   35.87
   0 -21   0   -7.10   80.86
   0  21   0   -3.68   34.76
   0  21   0  -32.80  144.80
   0 -22   0   72.77   73.76
   0 -22   0   49.42   38.32
   0  22   0   83.16  148.99
   0  22   0  190.73   61.28
   0 -23   0   15.15   40.61
   0 -23   0    5.23   73.10
   0  23   0  -17.51  158.56
   0  23   0    3.61   38.96
   0 -24   0   47.25  100.06
   0 -24   0   34.71   40.84
   0  24   0   74.00   48.02
   0  24   0  137.05  215.23
   0 -25   0   18.15   58.08
   0 -25   0  -26.15   42.70
   0  25   0  -42.32  137.06
   0  25   0   40.64   50.42
   0 -26   0  203.34   88.98
   0 -26   0  113.48   58.03
   0 -27   0   -1.75   45.25
   0 -27   0   -1.94   68.77
   0  27   0   13.42   48.35
   0  27   0  -45.34  155.08
   0 -28   0  -26.33   44.76
   0 -28   0  -24.44   56.77
   0  28   0  -41.87  150.15
   0  28   0   32.60   50.70
   0 -29   0   -5.88   63.93
   0 -29   0    4.61   53.38
   0  29   0  216.68  158.27
   0  29   0    1.38   48.60
   0 -30   0   31.28   50.76
   0 -30   0   79.67   56.84
   0  30   0  129.17   56.76
   0  30   0   13.99  135.34
   0 -31   0   20.25   60.15
   0 -31   0   17.03   48.00
   0  31   0    7.07   49.90
   0  31   0   28.02  127.38
   0 -32   0   61.12   62.92
   0 -32   0   69.26   73.34
   0  32   0  146.09   66.09
   0  32   0  -69.74  142.35
   0 -33   0    1.07   55.16
   0 -33   0   15.32   25.33
   0  33   0    5.44   47.41
   0  33   0   25.94   63.73
   0 -34   0    1.28   23.20
   0 -34   0   45.41   54.03
   0  34   0    0.38   57.90
   0  34   0   61.18   54.07
   0  34  -1   80.84   71.15
   0  34  -1   23.12   53.54
   0 -34   1    1.25   24.25
   0 -34   1  -19.86   60.19
   0  33  -1    4.48   54.64
   0  33  -1   65.57   69.29
   0 -33   1   12.61   56.00
   0 -33   1    1.51   25.67
   0  32  -1    7.80   69.79
   0  32  -1  -46.51  153.92
   0 -32   1  -16.23   58.50
   0 -32   1  -18.99   73.53
   0  31  -1  -57.15   75.42
   0  31  -1  -41.74  117.25
   0 -31   1  -15.02   56.10
   0  30  -1  -63.31  125.92
   0  30  -1   40.29   60.92
   0 -30   1   27.18   69.32
   0 -30   1    5.35   40.26
   0  29  -1   58.18  131.79
   0  29  -1    7.23   77.86
   0 -29   1  -59.34   83.47
   0 -29   1   40.89   55.21
   0  28  -1  -18.20   58.77
   0  28  -1  -42.29  137.05
   0 -28   1  -72.29   76.57
   0 -28   1   20.48   38.00
   0  27  -1 -114.63  154.79
   0  27  -1   29.22   58.73
   0 -27   1   -6.45  101.44
   0 -27   1   39.76   41.25
   0  26  -1   27.02   61.96
   0  26  -1   -8.29  119.15
   0 -26   1   14.45   46.63
   0 -26   1   35.61  101.61
   0  25  -1  -10.71   53.10
   0  25  -1   62.39  114.25
   0 -25   1   49.38   40.09
   0 -25   1   -9.45   85.05
   0  24  -1  -53.90  151.31
   0  24  -1   78.44   53.16
   0 -24   1   58.15   39.48
   0 -24   1   26.31  116.25
   0  23  -1  448.86  119.31
   0  23  -1   -3.71  139.12
   0 -23   1  188.99   59.34
   0 -23   1  285.52  132.50
   0  22  -1   96.25  104.19
   0  22  -1  256.68   76.06
   0 -22   1  137.60   98.50
   0 -22   1  109.05   45.89
   0  21  -1  113.35   47.80
   0  21  -1   62.55  118.14
   0 -21   1  100.15  100.95
   0 -21   1   29.25   30.35
   0  20  -1  166.24  126.77
   0  20  -1  543.79  139.04
   0 -20   1  253.34  120.35
   0 -20   1  289.43   77.48
   0  19  -1  192.76   59.44
   0  19  -1   62.73  119.45
   0 -19   1   90.47   36.89
   0 -19   1   85.54  110.57
   0  18  -1   14.88  104.31
   0  18  -1  124.63   45.39
   0 -18   1   66.55   33.45
   0 -18   1   84.55   97.18
   0  17  -1   72.90   37.45
   0  17  -1  -37.64  104.98
   0 -17   1  121.60  105.51
   0 -17   1    6.72   25.90
   0  16  -1  394.08   99.38
   0  16  -1  141.30   99.66
   0 -16   1  298.42   77.47
   0 -16   1  310.88  127.86
   0  15  -1  766.70  187.54
   0  15  -1  432.92  146.24
   0 -15   1  581.19  175.37
   0 -15   1  589.45  144.82
   0  14  -1  392.63  140.83
   0  14  -1  481.62  119.01
   0 -14   1  406.11  100.87
   0 -14   1  377.12  137.25
   0  13  -1  103.61   33.38
   0  13  -1   18.62   92.96
   0 -13   1   89.64   29.90
   0 -13   1  100.47   92.71
   0  12  -1 1028.89  249.87
   0  12  -1  688.15  188.70
   0 -12   1  804.53  215.37
   0 -12   1  923.66  224.79
   0  11  -1  291.03   74.02
   0  11  -1  310.01  116.66
   0 -11   1  274.36  108.79
   0 -11   1  301.03   76.86
   0  10  -1  371.61  116.32
   0  10  -1  472.92  116.51
   0 -10   1  466.69  137.56
   0 -10   1  499.15  122.64
   0   9  -1  732.35  191.75
   0   9  -1  981.35  237.98
   0  -9   1 1024.83  248.56
   0  -9   1  852.65  218.71
   0   8  -1   68.15   23.84
   0   8  -1  192.91   81.44
   0  -8   1  101.18   64.08
   0  -8   1   60.89   25.78
   0   7  -1  868.01  220.44
   0   7  -1  970.77  235.37
   0  -7   1  713.95  181.89
   0  -7   1 1132.37  274.51
   0   6  -1 2298.65  557.42
   0   6  -1 4124.82  994.97
   0  -6   1 2242.13  543.79
   0  -6   1 4406.00 1062.80
   0   5  -1  105.58   31.64
   0   5  -1   86.19   43.63
   0  -5   1  125.83   34.74
   0  -5   1   43.38   44.23
   0   4  -1   84.60   39.13
   0   4  -1  123.54   32.35
   0   4  -1  108.00   29.94
   0  -4   1   52.83   33.18
   0  -4   1  119.85   32.84
   0   3  -1 2352.28  567.42
   0  -3   1 1059.03  257.69
   0  -3   1 2488.52  600.46
   0  -3   1 1911.68  461.18
   0  -2   1 2478.37  597.71
   0   1  -1  191.75   47.35
   0   1  -1  115.34   30.87
   0  -1   1  177.11   43.78
   0  -1   1   98.61   27.41
   0   0  -1   48.74   15.99
   0   0  -1  107.47   27.51
   0   0   1  110.51   27.99
   0   0   1   46.61   16.13
   0  -1  -1  252.33   61.80
   0  -1  -1  132.64   34.12
   0   1   1  228.71   56.09
   0   1   1  149.57   38.42
   0  -2  -1 4232.07 1020.48
   0  -3  -1 4735.00 1141.79
   0   3   1 4423.39 1067.00
   0  -4  -1  284.07   71.83
   0  -4  -1  238.85   59.47
   0   4   1  267.40   68.80
   0   4   1  233.78   58.16
   0  -5  -1  242.18   63.51
   0  -5  -1  364.07   89.74
   0   5   1  400.45   98.06
   0   5   1  293.49   78.03
   0  -6  -1 9396.07 2265.32
   0   6   1 9999.00 2411.70
   0  -7  -1 2147.92  520.31
   0  -7  -1 1798.63  434.66
   0   7   1 1816.02  438.57
   0   7   1 2411.70  585.24
   0  -8  -1  102.34   30.23
   0  -8  -1  212.47   63.48
   0   8   1  245.08   78.25
   0   8   1  132.48   35.87
   0  -9  -1 2388.51  578.87
   0  -9  -1 2089.95  504.81
   0   9   1 2365.32  575.39
   0   9   1 2540.69  613.22
   0 -10  -1 1270.49  310.88
   0 -10  -1 1136.57  275.66
   0  10   1 1290.78  323.49
   0  10   1 1357.02  328.28
   0 -11  -1  536.26  132.06
   0 -11  -1  696.99  176.38
   0  11   1  645.54  157.40
   0  11   1  856.42  237.84
   0 -12  -1 2224.74  540.89
   0 -12  -1 1817.47  439.73
   0  12   1 2507.36  605.24
   0  12   1 2263.87  561.47
   0 -13  -1  290.59   85.64
   0 -13  -1  193.49   52.67
   0  13   1  260.88  141.69
   0  13   1  289.58   72.41
   0 -14  -1  917.58  230.59
   0 -14  -1  631.33  155.08
   0  14   1  883.37  214.50
   0  14   1  939.46  265.08
   0 -15  -1 1472.53  362.48
   0 -15  -1  963.96  234.79
   0  15   1 1576.88  381.61
   0  15   1 1258.90  336.10
   0 -16  -1  699.60  179.86
   0 -16  -1  457.27  115.05
   0  16   1  803.80  195.52
   0  16   1  490.17  181.02
   0 -17  -1  106.79   61.83
   0 -17  -1   41.96   32.49
   0  17   1  221.17  155.66
   0  17   1  161.46   46.39
   0 -18  -1  156.38   52.73
   0 -18  -1  170.59   68.37
   0  18   1  158.56  153.92
   0  18   1  234.50   63.39
   0 -19  -1  199.86   75.39
   0 -19  -1  142.30   51.19
   0  19   1  357.70   91.90
   0  19   1  162.18  167.40
   0 -20  -1  703.51  182.04
   0 -20  -1  521.04  132.70
   0  20   1 1100.63  268.27
   0  20   1  541.33  214.94
   0 -21  -1  164.21   69.64
   0 -21  -1   53.87   38.25
   0  21   1  140.15  163.05
   0  21   1  226.10   62.86
   0 -22  -1  179.28   67.55
   0 -22  -1  207.69   63.50
   0  22   1  423.64  107.41
   0  22   1  160.44  158.56
   0 -23  -1  341.17   93.41
   0 -23  -1  475.38  138.15
   0  23   1  200.44  208.85
   0  23   1  893.37  218.85
   0 -24  -1   73.16   74.77
   0 -24  -1   51.19   43.68
   0  24   1  176.53   52.70
   0  24   1   90.57  200.59
   0 -25  -1   22.03   42.49
   0 -25  -1   66.58   54.80
   0  25   1   19.32   36.26
   0  25   1   43.99  144.18
   0 -26  -1  -35.06   47.63
   0 -26  -1  -18.49   57.42
   0  26   1   37.10   36.55
   0  26   1  -66.80  181.75
   0 -27  -1   41.90   48.42
   0 -27  -1   61.47   67.35
   0  27   1  114.14   45.77
   0  27   1   47.06  150.73
   0 -28  -1  -13.62   42.76
   0 -28  -1   39.41   58.26
   0  28   1   28.02   37.97
   0  28   1  -33.73  131.75
   0 -29  -1   40.47   58.80
   0 -29  -1  -15.84   56.51
   0  29   1  -16.12  145.08
   0  29   1   45.54   42.65
   0 -30  -1   -9.45   54.76
   0 -30  -1   19.83   46.57
   0  30   1    8.59  130.08
   0  30   1  163.49   56.55
   0 -31  -1  -22.81   70.22
   0 -31  -1  -10.42   47.07
   0  31   1   17.45   47.86
   0  31   1   26.49  119.25
   0 -32  -1  -11.36   65.35
   0 -32  -1   43.76   73.18
   0  32   1   -1.38   45.76
   0  32   1  -36.64  163.63
   0 -33  -1  -14.73   24.87
   0 -33  -1   13.45   65.70
   0  33   1    9.26   44.80
   0  33   1   10.09   56.07
   0 -34  -1   -9.16   63.42
   0 -34  -1   14.45   22.10
   0  34   1  -19.75   51.10
   0  34   1  122.67   56.74
   0  33  -2   28.67   49.94
   0  33  -2  111.70   79.13
   0 -33   2   16.16   29.83
   0 -33   2   13.22   61.38
   0  32  -2   55.76   67.28
   0  32  -2  141.12   82.28
   0 -32   2    4.91   36.45
   0 -32   2  -18.51   62.34
   0  31  -2   18.88  138.86
   0  31  -2  -50.28   78.24
   0 -31   2  -14.22   74.47
   0 -31   2   30.38   64.19
   0  30  -2   -3.55   68.93
   0  30  -2 -112.14  115.28
   0 -30   2    9.46   52.05
   0 -30   2  -23.45   66.16
   0  29  -2  -24.71   65.76
   0  29  -2   49.05  112.31
   0 -29   2   -0.64   44.77
   0 -29   2  -14.35   78.26
   0  28  -2  -17.83  116.83
   0  28  -2   11.39   75.68
   0 -28   2    0.55   86.13
   0 -28   2   38.49   47.65
   0  27  -2   20.04   59.10
   0  27  -2   24.83  133.21
   0 -27   2   -4.70   39.26
   0 -27   2    5.03   90.06
   0  26  -2   98.87   68.26
   0  26  -2   34.31  131.06
   0 -26   2   14.32   41.07
   0 -26   2  -32.31  102.77
   0  25  -2  313.78  104.08
   0  25  -2   45.35  134.66
   0 -25   2  141.90   55.21
   0  24  -2   42.78  112.45
   0  24  -2   41.38   62.93
   0 -24   2   43.03   87.99
   0 -24   2   54.60   41.26
   0  23  -2   23.44  131.66
   0  23  -2  313.64   92.32
   0 -23   2  107.15   47.00
   0 -23   2  120.22  131.14
   0  22  -2  -35.00  137.04
   0  22  -2   32.19   48.97
   0 -22   2  -25.48  115.83
   0 -22   2  -11.73   37.84
   0  21  -2   21.54  105.02
   0  21  -2  128.27   52.48
   0 -21   2   69.67   41.61
   0 -21   2   63.21   89.19
   0  20  -2  203.05  115.28
   0  20  -2  487.41  126.09
   0 -20   2  223.20  109.57
   0 -20   2  366.10   97.89
   0  19  -2  349.87   93.60
   0  19  -2   97.86   97.08
   0 -19   2  171.75  103.24
   0 -19   2  232.04   66.15
   0  18  -2   42.80   37.49
   0  18  -2  139.83  109.77
   0 -18   2   42.36   94.90
   0 -18   2   27.12   29.28
   0  17  -2   17.07   82.34
   0  17  -2   33.32   38.15
   0 -17   2   52.23   31.70
   0 -17   2   64.63   90.02
   0  16  -2  -11.90   34.89
   0  16  -2  -21.84   80.87
   0 -16   2   18.23   28.33
   0 -16   2   30.99   89.87
   0  15  -2  351.32   90.15
   0  15  -2  176.38   91.69
   0 -15   2  235.23  110.18
   0 -15   2  325.09   83.16
   0  14  -2   74.29   79.51
   0  14  -2  166.82   46.63
   0 -14   2  183.34   50.64
   0 -14   2  122.21   91.35
   0  13  -2  180.73   85.73
   0  13  -2  392.63   98.08
   0 -13   2  177.11   85.22
   0 -13   2  416.98  103.83
   0  12  -2   -8.22   17.96
   0  12  -2   28.15   73.26
   0 -12   2  -12.00   72.99
   0 -12   2    6.23   20.15
   0  11  -2   44.00   21.62
   0  11  -2   49.42   72.00
   0 -11   2  -12.36   68.99
   0 -11   2   36.06   22.31
   0  10  -2  332.48   81.16
   0  10  -2  212.62   55.36
   0  10  -2  162.04   79.21
   0 -10   2  255.08   66.00
   0 -10   2   81.84   70.12
   0   9  -2  367.41   89.55
   0   9  -2  360.45   90.06
   0   9  -2  210.73   81.83
   0  -9   2  193.78   84.28
   0  -9   2  399.44   98.93
   0   8  -2   50.26   22.12
   0   8  -2   24.74   12.23
   0  -8   2   76.50   28.35
   0  -8   2   39.13   49.29
   0   7  -2  125.95   32.71
   0   7  -2  115.99   34.18
   0  -7   2   68.84   45.94
   0  -7   2  134.06   39.26
   0   6  -2  177.83   47.52
   0   6  -2  207.84   51.81
   0  -6   2  202.33   50.84
   0  -6   2  193.78   52.16
   0  -6   2   75.37   45.58
   0   5  -2  656.84  159.14
   0   5  -2  529.88  130.21
   0  -5   2  604.09  147.98
   0  -5   2  572.05  138.89
   0   4  -2   11.80   19.93
   0   4  -2   47.96   16.67
   0  -4   2    2.64   25.54
   0  -4   2   47.19   16.68
   0   3  -2 1204.40  291.75
   0   3  -2 2171.11  523.94
   0  -3   2 1610.22  390.02
   0  -3   2 2108.79  509.01
   0  -1   2 3255.22  785.11
   0  -1   2 1370.79  331.90
   0   0  -2  485.38  118.32
   0   0  -2  982.36  238.71
   0   0   2  960.77  233.34
   0   0   2  362.05   88.71
   0  -1  -2 4265.41 1028.74
   0  -1  -2 1658.05  401.32
   0   1   2 3637.84  877.43
   0   1   2 1874.00  453.06
   0  -2  -2 1193.97  289.58
   0  -2  -2  567.13  137.82
   0   2   2  438.86  107.12
   0   2   2 1196.58  290.45
   0  -3  -2 3162.46  762.64
   0  -3  -2 2484.17  600.17
   0   3   2 2616.06  632.20
   0   3   2 3026.22  729.74
   0  -4  -2   45.78   17.38
   0  -4  -2   28.60   27.84
   0   4   2   50.03   17.84
   0   4   2   22.71   26.00
   0  -5  -2 1153.24  280.45
   0  -5  -2 1051.35  254.36
   0   5   2  987.73  239.00
   0   5   2 1114.98  271.61
   0  -6  -2  323.93   79.95
   0  -6  -2  409.44  102.71
   0   6   2  445.82  113.73
   0   6   2  340.02   83.53
   0  -7  -2  266.53   66.29
   0  -7  -2  302.77   78.82
   0   7   2  256.82   63.64
   0   7   2  275.52   77.55
   0  -8  -2  102.19   28.78
   0  -8  -2  113.48   39.57
   0   8   2   95.02   26.54
   0   8   2  155.08   58.19
   0  -9  -2  944.25  231.31
   0  -9  -2  896.71  217.40
   0   9   2 1027.00  254.79
   0   9   2  818.15  198.12
   0 -10  -2  627.71  156.38
   0 -10  -2  671.19  163.63
   0  10   2  704.23  170.73
   0  10   2  712.21  183.63
   0 -11  -2  164.79   44.58
   0 -11  -2  151.31   50.61
   0  11   2  157.98   40.73
   0  11   2  159.72   75.03
   0 -12  -2  -10.15   33.49
   0 -12  -2   -4.93   16.33
   0  12   2   15.00   70.77
   0  12   2    1.74   12.62
   0 -13  -2 1269.77  310.59
   0 -13  -2 1179.62  285.81
   0  13   2 1445.86  349.44
   0  13   2 1202.37  302.48
   0 -14  -2  487.12  127.38
   0 -14  -2  382.34   95.25
   0  14   2  483.36  146.38
   0  14   2  418.28  102.41
   0 -15  -2 1088.74  268.85
   0 -15  -2  899.17  219.00
   0  15   2 1236.29  299.14
   0  15   2 1005.12  261.03
   0 -16  -2   51.10   32.83
   0 -16  -2   58.65   49.54
   0  16   2  -37.78  107.63
   0  16   2   73.70   23.75
   0 -17  -2   94.22   39.71
   0 -17  -2  143.33   57.28
   0  17   2  164.93   44.87
   0  17   2  172.04  126.06
   0 -18  -2  156.09   50.21
   0 -18  -2  167.25   62.74
   0  18   2  129.61  140.38
   0  18   2  235.95   60.97
   0 -19  -2  671.77  172.62
   0 -19  -2  614.38  154.21
   0  19   2  907.14  220.73
   0  19   2  627.42  216.10
   0 -20  -2  963.81  240.30
   0 -20  -2  731.63  181.60
   0  20   2  622.49  221.31
   0  20   2 1260.64  305.67
   0 -21  -2  307.55   90.71
   0 -21  -2  182.33   60.64
   0  21   2  397.99   99.58
   0  21   2   86.54  151.46
   0 -22  -2   64.25   59.63
   0 -22  -2  109.83   47.84
   0  22   2 -108.66  194.36
   0  22   2  109.14   36.90
   0 -23  -2  429.29  123.08
   0  23   2  686.99  168.41
   0 -24  -2  166.24   66.70
   0 -24  -2   66.89   45.67
   0  24   2  -74.00  152.18
   0  24   2  244.36   64.83
   0 -25  -2  293.93   87.77
   0 -25  -2  406.54  115.18
   0  25   2  758.73  186.39
   0  25   2  233.34  203.20
   0 -26  -2    0.45   46.34
   0 -26  -2   -5.33   57.18
   0  26   2  -10.45  160.15
   0  26   2   95.60   36.07
   0 -27  -2  116.96   64.19
   0 -27  -2   53.28   45.54
   0  27   2  166.53   49.45
   0  27   2  104.19  156.09
   0 -28  -2   -9.17   58.76
   0 -28  -2    9.96   54.41
   0  28   2   75.84  164.36
   0  28   2   20.60   29.23
   0 -29  -2   16.44   49.87
   0 -29  -2  -13.58   51.63
   0  29   2  -16.03  150.44
   0  29   2   45.34   35.67
   0 -30  -2    8.01   54.99
   0 -30  -2  -20.45   48.06
   0  30   2   43.81   33.39
   0  30   2    2.01  131.27
   0 -31  -2   50.15   55.60
   0 -31  -2   25.78   64.92
   0  31   2    4.90  147.40
   0  31   2  126.44   46.12
   0 -32  -2   32.84   63.08
   0 -32  -2   41.47   31.42
   0  32   2  176.53   54.97
   0  32   2  -38.42   72.22
   0 -33  -2   36.51   27.67
   0 -33  -2   46.90   63.55
   0  32  -3   -1.49   74.86
   0  32  -3   -0.43   39.52
   0 -32   3   -1.97   28.12
   0 -32   3   31.20   55.77
   0  31  -3  -14.96   73.35
   0  31  -3   -2.36   40.03
   0 -31   3  -11.48   59.15
   0 -31   3   18.99   29.29
   0  30  -3  -62.41  112.27
   0  30  -3   -3.49   79.51
   0 -30   3   45.32   65.00
   0 -30   3  -43.67   84.70
   0  29  -3   -1.33   78.48
   0  29  -3   28.20   83.05
   0 -29   3   43.22   60.80
   0 -29   3   -2.62   63.35
   0  28  -3   31.62   53.99
   0  28  -3    3.01   92.05
   0 -28   3   18.61   73.87
   0 -28   3    6.71   35.33
   0  27  -3   -4.67  100.12
   0  27  -3  -16.73   74.80
   0 -27   3  -21.48   83.06
   0 -27   3   11.09   49.89
   0  26  -3   29.78   97.05
   0  26  -3   33.45   53.55
   0 -26   3  -18.07   39.68
   0 -26   3   19.97   76.50
   0  25  -3   -3.75   65.89
   0  25  -3  -49.34  103.93
   0 -25   3  -82.02   89.63
   0 -25   3   -1.65   41.87
   0  24  -3   33.33   63.12
   0  24  -3   62.94  100.15
   0 -24   3   35.62   43.65
   0 -24   3  -78.89   95.90
   0  23  -3   57.83   95.58
   0  23  -3   79.02   69.21
   0 -23   3   36.91   42.45
   0 -23   3  -40.06   91.19
   0  22  -3  325.38   97.21
   0 -22   3   45.54   82.31
   0  21  -3  129.17   58.39
   0  21  -3   16.48  118.43
   0 -21   3   67.02  115.32
   0 -21   3   74.71   42.63
   0  20  -3   74.31   48.77
   0  20  -3    1.41   97.06
   0 -20   3  -51.77   94.95
   0 -20   3   37.60   37.64
   0  19  -3   65.19   44.99
   0  19  -3   59.84   83.19
   0  19  -3  161.75   40.13
   0 -19   3   88.98   42.05
   0 -19   3   39.20   76.77
   0  18  -3  117.22   47.93
   0  18  -3   24.41   82.28
   0  18  -3  268.71   65.71
   0 -18   3   33.81   79.29
   0 -18   3  103.67   37.73
   0  17  -3   28.55   31.71
   0  17  -3   27.28   83.44
   0  17  -3  129.43   32.74
   0 -17   3   36.42   27.73
   0 -17   3  -38.84   67.21
   0  16  -3   40.70   86.71
   0  16  -3   28.47   31.02
   0  16  -3   27.91   11.03
   0 -16   3   31.83   30.64
   0 -16   3   27.47   79.61
   0  15  -3  123.37   43.03
   0  15  -3  275.66   67.37
   0  15  -3  157.83   96.35
   0 -15   3  152.04   48.60
   0 -15   3   75.32   75.54
   0  14  -3  219.00   61.74
   0  14  -3  344.51   83.89
   0 -14   3  239.58   67.09
   0 -14   3   81.67   66.92
   0  13  -3  735.11  181.46
   0  13  -3  796.41  192.62
   0 -13   3  815.83  200.44
   0 -13   3  306.39  104.41
   0  12  -3  812.07  199.14
   0  12  -3 1281.51  309.43
   0 -12   3  372.48  119.77
   0 -12   3  855.98  209.43
   0  11  -3  196.82   48.64
   0  11  -3  118.98   37.15
   0 -11   3  144.30   44.25
   0 -11   3   43.86   55.50
   0  10  -3 1853.71  448.28
   0  10  -3 2742.15  661.33
   0  -9   3   51.12   55.83
   0  -9   3  121.77   38.68
   0   8  -3  297.11   75.42
   0   8  -3  255.23   62.63
   0  -8   3  223.92   55.44
   0  -8   3   92.95   60.09
   0  -8   3  332.48   84.84
   0   7  -3  236.53   63.64
   0   7  -3  442.48  107.43
   0  -7   3  374.51   91.37
   0  -7   3  256.97   68.60
   0   6  -3   38.47   22.10
   0   6  -3   14.61    9.80
   0  -6   3   71.54   30.84
   0  -6   3    8.78    9.77
   0   4  -3  293.64   71.77
   0   4  -3  440.74  109.41
   0  -4   3  542.20  134.40
   0  -4   3  275.81   67.74
   0   3  -3  262.77   64.47
   0   3  -3  163.49   47.68
   0  -3   3  190.01   55.02
   0  -3   3  299.87   73.48
   0   2  -3 5406.04 1304.41
   0  -2   3 7033.65 1697.18
   0   1  -3  261.75   69.15
   0   1  -3  425.09  103.32
   0  -1   3  366.10   93.44
   0  -1   3  427.70  104.12
   0   0  -3  464.22  112.74
   0   0  -3  243.20   65.03
   0   0   3  335.23   86.42
   0   0   3  464.95  112.99
   0  -1  -3  425.67  103.50
   0  -1  -3  324.51   83.08
   0   1   3  417.99  105.40
   0   1   3  440.16  106.99
   0  -2  -3 8062.68 1945.01
   0   2   3 9174.33 2211.69
   0  -3  -3  196.10   54.18
   0  -3  -3  243.78   60.08
   0   3   3  249.29   61.50
   0   3   3  206.97   58.45
   0  -4  -3  382.48   93.21
   0  -4  -3  706.26  173.78
   0   4   3  369.58   90.19
   0   4   3  603.36  150.01
   0  -5  -3   63.26   30.64
   0  -5  -3  112.56   29.31
   0   5   3   79.77   34.03
   0   5   3  151.02   38.44
   0  -6  -3   74.44   32.78
   0  -6  -3   59.89   19.45
   0   6   3   44.34   15.70
   0   6   3   60.03   33.49
   0  -7  -3  728.44  176.67
   0  -7  -3  643.22  159.14
   0   7   3  661.33  160.30
   0   7   3  634.67  158.56
   0  -8  -3  548.87  133.47
   0  -8  -3  676.55  167.40
   0   8   3  481.18  116.99
   0   8   3  659.16  165.66
   0  -9  -3  510.46  124.45
   0  -9  -3  377.99   97.03
   0   9   3  537.71  130.59
   0   9   3  442.77  116.76
   0 -10  -3 5540.83 1336.44
   0 -10  -3 5198.78 1254.98
   0  10   3 5832.15 1409.19
   0  10   3 5203.13 1254.69
   0 -11  -3  415.24  107.47
   0 -11  -3  420.31  103.12
   0  11   3  392.05   95.66
   0  11   3  438.43  119.86
   0 -12  -3 2447.94  591.04
   0 -12  -3 2460.98  595.97
   0  12   3 2447.94  596.26
   0  12   3 2526.20  609.74
   0 -13  -3 2088.50  504.95
   0 -13  -3 2079.80  504.66
   0  13   3 1997.19  482.34
   0  13   3 1842.11  452.05
   0 -14  -3  681.91  166.67
   0 -14  -3  608.29  153.05
   0  14   3  651.91  176.09
   0  14   3  746.41  181.17
   0 -15  -3  532.05  131.14
   0 -15  -3  474.37  122.64
   0  15   3  527.41  128.76
   0  15   3  536.98  156.24
   0 -16  -3   49.21   28.36
   0 -16  -3   68.64   44.94
   0  16   3  133.67   89.80
   0  16   3   57.26   20.51
   0 -17  -3  169.57   48.73
   0 -17  -3  209.57   69.58
   0  17   3  217.55   55.32
   0  17   3  123.60   91.76
   0 -18  -3  365.81   93.13
   0 -18  -3  362.19  101.35
   0  18   3  513.21  125.59
   0  18   3  302.04  118.14
   0 -19  -3  323.93   86.05
   0 -19  -3  310.16   89.05
   0  19   3  187.54  103.25
   0  19   3  385.81   95.40
   0 -20  -3  251.75   69.38
   0 -20  -3  230.74   73.96
   0  20   3  313.64   78.28
   0  20   3  330.45  146.09
   0 -21  -3  343.20   91.64
   0 -21  -3  394.08  110.98
   0  21   3  511.04  125.06
   0  21   3  322.62  183.92
   0 -22  -3  775.54  193.05
   0 -22  -3  758.29  192.04
   0  22   3 1071.21  259.72
   0  22   3  762.06  245.52
   0 -23  -3  140.60   62.73
   0 -23  -3  169.86   61.68
   0  23   3  226.24   58.13
   0  23   3   56.47  168.27
   0 -24  -3   42.42   52.23
   0 -24  -3   56.42   45.51
   0  24   3  138.17   39.90
   0  24   3  -86.95  183.63
   0 -25  -3  105.08   62.50
   0 -25  -3   18.12   41.26
   0  25   3   99.03   32.57
   0  25   3  -65.73  163.92
   0 -26  -3    6.30   40.47
   0 -26  -3   -0.54   57.32
   0  26   3    7.52  161.60
   0  26   3   29.25   19.84
   0 -27  -3   21.22   52.42
   0 -27  -3   21.91   53.81
   0  27   3  -99.80  176.09
   0  27   3  -16.07   21.74
   0 -28  -3   74.24   48.51
   0 -28  -3   32.87   41.77
   0  28   3  113.73   36.47
   0  28   3  122.50  157.98
   0 -29  -3  -14.67   45.57
   0 -29  -3   30.28   58.41
   0  29   3    9.71   24.67
   0  29   3  -57.81  141.88
   0 -30  -3   26.51   57.60
   0 -30  -3   39.28   56.80
   0  30   3   22.45  188.56
   0  30   3   70.41   30.90
   0 -31  -3    5.97   27.90
   0 -31  -3    1.90   57.61
   0  31   3   10.97   24.87
   0  31   3   23.31   65.67
   0 -32  -3  -11.03   60.65
   0 -32  -3    1.62   26.31
   0  32   3   33.36   28.71
   0  32   3   40.28   61.54
   0  30  -4   -0.77   69.28
   0  30  -4  -11.55   38.38
   0  30  -4   -6.09   11.01
   0 -30   4   -6.72   26.25
   0 -30   4   43.77   58.96
   0  29  -4  -80.77   66.23
   0  29  -4   36.80   13.83
   0  29  -4  -18.73   45.94
   0 -29   4   19.06   64.67
   0 -29   4  -10.68   32.09
   0  28  -4  -16.75  100.89
   0  28  -4   52.76   17.45
   0  28  -4   36.71   73.29
   0 -28   4   27.22   72.34
   0 -28   4   44.18   71.29
   0  27  -4   26.22   83.31
   0  27  -4  143.66   37.00
   0  27  -4  130.92   74.92
   0 -27   4    6.80   58.74
   0 -27   4    1.55   62.57
   0 -26   4   35.90   47.31
   0 -26   4  -34.78   65.00
   0  25  -4  179.43   82.96
   0  25  -4  393.35   95.76
   0 -25   4   14.91   80.74
   0 -25   4  166.67   63.29
   0  24  -4   98.76   25.62
   0  24  -4  127.82   69.93
   0 -24   4   97.41   56.94
   0 -24   4   -9.28   71.60
   0  23  -4    1.16    7.91
   0  23  -4   62.25   63.84
   0 -23   4  -12.71   50.50
   0 -23   4  -22.93   82.58
   0  22  -4  390.16   94.93
   0  22  -4  212.04   81.73
   0 -22   4  -60.48   82.93
   0 -22   4  212.62   72.16
   0  21  -4   83.15   21.89
   0 -21   4    3.28   96.24
   0 -21   4   49.13   45.51
   0  20  -4    2.03    7.55
   0  20  -4   19.31   47.65
   0 -20   4   17.35   43.80
   0 -20   4   44.38   66.66
   0  19  -4  878.59  212.33
   0  19  -4  406.25  110.38
   0 -19   4   68.35   75.10
   0 -19   4  363.06  100.31
   0  18  -4  157.40   39.20
   0  18  -4  106.47   48.68
   0 -18   4  102.11  100.31
   0 -18   4  125.48   51.44
   0  17  -4  714.09  172.76
   0  17  -4  409.00  109.09
   0 -17   4  132.25   79.50
   0 -17   4  488.14  126.64
   0  16  -4    2.94    7.35
   0  16  -4   31.25   36.61
   0 -16   4   30.94   36.67
   0 -16   4   35.57   62.09
   0  15  -4  530.31  128.46
   0  15  -4  241.89   69.28
   0 -15   4  319.87   86.71
   0 -15   4  114.77   71.70
   0  14  -4   -3.55   32.32
   0  14  -4   30.81   10.44
   0 -14   4  -13.45   63.96
   0 -14   4   10.71   32.94
   0  13  -4  290.59   78.38
   0  13  -4  617.85  149.43
   0 -13   4   58.44   59.09
   0 -13   4  285.81   76.32
   0  12  -4  182.91   45.19
   0  12  -4   64.52   34.93
   0 -12   4   46.93   60.79
   0 -12   4   81.55   38.42
   0  11  -4   14.65    8.49
   0  11  -4   52.35   28.31
   0 -11   4   28.19   57.16
   0 -11   4   65.54   32.04
   0  10  -4   40.68   31.23
   0  10  -4   99.99   25.68
   0 -10   4  113.98   29.67
   0 -10   4   21.07   53.00
   0 -10   4   56.81   33.73
   0   9  -4  272.04   71.71
   0   9  -4  320.45   78.05
   0  -9   4  319.00   78.02
   0  -9   4  305.09   82.76
   0   8  -4   74.37   19.87
   0   8  -4   23.45   25.36
   0  -8   4   87.08   23.83
   0  -8   4   22.45   32.62
   0   7  -4  247.40   60.50
   0   7  -4  219.58   61.03
   0  -7   4  321.75   85.26
   0  -7   4  220.30   54.44
   0  -6   4   42.36   33.18
   0  -6   4  173.63   43.31
   0   4  -4 1080.34  260.88
   0   4  -4  537.85  133.56
   0  -4   4 1117.30  270.01
   0  -4   4 1006.28  246.10
   0   3  -4  109.37   28.10
   0   3  -4  120.02   43.02
   0  -3   4  125.74   32.19
   0  -3   4  122.48   43.10
   0   2  -4   64.84   36.65
   0   2  -4   64.87   18.13
   0  -2   4   64.68   18.80
   0  -2   4   59.31   34.49
   0   1  -4   68.63   34.77
   0   1  -4   40.25   13.36
   0  -1   4   33.65   12.46
   0  -1   4   40.07   30.41
   0   0  -4  902.36  221.31
   0   0  -4 1144.25  276.39
   0   0   4 1197.01  289.14
   0   0   4 1293.68  314.80
   0  -1  -4   47.31   14.81
   0  -1  -4   82.84   37.89
   0   1   4   99.80   41.18
   0   1   4   36.67   13.73
   0  -2  -4   48.35   31.51
   0  -2  -4   75.60   20.84
   0   2   4   66.89   19.32
   0   2   4  104.86   41.80
   0  -3  -4  118.02   30.10
   0  -3  -4  167.69   52.55
   0   3   4  180.01   56.26
   0   3   4  130.54   33.51
   0  -4  -4 1306.58  318.13
   0  -4  -4 1331.36  321.46
   0   4   4 1411.66  340.88
   0   4   4 1539.20  374.36
   0  -5  -4  329.15   80.28
   0  -5  -4  251.46   69.81
   0   5   4  437.85  106.47
   0   5   4  267.40   74.22
   0  -6  -4  180.15   45.07
   0  -6  -4  147.11   50.22
   0   6   4  156.96   51.65
   0   6   4  214.50   53.09
   0  -7  -4  548.87  138.44
   0  -7  -4  436.98  106.41
   0   7   4  407.12   99.15
   0   7   4  521.91  133.25
   0  -8  -4   66.68   38.64
   0  -8  -4   77.77   21.89
   0   8   4   92.80   46.19
   0   8   4  102.15   27.31
   0  -9  -4  597.56  145.08
   0  -9  -4  700.03  174.50
   0   9   4  572.63  138.98
   0   9   4  652.49  165.95
   0 -10  -4  130.27   49.31
   0 -10  -4  146.96   37.99
   0  10   4  170.30   43.02
   0  10   4  126.85   57.03
   0 -11  -4  109.66   30.19
   0 -11  -4  155.95   52.64
   0  11   4  134.54   59.21
   0  11   4   77.25   22.04
   0 -12  -4  304.80   85.70
   0 -12  -4  258.42   64.90
   0  12   4  284.22   69.96
   0  12   4  257.55   84.53
   0 -13  -4 1000.33  246.97
   0 -13  -4 1033.23  250.30
   0  13   4  942.07  238.27
   0  13   4 1039.18  251.32
   0 -14  -4   24.96   38.57
   0 -14  -4   22.91   18.39
   0  14   4   79.86   69.80
   0  14   4   31.99   13.94
   0 -15  -4  964.39  234.21
   0 -15  -4  978.88  241.75
   0  15   4  962.07  232.76
   0  15   4  945.11  243.63
   0 -16  -4   38.86   21.99
   0 -16  -4   97.24   47.94
   0  16   4   27.61   14.61
   0  16   4   26.94   80.18
   0 -17  -4 1534.85  372.34
   0 -17  -4 1602.97  391.18
   0  17   4 1520.36  367.26
   0  17   4 1460.94  368.86
   0 -18  -4  361.03  100.83
   0 -18  -4  341.61   88.00
   0  18   4  480.31  165.37
   0  18   4  341.32   84.19
   0 -19  -4 1550.79  379.58
   0 -19  -4 1529.05  371.47
   0  19   4 1578.33  381.47
   0  19   4 1238.90  320.88
   0 -20  -4   32.19   29.58
   0  20   4  -55.45  102.71
   0 -21  -4  185.66   56.60
   0 -21  -4  179.43   64.55
   0  21   4  209.57   53.57
   0  21   4  194.36  134.67
   0 -22  -4  579.45  145.08
   0 -22  -4  619.30  160.73
   0  22   4  714.81  173.92
   0  22   4  472.05  166.96
   0 -23  -4   10.04   60.19
   0 -23  -4   12.74   36.13
   0  23   4   13.91   17.02
   0  23   4   -0.22  113.95
   0 -24  -4  225.37   67.47
   0 -24  -4  337.12  102.71
   0  24   4  268.27   67.77
   0  24   4  173.63  118.37
   0 -25  -4  663.22  174.50
   0 -25  -4  574.52  149.86
   0  25   4  824.67  200.59
   0  25   4  479.01  187.83
   0 -26  -4  175.81   65.96
   0 -26  -4  124.02   50.96
   0  26   4  194.79  144.82
   0  26   4  225.37   58.87
   0 -27  -4  199.14   71.37
   0 -27  -4  124.69   63.00
   0  27   4  219.86   58.16
   0  27   4  -99.28  152.91
   0 -28  -4   35.65   65.87
   0 -28  -4   61.10   56.52
   0  28   4   48.86   22.64
   0  28   4  104.08  171.31
   0 -29  -4    5.67   39.18
   0 -29  -4   61.45   53.73
   0  29   4   52.76   83.50
   0  29   4   80.22   28.10
   0 -30  -4   14.45   31.65
   0 -30  -4  -21.93   52.80
   0  30   4   -9.09   66.87
   0  30   4   -3.96   20.88
   0  28  -5   12.09   12.80
   0  28  -5   43.71   61.21
   0 -28   5   16.78   57.76
   0 -28   5    4.04   26.51
   0  27  -5   60.64   68.52
   0  27  -5   68.39   19.75
   0 -27   5    0.06   24.87
   0 -27   5   54.92   70.83
   0  26  -5   87.24   24.35
   0  26  -5   15.41   70.02
   0 -26   5   51.99   71.15
   0 -26   5   -7.57   77.18
   0  25  -5   19.41   64.18
   0  25  -5   85.92   23.84
   0 -25   5  -42.89   77.66
   0 -25   5   -7.91   58.65
   0  24  -5   31.58   12.84
   0  24  -5  -23.67   54.07
   0 -24   5  -14.65   50.10
   0 -24   5   35.41   60.71
   0  23  -5   23.52   55.35
   0  23  -5   51.31   16.00
   0 -23   5    5.65   60.09
   0 -23   5   72.00   54.87
   0  22  -5  180.59   44.73
   0  22  -5   58.35   65.66
   0 -22   5   98.79   59.32
   0 -22   5   38.07   70.57
   0  21  -5   38.93   53.21
   0  21  -5  195.95   48.55
   0 -21   5  -14.94   62.89
   0 -21   5   77.55   62.05
   0  20  -5  -10.54   50.58
   0  20  -5  140.28   35.23
   0 -20   5    1.16   54.83
   0 -20   5   15.80   67.54
   0  19  -5  455.38  110.54
   0  19  -5  167.25   70.21
   0 -19   5  146.67   65.66
   0 -19   5   13.54   74.61
   0  18  -5   29.10   10.68
   0  18  -5  -14.55   53.81
   0 -18   5  -31.83   40.13
   0 -18   5  -93.03   79.15
   0  17  -5  102.41   58.97
   0  17  -5   82.58   21.62
   0 -17   5   50.25   69.86
   0 -17   5   81.34   46.52
   0  16  -5   16.48    8.54
   0  16  -5   48.18   48.77
   0 -16   5  -52.55   61.34
   0 -16   5   46.15   50.03
   0  15  -5  336.10   81.79
   0  15  -5   99.50   52.34
   0 -15   5  156.53   67.66
   0 -15   5    3.26   56.94
   0  14  -5   27.87   41.52
   0  14  -5   21.10    9.25
   0 -14   5  -32.84   73.29
   0 -14   5   28.04   45.28
   0  13  -5  -10.71   38.29
   0  13  -5   45.48   13.45
   0 -13   5  -79.06   81.15
   0 -13   5   27.28   41.52
   0  12  -5   99.64   25.55
   0  12  -5   21.55   37.67
   0 -12   5   37.47   45.32
   0 -12   5   27.47   56.73
   0  11  -5    7.49   36.80
   0  11  -5   38.23   12.15
   0 -11   5   -4.45   53.77
   0 -11   5   46.97   15.97
   0 -11   5   50.51   44.52
   0  10  -5   -3.46   36.20
   0  10  -5   -1.28    6.48
   0 -10   5    8.48   10.91
   0 -10   5  -12.41   54.99
   0 -10   5   -1.12   42.31
   0   9  -5   10.51   29.64
   0   9  -5   41.67   12.74
   0  -9   5   56.18   17.44
   0  -9   5   19.84   39.03
   0   8  -5   44.39   13.16
   0   8  -5   36.78   34.19
   0  -8   5   33.81   39.99
   0  -8   5   46.52   15.16
   0   7  -5   47.47   13.96
   0   7  -5   60.96   37.99
   0  -7   5   41.61   14.41
   0  -7   5   67.41   45.41
   0   6  -5   93.84   24.26
   0   6  -5    0.45   34.61
   0  -6   5  135.86   34.84
   0  -6   5   20.90   34.16
   0   5  -5 1025.41  247.69
   0   5  -5  604.09  151.89
   0  -5   5 1164.11  284.94
   0  -5   5 1134.54  274.07
   0   4  -5   50.31   36.20
   0   4  -5   24.12    9.77
   0  -4   5   33.71   33.90
   0  -4   5   49.63   15.97
   0   3  -5  130.40   51.34
   0   3  -5  107.21   27.28
   0  -3   5  116.05   43.60
   0  -3   5  142.83   36.36
   0   2  -5  309.14   75.29
   0   2  -5  207.26   64.73
   0  -2   5  329.29   88.11
   0  -2   5  378.13   92.22
   0   1  -5  184.79   45.65
   0   1  -5  215.23   66.52
   0  -1   5  289.29   79.86
   0  -1   5  188.27   46.92
   0   0  -5  180.30   44.63
   0   0  -5  104.16   47.36
   0   0   5  167.98   55.54
   0   0   5  196.10   48.84
   0  -1  -5  198.27   48.89
   0  -1  -5  216.82   65.32
   0   1   5  216.97   53.79
   0   1   5  297.98   81.77
   0  -2  -5  278.13   77.09
   0  -2  -5  307.26   74.96
   0   2   5  411.18  100.06
   0   2   5  343.64   92.35
   0  -3  -5  142.21   51.28
   0  -3  -5  127.82   32.47
   0   3   5  180.01   58.32
   0   3   5  149.72   38.03
   0  -4  -5   23.78   10.77
   0  -4  -5   52.45   40.23
   0   4   5   38.38   13.65
   0   4   5   55.15   38.38
   0  -5  -5 1427.17  348.28
   0  -5  -5 1272.09  307.26
   0   5   5 1681.23  409.44
   0   5   5 1410.64  340.60
   0  -6  -5   66.70   41.49
   0  -6  -5   69.12   19.09
   0   6   5   85.99   44.36
   0   6   5  103.35   27.41
   0  -7  -5   50.38   15.91
   0  -7  -5   98.32   45.89
   0   7   5   80.05   48.16
   0   7   5   54.34   16.70
   0  -8  -5   76.70   45.86
   0  -8  -5   63.03   18.90
   0   8   5   81.70   47.61
   0   8   5   69.22   19.87
   0  -9  -5   52.58   47.05
   0  -9  -5   46.49   15.35
   0   9   5   51.41   16.52
   0   9   5   81.29   51.70
   0 -10  -5    2.91   10.99
   0 -10  -5  -12.20   45.51
   0  10   5    6.64   10.46
   0  10   5   38.23   51.19
   0 -11  -5   30.16   44.77
   0 -11  -5   37.57   16.33
   0  11   5   66.58   58.22
   0  11   5   47.58   16.35
   0 -12  -5   91.69   52.48
   0 -12  -5  103.92   29.06
   0  12   5  134.98   35.06
   0  12   5  147.98   68.10
   0 -13  -5   30.94   46.36
   0 -13  -5   59.19   20.46
   0  13   5   69.66   20.48
   0  13   5   24.22   70.95
   0 -14  -5   81.50   49.55
   0 -14  -5   78.95   26.31
   0  14   5   71.83   78.47
   0  14   5   42.09   15.65
   0 -15  -5  529.88  139.88
   0 -15  -5  475.38  117.22
   0  15   5  426.83  130.40
   0  15   5  502.20  122.15
   0 -16  -5   91.25   59.57
   0 -16  -5   51.23   24.20
   0  16   5   39.07   67.26
   0  16   5   41.83   15.55
   0 -17  -5  234.50   78.05
   0 -17  -5  249.87   65.87
   0  17   5  174.65   44.65
   0  17   5  196.39   98.99
   0 -18  -5   32.84   25.75
   0 -18  -5   71.10   58.45
   0  18   5   14.35  101.48
   0  18   5   28.13   13.77
   0 -19  -5  588.43  145.66
   0 -19  -5  664.81  175.66
   0  19   5  644.52  156.53
   0  19   5  434.51  157.69
   0 -20  -5   83.22   67.95
   0 -20  -5   88.15   34.28
   0  20   5  174.36  110.61
   0  20   5  129.88   34.77
   0 -21  -5  270.16   93.99
   0 -21  -5  230.30   65.19
   0  21   5  157.54  109.15
   0  21   5  257.40   64.35
   0 -22  -5  376.10   99.28
   0 -22  -5  362.05  105.58
   0  22   5  335.52   82.93
   0  22   5  402.05  152.47
   0 -23  -5   90.40   39.39
   0 -23  -5   74.89   50.86
   0  23   5   28.70  105.38
   0  23   5   87.86   27.07
   0 -24  -5   67.54   40.15
   0 -24  -5   28.06   52.92
   0  24   5  -24.49  100.16
   0  24   5   47.96   20.28
   0 -25  -5   67.76   56.63
   0 -25  -5   53.54   44.31
   0  25   5   85.05   26.91
   0  25   5  -44.63  101.98
   0 -26  -5   61.34   62.50
   0 -26  -5  104.08   51.32
   0  26   5   47.18  130.05
   0  26   5  142.70   39.54
   0 -27  -5   81.38   51.39
   0 -27  -5  101.90   47.74
   0  27   5  149.86   41.03
   0  27   5   15.12   49.41
   0 -28  -5    2.96   46.00
   0 -28  -5   12.17   36.65
   0  28   5   48.58   59.08
   0  28   5   27.93   21.00
   0  25  -6   42.58   56.25
   0 -25   6  -18.70   64.60
   0 -25   6    3.20   21.20
   0  24  -6   -2.64   10.41
   0  24  -6   36.96   64.12
   0 -24   6   10.54   23.64
   0 -24   6  -30.83   70.42
   0  23  -6   21.22   58.74
   0  23  -6   61.32   18.42
   0 -23   6  -11.83   31.58
   0 -23   6   49.97   76.02
   0 -22   6   35.87   78.89
   0 -22   6   26.54   61.35
   0  21  -6   13.77   10.75
   0  21  -6   65.97   65.77
   0 -21   6   21.10   44.15
   0 -21   6   -3.25   90.98
   0  20  -6  154.79   39.22
   0  20  -6  -11.75   58.96
   0 -20   6  -32.60   50.64
   0 -20   6    3.94   63.57
   0  19  -6   65.52   59.13
   0  19  -6  274.07   67.34
   0 -19   6  118.30   69.86
   0 -19   6  -33.74   57.54
   0  18  -6   66.97   78.21
   0  18  -6   30.77   11.22
   0 -18   6  -64.74   69.81
   0 -18   6   85.66   68.03
   0  17  -6  186.96   46.28
   0  17  -6   85.19   60.84
   0 -17   6  -42.93   58.16
   0 -17   6   50.77   68.66
   0  16  -6   25.65   52.57
   0  16  -6  159.14   39.64
   0 -16   6   45.35   73.64
   0 -16   6  -11.64   52.12
   0  15  -6  112.16   28.64
   0  15  -6   81.58   57.94
   0 -15   6   -5.46   57.23
   0 -15   6  140.54   72.93
   0  14  -6   -1.09   56.38
   0  14  -6   52.93   15.32
   0 -14   6   66.38   63.64
   0 -14   6    6.09   60.60
   0  13  -6   40.99   55.61
   0  13  -6   40.26   13.30
   0 -13   6   -1.90   58.96
   0 -13   6   16.71   54.18
   0  12  -6   16.99    8.77
   0 -12   6   76.67   56.79
   0 -12   6   11.41   11.64
   0  11  -6   43.84   53.28
   0  11  -6    4.91    7.68
   0 -11   6   24.19   49.25
   0 -11   6    1.91   11.07
   0 -11   6  -16.17   51.15
   0  10  -6  -31.22   47.74
   0  10  -6   26.35    9.57
   0 -10   6   47.67   52.16
   0 -10   6   31.18   13.67
   0   9  -6   34.94   51.23
   0   9  -6    1.10    7.41
   0  -9   6   21.17   61.92
   0  -9   6    2.64   10.52
   0   8  -6   78.12   51.81
   0  -8   6   72.00   21.06
   0   7  -6   14.96   48.51
   0   7  -6   48.25   14.20
   0  -7   6   42.86   48.35
   0  -7   6   61.64   18.49
   0   6  -6  199.72   49.06
   0   6  -6   70.79   46.67
   0  -6   6  207.84   68.54
   0  -6   6  304.07   74.74
   0   5  -6    6.74   43.38
   0   5  -6   74.93   19.94
   0  -5   6  110.93   29.22
   0  -5   6  120.53   54.03
   0   4  -6   62.21   44.36
   0   4  -6  103.51   26.57
   0  -4   6  167.54   62.00
   0  -4   6   93.54   25.18
   0   3  -6  -15.32   48.02
   0   3  -6   19.28    8.93
   0  -3   6   17.73   45.20
   0  -3   6   24.23   12.00
   0   2  -6   34.32   11.73
   0   2  -6    5.61   42.16
   0  -2   6   61.71   18.29
   0  -2   6   91.93   50.19
   0   1  -6   68.35   18.78
   0   1  -6   88.05   55.28
   0  -1   6   82.44   22.96
   0  -1   6  121.57   59.10
   0   0  -6  515.10  124.85
   0   0  -6  302.19   88.02
   0   0   6  669.60  162.33
   0   0   6  635.10  163.20
   0  -1  -6   81.22   21.74
   0  -1  -6   87.05   53.61
   0   1   6   66.44   19.74
   0   1   6  130.22   58.29
   0  -2  -6   43.05   13.58
   0  -2  -6   45.93   46.80
   0   2   6   56.28   17.13
   0   2   6   41.18   48.36
   0  -3  -6   20.02   10.57
   0  -3  -6   34.39   46.57
   0   3   6   13.30   10.01
   0   3   6   27.73   48.63
   0  -4  -6  113.25   29.03
   0  -4  -6  152.62   65.13
   0   4   6  119.82   31.28
   0   4   6  211.31   75.50
   0  -5  -6   77.92   21.52
   0  -5  -6   75.67   51.34
   0   5   6  104.50   27.84
   0   5   6  124.69   59.41
   0  -6  -6  221.60   54.90
   0  -6  -6  134.69   56.68
   0   6   6  284.51   69.81
   0   6   6  260.88   83.42
   0  -7  -6   64.47   18.81
   0  -7  -6   48.39   49.25
   0   7   6   63.77   19.13
   0  -8  -6  130.09   60.23
   0  -8  -6  105.82   28.28
   0   8   6   94.79   25.48
   0   8   6  136.85   63.51
   0  -9  -6  -11.64   11.68
   0  -9  -6   -3.29   49.64
   0   9   6  -37.87   57.06
   0   9   6    3.15   10.09
   0 -10  -6   43.26   15.93
   0  10   6   25.25   58.96
   0 -11  -6   20.10   46.19
   0 -11  -6    0.88   13.46
   0  11   6    6.81   11.19
   0  11   6   40.52   60.38
   0 -12  -6   33.28   16.86
   0 -12  -6   36.09   52.94
   0  12   6   29.77   13.28
   0  12   6   40.45   62.32
   0 -13  -6   48.51   20.90
   0 -13  -6   58.68   59.74
   0  13   6   53.61   18.28
   0  13   6   77.70   75.66
   0 -14  -6   55.26   23.12
   0 -14  -6   28.73   60.16
   0  14   6   63.34   19.93
   0  14   6  105.90   85.29
   0 -15  -6  245.23   63.52
   0 -15  -6  300.74   95.99
   0  15   6  216.97   54.45
   0  15   6  207.55  100.31
   0 -16  -6  196.10   52.76
   0 -16  -6  179.43   86.70
   0  16   6  227.40   57.00
   0  16   6  155.80   99.11
   0 -17  -6  307.69   79.34
   0 -17  -6  274.79   97.27
   0  17   6  288.27   71.35
   0  17   6  257.11  115.69
   0 -18  -6   62.02   31.52
   0 -18  -6   53.05   61.35
   0  18   6   42.84   17.17
   0  18   6   19.20   91.58
   0 -19  -6  292.04   76.54
   0 -19  -6  300.88   92.00
   0  19   6  356.97   88.26
   0  19   6  293.78  120.85
   0 -20  -6  122.74   44.65
   0 -20  -6   97.22   59.83
   0  20   6  188.27   48.77
   0  20   6  107.93  101.80
   0 -21  -6   17.36   33.84
   0 -21  -6   49.84   62.73
   0  21   6    5.94   15.73
   0  21   6  -32.44   90.92
   0 -22  -6  241.89   69.45
   0 -22  -6  320.45  110.11
   0  22   6  308.71   76.57
   0  22   6  153.49  131.40
   0 -23  -6   96.54   43.16
   0 -23  -6  106.25   59.93
   0  23   6   94.35   27.67
   0  23   6   72.96   67.61
   0 -24  -6    4.38   35.44
   0 -24  -6   -1.54   45.35
   0  24   6  -35.20   48.06
   0  24   6   -1.74   14.91
   0 -25  -6   61.60   40.78
   0  25   6   33.99   18.49
   0  25   6  -38.35   54.68
   0 -21   7   10.90   23.38
   0  20  -7    1.19   11.00
   0  20  -7   11.74   57.22
   0 -20   7   13.54   69.67
   0 -20   7   -6.00   21.26
   0  19  -7   38.10   13.78
   0  19  -7   17.73   64.86
   0 -19   7   96.12   85.74
   0 -19   7    6.30   20.81
   0  18  -7  154.21   39.32
   0  18  -7   36.32   59.63
   0 -18   7   76.84  101.06
   0 -18   7    9.88   31.93
   0  17  -7   90.76   24.62
   0  17  -7  -10.70   61.90
   0 -17   7   58.16  112.02
   0 -17   7   19.06   58.35
   0  16  -7   98.99   26.41
   0  16  -7    9.68   63.31
   0 -16   7   88.19   96.09
   0 -16   7   22.51   46.35
   0  15  -7  100.31   26.62
   0  15  -7   49.49   64.47
   0 -15   7   90.16   89.96
   0 -15   7  -16.67   44.25
   0  14  -7   49.48   16.36
   0  14  -7   12.41   52.10
   0 -14   7    1.75   75.57
   0 -14   7   10.00   48.39
   0  13  -7  114.38   29.97
   0  13  -7   26.87   49.92
   0 -13   7    6.65   67.12
   0 -13   7  -18.41   50.47
   0 -13   7  171.31   44.87
   0  12  -7   78.42   21.48
   0  12  -7   -7.84   57.54
   0 -12   7   91.54   26.87
   0 -12   7   60.47   80.34
   0 -12   7   33.38   54.10
   0  11  -7   29.06   11.13
   0  11  -7   -8.64   53.23
   0 -11   7   45.93   17.36
   0 -11   7  -12.04   77.03
   0  10  -7   33.91   57.18
   0  10  -7   60.84   17.33
   0 -10   7   65.41   20.83
   0 -10   7   90.89   79.16
   0   9  -7   -5.12   55.44
   0   9  -7   70.90   19.51
   0  -9   7  104.00   29.23
   0  -9   7   62.12   78.18
   0   8  -7   56.10   67.22
   0   8  -7  261.90   64.13
   0  -8   7  341.03   83.92
   0  -8   7  388.57  125.92
   0   7  -7   32.07   65.92
   0   7  -7  117.35   29.87
   0  -7   7  139.90   36.68
   0  -7   7  146.24   85.90
   0   6  -7  230.01   88.21
   0   6  -7  349.15   85.13
   0  -6   7  361.32   88.79
   0  -6   7  647.42  177.83
   0   5  -7   38.71   60.74
   0   5  -7   13.15    9.86
   0  -5   7   26.91   14.06
   0  -5   7   40.93   70.86
   0   4  -7  136.75   71.25
   0   4  -7  161.17   40.39
   0  -4   7  204.79   51.23
   0  -4   7  236.53   92.19
   0   3  -7   53.29   58.16
   0   3  -7   55.86   16.77
   0  -3   7   95.02   25.99
   0  -3   7   40.03   75.51
   0   2  -7  137.61   78.24
   0   2  -7  182.47   45.41
   0  -2   7  214.21   53.55
   0  -2   7  353.93  111.98
   0   1  -7  -18.68   68.02
   0   1  -7    3.59    9.39
   0  -1   7   16.62   12.42
   0  -1   7  -20.83   68.92
   0   0  -7   53.28   76.48
   0   0  -7   36.86   13.45
   0   0   7   55.12   18.04
   0   0   7   14.36   68.47
   0  -1  -7  -39.32   76.61
   0  -1  -7    8.25    9.99
   0   1   7   19.87   12.65
   0   1   7    1.78   71.83
   0  -2  -7  171.60   87.21
   0  -2  -7  200.30   49.93
   0   2   7  226.97   56.70
   0   2   7  274.94  103.99
   0  -3  -7   51.21   73.39
   0  -3  -7   56.39   17.39
   0   3   7   97.86   27.09
   0   3   7   48.90   78.86
   0  -4  -7  182.33   87.89
   0  -4  -7  175.66   44.26
   0   4   7  190.01   47.97
   0   4   7  358.57  116.41
   0  -5  -7   49.45   78.74
   0  -5  -7   12.13   10.70
   0   5   7   22.57   13.54
   0   5   7   45.26   69.19
   0  -6  -7  650.46  184.79
   0  -6  -7  442.48  107.79
   0   6   7  449.44  109.74
   0   6   7  614.96  168.27
   0  -7  -7  111.03   76.09
   0  -7  -7  133.82   34.93
   0   7   7  137.54   36.10
   0   7   7  121.28   81.57
   0  -8  -7  305.38  108.11
   0  -8  -7  314.07   77.42
   0   8   7  364.80   89.51
   0   8   7  423.50  133.98
   0  -9  -7   18.29   73.95
   0  -9  -7   57.18   20.17
   0   9   7   97.29   27.16
   0   9   7    6.20   79.54
   0 -10  -7  107.09   70.05
   0 -10  -7   87.71   26.49
   0  10   7   81.63   23.84
   0  10   7  115.92   87.02
   0 -11  -7   10.42   67.63
   0 -11  -7   51.83   20.31
   0  11   7   45.64   16.52
   0  11   7   36.64   85.54
   0 -12  -7   70.70   68.21
   0 -12  -7   70.35   24.86
   0  12   7   96.42   27.71
   0  12   7   82.29   87.80
   0 -13  -7   84.63   60.58
   0 -13  -7   82.45   28.09
   0  13   7  148.56   39.15
   0  13   7   14.06   76.48
   0 -14  -7   16.77   54.35
   0 -14  -7   34.61   22.10
   0  14   7   54.63   20.58
   0  14   7   42.16   82.63
   0 -15  -7  185.81   83.60
   0 -15  -7  192.33   52.89
   0  15   7  152.91   40.48
   0  15   7  135.88   97.74
   0 -16  -7   76.77   73.89
   0 -16  -7  118.50   38.71
   0  16   7  113.82   31.77
   0  16   7   59.10   99.50
   0 -17  -7  149.57   85.60
   0 -17  -7  123.82   40.76
   0  17   7  112.45   31.10
   0  17   7  163.49  122.82
   0 -18  -7  105.99   75.64
   0 -18  -7  152.33   47.23
   0  18   7  147.11   38.64
   0  18   7   61.19   82.11
   0 -19  -7    5.57   56.63
   0 -19  -7   38.25   29.90
   0  19   7   44.29   17.68
   0  19   7   33.25   51.00
   0 -20  -7   -4.22   50.28
   0 -20  -7   35.44   30.41
   0  20   7    8.30   15.17
   0  20   7  -43.13   51.96
   0  14  -8   82.32   60.00
   0 -14   8    2.26   75.28
   0 -14   8   -3.99   20.39
   0  13  -8  -18.64   57.84
   0  13  -8  130.40   33.96
   0 -13   8  160.01   42.71
   0 -13   8  165.22   86.97
   0  12  -8  226.39   56.10
   0  12  -8   24.71   61.47
   0 -12   8  293.20   72.99
   0 -12   8  177.83  101.12
   0  11  -8    2.64   52.61
   0  11  -8   42.73   14.41
   0 -11   8   54.39   18.46
   0 -11   8   24.77   93.32
   0  10  -8   92.48   25.03
   0  10  -8    5.49   57.42
   0 -10   8   64.47  104.71
   0 -10   8   98.32   28.13
   0   9  -8    4.97   62.47
   0   9  -8  134.38   34.70
   0  -9   8  174.50  123.63
   0  -9   8  155.22   40.70
   0   8  -8   37.47   66.61
   0   8  -8   91.41   25.35
   0  -8   8   88.44   26.18
   0  -8   8   23.42  120.32
   0   7  -8  459.88  111.86
   0   7  -8  131.82   88.00
   0  -7   8  645.25  195.37
   0  -7   8  599.74  146.09
   0   6  -8   41.48   79.93
   0   6  -8  125.15   32.93
   0  -6   8  157.54  122.54
   0  -6   8  129.43   35.02
   0   5  -8   68.18   80.99
   0   5  -8  316.68   77.84
   0  -5   8  359.29   88.66
   0  -5   8  386.97  152.91
   0   4  -8  137.54   35.35
   0   4  -8  -28.10   76.22
   0  -4   8  230.01  118.47
   0  -4   8  184.21   47.78
   0   3  -8   73.12   79.96
   0   3  -8  144.93   37.48
   0  -3   8  261.17  129.67
   0  -3   8  167.40   43.90
   0   2  -8  123.95   88.29
   0   2  -8  237.69   59.21
   0  -2   8  252.04  121.03
   0  -2   8  332.19   82.22
   0   1  -8  198.56   49.99
   0   1  -8  126.48   93.34
   0  -1   8  331.75  130.41
   0  -1   8  223.92   56.47
   0   0  -8   77.44   88.70
   0   0  -8  180.15   45.60
   0   0   8  237.55   59.57
   0   0   8  249.87  119.51
   0  -1  -8  208.71   52.48
   0  -1  -8   37.62   89.92
   0   1   8  254.36   63.77
   0   1   8  317.12  128.96
   0  -2  -8  210.44   52.90
   0  -2  -8  124.38  102.16
   0   2   8  313.64  135.90
   0   2   8  326.25   80.77
   0  -3  -8   32.29   96.70
   0  -3  -8  117.57   31.83
   0   3   8  268.85  125.88
   0   3   8  169.43   44.10
   0  -4  -8   77.05   93.28
   0  -4  -8  134.80   35.83
   0   4   8  168.56  117.37
   0   4   8  199.72   50.74
   0  -5  -8  333.35   82.22
   0  -5  -8  181.31  102.54
   0   5   8  383.06   94.05
   0   5   8  395.81  135.41
   0  -6  -8   31.38  101.25
   0  -6  -8  104.70   29.18
   0   6   8   31.07   98.61
   0   6   8  135.31   36.38
   0  -7  -8  461.18  112.93
   0  -7  -8  381.76  138.33
   0   7   8  603.36  146.67
   0   7   8  568.72  181.31
   0  -8  -8   76.80   24.91
   0  -8  -8   32.02  106.50
   0   8   8   63.83  122.38
   0   8   8   89.48   26.31
   0  -9  -8  139.85   89.41
   0  -9  -8  143.59   39.09
   0   9   8  198.41  125.35
   0   9   8  166.09   42.76
   0 -10  -8   16.55   80.73
   0 -10  -8   61.83   23.15
   0  10   8   35.55   77.76
   0  10   8  106.74   29.80
   0 -11  -8   32.09   18.73
   0 -11  -8   25.09   65.42
   0  11   8   41.26   16.70
   0  11   8   20.93   61.21
   0 -12  -8  160.44   80.45
   0 -12  -8  204.36   52.96
   0  12   8  166.38   74.79
   0  12   8  283.06   70.50
   0 -13  -8  128.73   37.67
   0 -13  -8   78.66   62.26
   0  13   8  161.75   42.39
   0  13   8   70.81   62.58
   0 -14  -8   99.27   32.99
   0 -14  -8   -9.51   56.87
   0  14   8   83.97   57.21
   1  12   8  134.59   37.19
   1  12   8   11.75   57.64
  -1 -12  -8   88.26   29.68
  -1 -12  -8   29.83   49.36
   1  11   8  -36.57   54.05
   1  11   8   37.49   19.36
  -1 -11  -8   22.93   23.62
  -1 -11  -8  -29.52   44.02
   1  10   8    8.81   55.63
   1  10   8   23.99   14.77
  -1 -10  -8   17.64   21.33
  -1 -10  -8    0.62   62.80
   1   9   8   74.86   24.25
   1   9   8   61.87   64.50
  -1  -9  -8   54.06   63.57
  -1  -9  -8   75.21   27.29
   1   8   8   12.91   70.31
   1   8   8   39.67   16.96
  -1  -8  -8   39.09   21.51
  -1  -8  -8   60.94   62.48
   1   7   8   56.55   20.68
   1   7   8   64.09   84.96
  -1  -7  -8   47.22   19.88
  -1  -7  -8    9.09   67.28
   1   6   8   18.26   89.05
   1   6   8   38.71   16.10
  -1  -6  -8   28.54   18.49
  -1  -6  -8   15.36   70.76
   1   5   8   83.80  110.41
   1   5   8   51.23   19.88
  -1  -5  -8   27.81   18.54
  -1  -5  -8   13.15   76.76
   1   4   8  -79.96  111.38
   1   4   8   22.83   15.07
  -1  -4  -8   11.22   17.35
  -1  -4  -8  -49.81   80.08
   1   3   8  100.67   28.70
   1   3   8   95.76  113.45
  -1  -3  -8    5.09   71.13
  -1  -3  -8   95.03   28.93
   1   2   8 -103.69  117.60
   1   2   8   30.03   16.99
  -1  -2  -8   75.80   76.28
  -1  -2  -8   22.57   16.49
   1   1   8    9.58   14.32
   1   1   8  -64.00  104.76
  -1  -1  -8   14.36   16.31
  -1  -1  -8  -59.57   77.32
   1   0   8  174.79  110.27
   1   0   8  190.44   48.47
  -1   0  -8  153.49   41.16
  -1   0  -8   -0.58   64.16
   1  -1   8    2.78   14.33
   1  -1   8  -51.44  105.21
  -1   1  -8    1.45   16.00
  -1   1  -8  -10.10   52.73
   1  -2   8   26.02  113.02
   1  -2   8   30.47   17.17
  -1   2  -8  -35.07   62.12
  -1   2  -8   24.61   14.96
   1  -3   8   98.31   28.73
   1  -3   8   29.16  105.11
  -1   3  -8   44.47   61.83
  -1   3  -8  100.87   29.36
   1  -4   8   55.60  116.80
   1  -4   8   25.42   15.00
  -1   4  -8    5.84   15.90
  -1   4  -8   -2.61   51.92
   1  -5   8   49.47   17.91
   1  -5   8  102.64  110.40
  -1   5  -8   58.48   19.80
  -1   5  -8   21.49   51.84
   1  -6   8  -39.97   95.64
   1  -6   8   54.45   20.36
  -1   6  -8   46.23   19.12
  -1   6  -8    0.84   49.55
   1  -7   8   44.00   88.98
   1  -7   8   81.97   25.09
  -1   7  -8   49.38   54.39
  -1   7  -8   63.48   21.36
   1  -8   8    0.26   79.68
   1  -8   8   37.12   17.44
  -1   8  -8   35.29   18.00
  -1   8  -8   18.10   49.99
   1  -9   8   40.18   17.77
   1  -9   8   48.19   81.89
  -1   9  -8   55.57   18.58
  -1   9  -8   28.83   50.93
   1 -10   8  -17.25   73.96
   1 -10   8   40.15   16.74
  -1  10  -8   17.52   14.54
  -1  10  -8  -41.07   50.36
   1 -11   8   45.00   20.23
   1 -11   8   12.10   21.74
   1 -11   8   98.03   74.74
  -1  11  -8  -23.67   46.63
  -1  11  -8   37.71   16.17
   1 -12   8   -5.22   19.91
   1 -12   8   55.10   73.60
  -1  12  -8  113.09   31.44
  -1  12  -8    1.88   45.67
   1  19   7   56.89   24.58
   1  19   7   12.61   43.71
  -1 -19  -7   23.93   32.74
  -1 -19  -7   26.46   41.36
   1  18   7   68.42   47.68
   1  18   7  143.01   39.73
  -1 -18  -7  112.85   63.28
  -1 -18  -7  107.00   40.78
   1  17   7   60.80   23.32
   1  17   7   10.03   51.32
  -1 -17  -7   53.52   60.34
  -1 -17  -7   56.19   31.89
   1  16   7    4.48   97.61
   1  16   7   73.77   25.23
  -1 -16  -7   50.97   29.70
  -1 -16  -7  114.18   71.09
   1  15   7   15.16   17.29
   1  15   7   -7.87   92.35
  -1 -15  -7   27.77   26.09
  -1 -15  -7   32.07   67.96
   1  14   7  132.48   92.34
   1  14   7  198.70   51.57
  -1 -14  -7  130.31   40.41
  -1 -14  -7   99.63   70.00
   1  13   7   87.86   92.02
   1  13   7  138.27   37.89
  -1 -13  -7  134.11   70.21
  -1 -13  -7  113.34   35.60
   1  12   7  116.40   87.96
   1  12   7  124.61   34.86
  -1 -12  -7  116.51   34.18
  -1 -12  -7  109.51   59.83
   1  11   7  204.50   52.55
   1  11   7  112.09   84.63
  -1 -11  -7  139.02   39.19
  -1 -11  -7  108.53   61.34
   1  10   7   97.19   85.16
   1  10   7   41.48   17.62
  -1 -10  -7   34.03   19.49
  -1 -10  -7   35.70   56.61
   1   9   7   83.12   86.73
   1   9   7   -0.74   13.10
  -1  -9  -7   23.16   62.25
  -1  -9  -7    9.96   15.61
   1   8   7  -11.57   83.34
   1   8   7   -1.75   12.22
  -1  -8  -7    3.03   14.19
  -1  -8  -7   11.38   61.90
   1   7   7   44.20   17.25
   1   7   7   19.61   83.37
  -1  -7  -7   40.78   16.70
  -1  -7  -7    3.15   60.34
   1   6   7   24.41   87.99
   1   6   7   56.84   19.54
  -1  -6  -7   85.96   74.10
  -1  -6  -7   26.64   15.49
   1   5   7  193.05   48.96
   1   5   7  278.56  116.27
  -1  -5  -7  158.27   84.76
  -1  -5  -7  169.86   43.71
   1   4   7  343.49  124.35
   1   4   7  290.59   71.84
  -1  -4  -7  246.68   61.42
  -1  -4  -7  158.85   82.54
   1   3   7    4.17   12.19
   1   3   7  -18.44   85.96
  -1  -3  -7   26.80   14.62
  -1  -3  -7   16.19   69.76
   1   2   7  -12.90   85.22
   1   2   7   42.13   16.22
  -1  -2  -7   31.96   14.68
  -1  -2  -7   33.89   68.76
   1   1   7   68.70   85.45
   1   1   7   13.45   12.97
  -1  -1  -7    4.22   66.76
  -1  -1  -7    5.87   12.00
   1   0   7   31.80   84.57
   1   0   7   17.23   13.62
  -1   0  -7    3.13   11.73
  -1   0  -7  -60.41   68.99
   1  -1   7   19.48   13.49
   1  -1   7   12.41   84.41
  -1   1  -7    8.26   11.80
  -1   1  -7    4.03   59.99
   1  -2   7   68.13   88.02
   1  -2   7   41.07   16.25
  -1   2  -7   23.97   13.06
  -1   2  -7   22.32   50.60
   1  -3   7   40.49   83.28
   1  -3   7    6.01   12.41
  -1   3  -7  -30.15   49.07
  -1   3  -7   15.45   11.39
   1  -4   7  254.79  108.61
   1  -4   7  305.23   75.45
  -1   4  -7  243.78   60.39
  -1   4  -7   66.23   49.96
   1  -5   7  209.72   53.21
   1  -5   7  308.27  113.80
  -1   5  -7   45.20   49.06
  -1   5  -7  179.72   45.31
   1  -6   7   36.18   79.28
   1  -6   7   64.34   21.03
  -1   6  -7    3.19   45.65
  -1   6  -7   50.35   17.02
   1  -7   7   24.22   15.03
   1  -7   7   50.71   77.38
  -1   7  -7   35.00   14.35
  -1   7  -7   -0.61   45.64
   1  -8   7  -27.83   80.86
   1  -8   7    1.83   11.84
  -1   8  -7   -2.22   10.45
  -1   8  -7  -17.84   44.36
   1  -9   7   33.04   82.68
   1  -9   7    3.72   12.19
  -1   9  -7   -1.75   11.10
  -1   9  -7  -36.89   44.74
   1 -10   7  -10.84   78.15
   1 -10   7   31.74   15.29
  -1  10  -7   31.96   14.97
  -1  10  -7    1.87   53.00
   1 -11   7  165.22   43.23
   1 -11   7    6.23   44.47
   1 -11   7   58.34   76.31
   1 -12   7  -12.17   50.65
   1 -12   7  106.58   31.41
   1 -12   7   74.95   73.96
  -1  12  -7   11.35   34.23
  -1  12  -7  128.53   34.58
   1 -13   7    5.64   44.57
   1 -13   7   93.24   28.12
   1 -13   7   83.06   79.08
  -1  13  -7    6.77   40.39
  -1  13  -7  103.14   29.03
   1 -14   7  111.61   94.12
   1 -14   7   19.96   43.49
  -1  14  -7  167.40   43.06
  -1  14  -7   30.97   51.76
   1 -15   7  -24.55   91.98
   1 -15   7  -28.75   53.79
  -1  15  -7   36.99   16.31
  -1  15  -7   15.12   51.03
   1 -16   7   35.96   96.29
   1 -16   7   -4.51   55.84
  -1  16  -7   45.76   17.51
  -1  16  -7    8.32   50.28
   1 -17   7  -54.94   74.86
   1 -17   7   -4.23   22.91
  -1  17  -7   54.00   18.99
  -1  17  -7    8.81   46.20
   1 -18   7   48.78   76.10
   1 -18   7    2.01   20.86
  -1  18  -7   13.65   46.76
  -1  18  -7  121.45   32.15
   1 -19   7   31.42   65.84
   1 -19   7   -3.70   21.89
  -1  19  -7   30.45   14.65
  -1  19  -7   13.39   46.87
   1  24   6   61.23   27.80
   1  24   6   10.23   37.45
  -1 -24  -6   28.71   40.31
  -1 -24  -6   31.02   39.97
   1  23   6  124.79   37.47
   1  23   6   -7.19   38.62
  -1 -23  -6   36.57   43.38
  -1 -23  -6   58.36   55.21
   1  22   6   11.70   20.71
   1  22   6   10.65   47.94
  -1 -22  -6   30.96   36.90
  -1 -22  -6    8.70   57.26
   1  21   6   29.77   21.68
   1  21   6  -48.32  112.92
  -1 -21  -6   -8.38   35.71
  -1 -21  -6   72.61   70.64
   1  20   6  153.92   43.00
   1  20   6   36.12   78.15
  -1 -20  -6   90.22   41.18
  -1 -20  -6   66.13   64.48
   1  19   6   55.21   24.42
   1  19   6   18.81   77.12
  -1 -19  -6  -43.83   56.10
  -1 -19  -6   12.59   33.49
   1  18   6   80.73   28.28
   1  18   6   70.80   80.02
  -1 -18  -6   35.29   52.38
  -1 -18  -6   43.96   28.62
   1  17   6   18.71   17.00
   1  17   6  -23.81   84.54
  -1 -17  -6   41.12   62.96
  -1 -17  -6   15.22   26.00
   1  16   6   94.25   27.86
   1  16   6  108.80   90.60
  -1 -16  -6   63.66   66.99
  -1 -16  -6   79.15   30.62
   1  15   6   67.73   22.87
   1  15   6    4.32   81.22
  -1 -15  -6   32.44   20.78
  -1 -15  -6   63.37   73.06
   1  14   6  221.02   56.05
   1  14   6  199.43   94.29
  -1 -14  -6  159.86   42.65
  -1 -14  -6  188.85   81.41
   1  13   6  -11.42   14.12
   1  13   6   -5.15   80.12
  -1 -13  -6   28.18   59.10
  -1 -13  -6    6.80   16.17
   1  12   6   75.03   23.12
   1  12   6  169.86   85.34
  -1 -12  -6   89.67   26.91
  -1 -12  -6   32.68   56.10
   1  11   6   87.00   25.42
   1  11   6   91.77   70.48
  -1 -11  -6   33.67   49.31
  -1 -11  -6   60.67   21.29
   1  10   6  210.30   52.74
   1  10   6  210.01   75.84
  -1 -10  -6  120.01   56.26
  -1 -10  -6  170.88   43.76
   1   9   6   17.83   11.81
   1   9   6   47.97   57.09
  -1  -9  -6   17.57   42.49
  -1  -9  -6   23.26   12.02
   1   8   6  149.72   38.42
   1   8   6  170.15   68.58
  -1  -8  -6  119.67   31.23
   1   7   6   12.10   53.13
  -1  -7  -6   -5.87   46.78
  -1  -7  -6   10.20   10.81
   1   6   6  160.44   71.24
   1   6   6  150.30   38.39
  -1  -6  -6  162.76   63.26
  -1  -6  -6  118.51   30.29
   1   5   6   26.04   12.32
   1   5   6   50.58   59.15
  -1  -5  -6   18.00   10.17
  -1  -5  -6   12.88   46.84
   1   4   6  382.48   93.25
   1   4   6  418.42  119.59
  -1  -4  -6  253.05   79.97
  -1  -4  -6  318.85   78.08
   1   3   6  106.56   28.39
   1   3   6  113.64   65.23
  -1  -3  -6   94.27   24.91
  -1  -3  -6   75.68   51.10
   1   2   6  146.53   37.44
   1   2   6  166.82   68.41
  -1  -2  -6   79.99   57.57
  -1  -2  -6  114.64   29.55
   1   1   6   71.64   20.64
   1   1   6   75.38   55.34
  -1  -1  -6   68.64   50.68
  -1  -1  -6   66.93   18.96
   1   0   6   -1.28    9.83
   1   0   6  -42.22   55.34
  -1   0  -6    8.45    8.70
  -1   0  -6   -4.93   45.67
   1  -1   6   73.28   20.78
   1  -1   6  114.63   59.61
  -1   1  -6   64.81   18.29
  -1   1  -6   18.60   49.16
   1  -2   6  130.38   33.68
   1  -2   6  145.66   61.64
  -1   2  -6   97.70   51.70
  -1   2  -6  117.77   30.16
   1  -3   6   89.34   24.44
   1  -3   6  134.04   65.25
  -1   3  -6   92.51   24.33
  -1   3  -6   67.47   41.99
   1  -4   6  367.12   89.71
   1  -4   6  380.45  109.40
  -1   4  -6  132.60   54.96
  -1   4  -6  322.48   78.57
   1  -5   6   17.03   11.86
   1  -5   6  -33.91   55.16
  -1   5  -6   14.12    9.41
  -1   5  -6    7.42   46.32
   1  -6   6  137.12   35.44
   1  -6   6  170.59   70.80
  -1   6  -6   66.99   43.55
  -1   6  -6  118.21   30.28
   1  -7   6    6.36   54.32
  -1   7  -6   -6.71    9.12
   1  -8   6  133.51   34.65
   1  -8   6  154.93   65.15
  -1   8  -6  132.27   33.64
  -1   8  -6   32.81   46.15
   1  -9   6    9.52   11.75
   1  -9   6   -9.80   51.89
  -1   9  -6   37.38   39.07
  -1   9  -6   17.80    9.81
   1 -10   6  151.02   38.94
   1 -10   6  117.09   58.23
  -1  10  -6  164.65   41.29
  -1  10  -6   67.51   40.84
   1 -11   6   -6.78   63.99
   1 -11   6   95.96   26.19
   1 -11   6   33.60   57.05
  -1  11  -6   -1.81   45.76
  -1  11  -6   84.80   23.00
   1 -12   6   32.03   62.39
   1 -12   6   37.20   15.64
   1 -12   6   37.19   63.73
  -1  12  -6   33.38   48.18
  -1  12  -6   51.31   16.09
   1 -13   6  -29.68   62.23
   1 -13   6   29.02   60.73
  -1  13  -6  -12.16   45.42
  -1  13  -6    5.45   10.80
   1 -14   6  119.48   75.87
   1 -14   6  -16.88   58.61
  -1  14  -6  166.24   41.76
  -1  14  -6   30.20   43.58
   1 -15   6  -22.89   71.74
   1 -15   6  -20.48   56.12
  -1  15  -6   12.10   42.80
  -1  15  -6   46.31   15.22
   1 -16   6  -22.80   65.81
   1 -16   6    8.16   60.47
  -1  16  -6   63.12   51.29
  -1  16  -6   64.03   19.07
   1 -17   6  -49.77   72.60
   1 -17   6   33.68   60.19
  -1  17  -6   15.44   11.39
  -1  17  -6    2.10   44.97
   1 -18   6  -21.68   63.25
   1 -18   6   -8.70   50.64
  -1  18  -6   53.47   18.58
  -1  18  -6   -0.71   43.77
   1 -19   6   19.57   73.83
   1 -19   6  -21.20   47.73
  -1  19  -6    9.84   49.81
  -1  19  -6   24.89   14.28
   1 -20   6  -45.20   86.51
   1 -20   6   21.61   48.25
   1 -21   6   62.35   92.84
   1 -21   6   26.44   72.58
  -1  21  -6   11.57   49.78
  -1  21  -6   23.68   14.00
   1 -22   6  -35.07   63.92
   1 -22   6  -23.38   29.77
  -1  22  -6   40.81   50.10
  -1  22  -6   18.55   12.55
   1 -23   6   44.65   64.64
   1 -23   6   -5.67   21.65
  -1  23  -6  -16.97   56.12
  -1  23  -6   94.64   26.49
   1 -24   6   36.65   59.86
   1 -24   6    2.01   23.70
  -1  24  -6   48.92   18.16
  -1  24  -6   -1.32   50.05
   1  27   5   54.94   26.87
   1  27   5   16.94   37.93
  -1 -27  -5   30.26   51.09
  -1 -27  -5   49.80   40.58
   1  26   5   50.21   24.57
   1  26   5  -16.00   37.15
  -1 -26  -5  -18.80   43.35
  -1 -26  -5  -14.67   42.23
   1  25   5   20.61   22.31
   1  25   5   44.22  118.45
  -1 -25  -5  -36.68   45.58
  -1 -25  -5   44.49   64.70
   1  24   5   41.35   24.52
   1  24   5   22.31   79.03
  -1 -24  -5   42.10   64.09
  -1 -24  -5    3.99   49.81
   1  23   5  122.47   37.29
   1  23   5   -9.00   75.39
  -1 -23  -5   83.86   41.45
  -1 -23  -5   60.45   56.15
   1  22   5   98.40   31.89
   1  22   5    5.06   80.03
  -1 -22  -5   77.64   53.41
  -1 -22  -5   45.96   33.00
   1  21   5  193.34   51.03
   1  21   5   73.93  100.61
  -1 -21  -5  148.85   49.35
  -1 -21  -5  218.71   78.79
   1  20   5  217.84   56.29
   1  20   5  168.70   96.83
  -1 -20  -5  149.57   45.48
  -1 -20  -5  211.75   79.19
   1  19   5   77.55   87.21
   1  19   5  157.69   41.78
  -1 -19  -5  110.21   35.99
  -1 -19  -5  143.85   73.53
   1  18   5   78.32   25.67
   1  18   5   45.13   86.48
  -1 -18  -5   29.74   52.58
  -1 -18  -5   20.57   23.39
   1  17   5   30.70   17.57
   1  17   5   -7.49   72.50
  -1 -17  -5   18.32   20.73
  -1 -17  -5    0.46   51.28
   1  16   5   45.84   18.51
   1  16   5   48.84   61.67
  -1 -16  -5   42.12   50.96
  -1 -16  -5   40.28   21.12
   1  15   5  134.14   35.73
   1  15   5  105.74   70.99
  -1 -15  -5  100.16   29.97
  -1 -15  -5   94.76   55.68
   1  14   5   69.90   21.48
   1  14   5   28.48   64.31
  -1 -14  -5   38.05   52.50
  -1 -14  -5   35.39   18.57
   1  13   5  205.23   51.51
  -1 -13  -5  195.23   65.84
   1  12   5   43.38   57.31
   1  12   5   75.99   21.93
  -1 -12  -5   40.06   44.31
  -1 -12  -5   67.47   21.17
   1  11   5  188.70   47.42
   1  11   5  190.30   76.02
  -1 -11  -5  130.35   34.74
  -1 -11  -5  183.20   62.70
   1  10   5    5.13   11.10
   1  10   5   22.64   50.57
  -1 -10  -5   13.48   41.02
  -1 -10  -5    6.62   11.96
   1   9   5  771.05  194.94
   1   9   5  716.41  173.63
  -1  -9  -5  635.97  154.21
  -1  -9  -5  797.72  199.43
   1   8   5  577.27  140.21
   1   8   5  533.36  138.57
  -1  -8  -5  542.20  139.35
  -1  -8  -5  453.93  110.45
   1   7   5  360.89   88.19
   1   7   5  530.02  137.06
  -1  -7  -5  514.95  132.85
  -1  -7  -5  337.55   82.48
   1   6   5  710.18  172.04
   1   6   5  835.69  209.14
  -1  -6  -5  704.52  176.67
  -1  -6  -5  621.04  150.44
   1   5   5  197.40   49.07
   1   5   5  247.11   76.87
  -1  -5  -5  235.81   70.18
  -1  -5  -5  164.36   41.13
   1   4   5  390.74  105.64
   1   4   5  397.70   97.00
  -1  -4  -5  365.09  100.34
  -1  -4  -5  320.74   78.31
   1   3   5  309.14   75.83
   1   3   5  333.35   91.03
  -1  -3  -5  317.41   87.66
  -1  -3  -5  249.87   61.35
   1   2   5  110.44   29.19
   1   2   5   81.58   45.18
  -1  -2  -5   34.20   39.81
  -1  -2  -5   89.38   23.61
   1   1   5   33.49   13.49
   1   1   5   35.80   41.90
  -1  -1  -5   17.96   42.42
  -1  -1  -5   25.22   10.38
   1   0   5   60.00   17.59
   1   0   5   24.12   39.60
  -1   0  -5   64.10   17.94
  -1   0  -5   31.15   39.02
   1  -1   5   35.96   13.75
   1  -1   5    1.83   35.65
  -1   1  -5   20.83    9.91
  -1   1  -5   21.94   35.52
   1  -2   5  101.58   27.09
   1  -2   5   99.24   45.63
  -1   2  -5   95.41   25.07
  -1   2  -5   83.61   43.44
   1  -3   5  252.04   62.25
   1  -3   5  316.10   88.09
  -1   3  -5  138.12   49.77
  -1   3  -5  241.89   59.25
   1  -4   5  372.19   90.90
   1  -4   5  307.41   85.51
  -1   4  -5  291.32   71.06
  -1   4  -5  135.93   48.03
   1  -5   5  172.04   43.45
   1  -5   5  201.89   64.81
  -1   5  -5  114.09   42.51
  -1   5  -5  153.20   38.15
   1  -6   5  613.94  148.99
   1  -6   5  549.01  141.40
  -1   6  -5  535.82  129.82
  -1   6  -5  241.89   70.58
   1  -7   5  232.76   57.79
   1  -7   5  395.24  106.82
  -1   7  -5  229.87   68.00
  -1   7  -5  251.46   61.64
   1  -8   5  379.73   92.83
   1  -8   5  410.16  109.31
  -1   8  -5  373.93   90.96
  -1   8  -5  182.18   56.50
   1  -9   5  481.33  127.14
   1  -9   5  524.95  127.61
  -1   9  -5  253.34   77.93
  -1   9  -5  567.56  137.60
   1 -10   5   -3.48   10.91
   1 -10   5   13.78   45.49
   1 -10   5    0.81   54.36
  -1  10  -5    3.48    8.46
  -1  10  -5   21.04   37.78
   1 -11   5  156.09   39.55
   1 -11   5   80.89   47.07
   1 -11   5  -44.42   68.79
  -1  11  -5   54.31   40.22
  -1  11  -5  137.63   34.65
   1 -12   5   52.39   48.06
   1 -12   5   23.28   74.67
  -1  12  -5   65.13   18.13
  -1  12  -5   39.99   39.06
   1 -13   5   32.32   63.16
   1 -13   5  134.31   64.68
  -1  13  -5  134.57   33.96
  -1  13  -5   70.16   44.34
   1 -14   5   44.65   50.05
   1 -14   5  -37.86   52.73
  -1  14  -5   -0.65   32.86
  -1  14  -5   32.51   12.10
   1 -15   5   61.63   62.58
  -1  15  -5   62.44   17.97
   1 -16   5  -34.51   70.55
   1 -16   5  -38.74   47.18
  -1  16  -5   26.39   45.96
  -1  16  -5   37.34   13.25
   1 -17   5   17.81   47.44
   1 -17   5   18.31   81.06
  -1  17  -5   17.59   10.33
  -1  17  -5   -3.01   46.20
   1 -18   5   24.67   72.77
   1 -18   5   17.28   48.28
  -1  18  -5   63.52   18.44
  -1  18  -5   41.22   46.00
   1 -19   5   69.48   53.15
   1 -19   5  -25.51   64.05
  -1  19  -5   95.53   25.86
  -1  19  -5   13.73   42.76
   1 -20   5   57.39   54.21
   1 -20   5    3.77   56.50
  -1  20  -5   57.90   50.87
  -1  20  -5  172.18   43.31
   1 -21   5   47.94   58.79
   1 -21   5    7.74   67.73
  -1  21  -5  119.74   31.20
  -1  21  -5   23.26   49.26
   1 -22   5  -20.06   52.55
   1 -22   5    6.15   61.92
  -1  22  -5   50.19   18.12
  -1  22  -5   24.04   38.77
   1 -23   5   -3.75   58.93
   1 -23   5   12.91   56.44
  -1  23  -5   68.16   21.23
  -1  23  -5   -3.06   40.77
   1 -24   5   -6.78   46.38
   1 -24   5   36.32   74.55
  -1  24  -5  -21.46   56.42
  -1  24  -5   20.77   14.90
   1 -25   5  -76.54   80.45
   1 -25   5   64.73   74.22
  -1  25  -5   32.67   14.88
  -1  25  -5   42.96   57.21
   1 -26   5   44.71   65.02
   1 -26   5   -2.09   25.58
  -1  26  -5   94.48   53.81
  -1  26  -5    8.16   12.32
   1 -27   5   30.12   51.13
   1 -27   5   -9.51   26.28
  -1  27  -5   17.97   13.78
  -1  27  -5   39.64   58.94
   1  30   4   20.55   55.92
   1  29   4  127.89   40.54
   1  29   4    9.94   55.55
  -1 -29  -4   18.10   37.41
  -1 -29  -4   32.29   58.05
   1  28   4   31.57   25.58
   1  28   4 -100.85  101.57
  -1 -28  -4   22.54   58.90
  -1 -28  -4   40.41   55.81
   1  27   4  167.83  144.50
   1  27   4  319.29   82.22
  -1 -27  -4  126.59   67.35
  -1 -27  -4  198.99   74.10
   1  26   4  -79.15   95.86
   1  26   4   31.06   25.71
  -1 -26  -4   15.20   47.67
  -1 -26  -4   14.91   52.77
   1  25   4   13.36   24.54
   1  25   4   67.12   87.37
  -1 -25  -4  -19.74   38.25
  -1 -25  -4  -23.42   48.99
   1  24   4   82.73   29.23
   1  24   4  -13.29   92.93
  -1 -24  -4   58.97   44.25
  -1 -24  -4  111.73   64.96
   1  23   4   51.78   88.74
   1  23   4   58.73   24.22
  -1 -23  -4   18.48   29.83
  -1 -23  -4   50.77   58.06
   1  22   4   43.77   22.09
   1  22   4  -77.73   93.95
  -1 -22  -4   72.80   56.36
  -1 -22  -4   27.03   29.77
   1  21   4  120.98   34.03
   1  21   4  113.80  106.71
  -1 -21  -4   57.94   36.20
  -1 -21  -4   68.41   52.19
   1  20   4   92.64   27.83
   1  20   4   57.42   95.38
  -1 -20  -4   72.16   36.91
   1  19   4   78.51   84.58
   1  19   4  119.95   32.44
  -1 -19  -4  108.90   53.44
  -1 -19  -4  136.60   44.10
   1  18   4  132.30   35.77
  -1 -18  -4   98.80   50.21
   1  17   4  156.24   40.48
   1  17   4  148.12   90.02
  -1 -17  -4  135.59   41.32
  -1 -17  -4  151.89   59.23
   1  16   4  686.41  185.81
   1  16   4  804.96  195.08
  -1 -16  -4  781.19  196.53
  -1 -16  -4  732.79  178.99
   1  15   4  495.09  139.85
   1  15   4  644.67  156.53
  -1 -15  -4  670.75  169.86
  -1 -15  -4  595.82  145.95
   1  14   4  145.95   68.08
   1  14   4  195.23   48.96
  -1 -14  -4  188.99   49.10
  -1 -14  -4  183.05   63.52
   1  13   4  733.37  188.99
   1  13   4  847.14  205.08
  -1 -13  -4  782.50  195.23
  -1 -13  -4  735.25  178.70
   1  12   4   90.44   58.76
   1  12   4  107.93   28.99
  -1 -12  -4   89.82   25.97
  -1 -12  -4  143.88   51.19
   1  11   4  211.02   52.80
   1  11   4  145.80   58.36
  -1 -11  -4  158.12   40.45
  -1 -11  -4  153.63   51.13
   1  10   4  312.33   76.70
   1  10   4  264.21   80.57
  -1 -10  -4  352.19   93.83
  -1 -10  -4  290.16   71.61
   1   9   4    0.94   40.48
   1   9   4    6.67   10.48
  -1  -9  -4   10.78   36.25
  -1  -9  -4   10.51   12.16
   1   8   4    7.94   38.09
   1   8   4    5.75   10.26
  -1  -8  -4    6.84   10.99
  -1  -8  -4   -0.88   33.60
   1   7   4  304.36   74.55
   1   7   4  263.64   74.74
  -1  -7  -4  276.68   75.34
  -1  -7  -4  262.77   64.48
   1   6   4 1191.21  287.69
   1   6   4 1269.48  310.01
  -1  -6  -4 1046.71  252.91
  -1  -6  -4 1198.46  292.48
   1   5   4  358.86   87.54
   1   5   4  494.23  126.77
  -1  -5  -4  342.19   83.45
  -1  -5  -4  560.32  140.69
   1   4   4  206.68   51.39
   1   4   4  226.68   67.70
  -1  -4  -4  263.78   72.44
  -1  -4  -4  190.88   47.26
   1   3   4  505.53  127.77
   1   3   4  515.97  125.31
  -1  -3  -4  469.44  113.99
  -1  -3  -4  446.40  113.44
   1   2   4  119.69   31.02
   1   2   4  154.64   52.54
  -1  -2  -4  154.79   50.09
  -1  -2  -4  116.40   29.96
   1   1   4   51.67   34.70
   1   1   4   45.19   15.20
  -1  -1  -4   54.03   37.62
  -1  -1  -4   39.83   13.57
   1   0   4  207.40   51.44
   1   0   4  208.13   61.25
  -1   0  -4  140.79   47.26
  -1   0  -4  197.55   48.92
   1  -1   4   50.55   34.65
   1  -1   4   43.70   14.86
  -1   1  -4   71.92   35.90
  -1   1  -4   41.28   13.48
   1  -2   4  203.78   59.94
   1  -2   4  124.16   31.96
  -1   2  -4  116.82   45.47
  -1   2  -4  118.79   30.20
   1  -3   4  448.43  109.09
   1  -3   4  405.09  104.03
  -1   3  -4  417.41  101.44
  -1   3  -4  255.95   69.96
   1  -4   4  204.50   59.12
   1  -4   4  176.67   44.26
  -1   4  -4  126.54   42.67
  -1   4  -4  168.56   42.03
   1  -5   4  249.58   61.44
   1  -5   4  428.57  110.32
  -1   5  -4  299.87   79.34
  -1   5  -4  267.40   65.51
   1  -6   4  824.24  199.43
   1  -6   4  753.80  186.68
  -1   6  -4  835.69  202.04
  -1   6  -4  443.93  113.08
   1  -7   4  175.66   57.22
   1  -7   4  259.87   64.00
  -1   7  -4  105.73   41.12
  -1   7  -4  226.82   55.61
   1  -8   4   -3.83   32.90
   1  -8   4    1.49   10.00
  -1   8  -4   -3.41    8.07
  -1   8  -4    8.93   33.86
   1  -9   4    8.44   10.26
   1  -9   4  -10.54   34.60
   1  -9   4   -9.36   58.57
  -1   9  -4    5.46   30.57
  -1   9  -4    9.48    8.20
   1 -10   4   26.51   60.93
   1 -10   4  168.27   56.50
   1 -10   4  222.33   55.38
  -1  10  -4  205.95   50.77
  -1  10  -4  130.21   42.00
   1 -11   4   33.06   34.33
   1 -11   4   16.04   59.50
  -1  11  -4   41.73   32.90
  -1  11  -4  152.76   38.18
   1 -12   4  -15.99   60.03
   1 -12   4   53.39   38.67
  -1  12  -4   71.08   36.84
  -1  12  -4   77.58   20.84
  -1  13  -4  508.14  123.18
  -1  13  -4  215.23   63.21
   1 -14   4   63.42   41.32
   1 -14   4   10.25   58.90
  -1  14  -4   65.90   38.19
  -1  14  -4   84.86   22.58
  -1  15  -4  354.22   86.21
  -1  15  -4  188.12   60.19
   1 -16   4  133.73   88.18
   1 -16   4  299.43   85.13
  -1  16  -4  189.57   60.64
  -1  16  -4  430.74  104.69
   1 -17   4   95.58   46.54
   1 -17   4  -48.93   93.61
  -1  17  -4   59.70   40.22
  -1  17  -4   52.02   15.67
   1 -18   4   17.57   68.52
   1 -18   4   46.12   44.67
  -1  18  -4   81.77   22.15
  -1  18  -4   24.67   40.32
   1 -19   4   13.88   42.65
  -1  19  -4   49.22   15.49
   1 -20   4   39.22   80.79
   1 -20   4   13.39   42.61
  -1  20  -4   18.70   46.42
  -1  20  -4   42.38   14.28
   1 -21   4  -12.33   46.48
   1 -21   4  -69.58   74.86
  -1  21  -4   58.16   17.48
  -1  21  -4   29.09   44.32
   1 -22   4  -29.87   49.89
   1 -22   4   15.57   77.71
  -1  22  -4   26.68   49.52
  -1  22  -4   17.48   11.93
   1 -23   4   52.09   73.44
   1 -23   4  -10.67   43.02
  -1  23  -4   18.42   11.42
  -1  23  -4  -32.25   46.83
   1 -24   4  105.35   85.18
   1 -24   4    4.97   59.03
  -1  24  -4   79.74   22.55
  -1  24  -4  -12.02   51.54
   1 -25   4   43.70   66.80
   1 -25   4  -17.94   49.83
  -1  25  -4    0.14   14.41
  -1  25  -4  -10.32   41.57
   1 -26   4  -27.80   54.89
   1 -26   4   16.90   61.71
  -1  26  -4   24.58   14.42
  -1  26  -4    7.93   52.50
   1 -27   4    2.00   63.67
   1 -27   4   53.87   57.12
  -1  27  -4   32.36   54.68
  -1  27  -4  195.37   49.52
   1 -28   4   -6.58   62.52
   1 -28   4  -31.07   53.00
  -1  28  -4   -9.51   49.36
  -1  28  -4   20.09   15.13
   1 -29   4  -12.61   54.89
   1 -29   4  -11.73   25.75
  -1  29  -4   67.29   21.23
  -1  29  -4   14.49   53.05
   1 -30   4   12.32   27.73
   1  31   3    1.59   51.87
   1  31   3    4.88   28.00
  -1 -31  -3   27.83   62.86
  -1 -31  -3   -5.81   28.93
   1  30   3   10.86   88.80
   1  30   3  216.68   59.65
  -1 -30  -3   98.06   49.67
  -1 -30  -3  102.71   64.76
   1  29   3   49.45  143.56
   1  29   3  198.27   55.87
  -1 -29  -3  151.31   69.79
  -1 -29  -3   37.28   61.71
   1  28   3  332.04   85.60
   1  28   3   30.64  112.70
  -1 -28  -3  137.86   62.84
  -1 -28  -3   70.47   54.13
   1  27   3 -143.22  138.72
   1  27   3   92.57   34.84
  -1 -27  -3   34.36   42.19
  -1 -27  -3   51.32   53.80
   1  26   3   71.28   29.87
   1  26   3  -13.38  145.37
  -1 -26  -3   64.10   55.67
  -1 -26  -3  -18.70   51.45
   1  25   3    8.51  134.41
   1  25   3  174.36   47.86
  -1 -25  -3   69.89   40.87
  -1 -25  -3  128.82   67.77
   1  24   3   84.82   30.44
   1  24   3  -91.05  142.33
  -1 -24  -3   62.37   42.84
  -1 -24  -3   76.77   58.45
   1  23   3   -2.17  125.27
   1  23   3   57.60   23.74
  -1 -23  -3   46.54   51.38
  -1 -23  -3   13.64   43.28
   1  22   3   65.28   96.47
   1  22   3   39.36   20.73
  -1 -22  -3   14.22   39.31
  -1 -22  -3   39.86   45.84
   1  21   3   53.50   98.63
   1  21   3  180.44   46.67
  -1 -21  -3  133.82   57.03
  -1 -21  -3  129.69   46.89
   1  20   3   -4.55   14.84
   1  20   3   58.65  124.70
  -1 -20  -3  -12.86   31.74
  -1 -20  -3    6.65   46.49
   1  19   3  410.16  100.74
   1  19   3  349.00  133.89
  -1 -19  -3  323.35   85.45
  -1 -19  -3  321.61   91.22
   1  18   3  103.41   29.44
   1  18   3   83.40   86.57
  -1 -18  -3   92.27   36.36
  -1 -18  -3  141.64   56.03
   1  17   3   99.21   27.68
   1  17   3   75.25   84.54
  -1 -17  -3   84.08   45.67
  -1 -17  -3   68.89   28.04
   1  16   3  153.92   81.09
   1  16   3  200.73   51.00
  -1 -16  -3  157.11   53.54
  -1 -16  -3  160.88   45.15
   1  15   3   22.17   69.55
   1  15   3   65.19   20.70
  -1 -15  -3   46.05   24.68
  -1 -15  -3   48.78   37.91
   1  14   3  412.48  100.93
   1  14   3  361.47  109.28
  -1 -14  -3  413.50  106.82
  -1 -14  -3  432.77  107.05
   1  13   3   72.37   54.23
   1  13   3   97.48   26.35
  -1 -13  -3   80.39   25.65
  -1 -13  -3   85.47   39.31
   1  12   3  370.31  104.61
   1  12   3  342.91   83.87
  -1 -12  -3  386.39  101.25
  -1 -12  -3  367.99   91.03
   1  11   3   95.45   51.86
   1  11   3  145.66   36.84
  -1 -11  -3   97.42   42.19
  -1 -11  -3  119.73   32.80
   1  10   3 1376.87  337.12
   1  10   3 1447.02  349.44
  -1 -10  -3 1504.42  365.52
  -1 -10  -3 1419.63  343.06
   1   9   3  671.62  168.99
   1   9   3  639.88  155.08
  -1  -9  -3  693.51  171.75
  -1  -9  -3  610.75  148.27
   1   8   3 1025.99  251.90
   1   8   3 1302.67  314.65
  -1  -8  -3  977.73  239.29
  -1  -8  -3 1152.52  278.56
   1   7   3  200.44   59.63
   1   7   3  163.92   41.31
  -1  -7  -3  211.75   59.55
  -1  -7  -3  187.98   47.13
   1   6   3  141.44   46.58
   1   6   3  236.10   58.31
  -1  -6  -3  148.41   46.07
  -1  -6  -3  187.25   46.78
   1   5   3   55.47   34.93
   1   5   3   85.55   23.20
  -1  -5  -3   60.29   30.64
  -1  -5  -3   65.57   19.06
   1   4   3  364.07   93.84
   1   4   3  317.99   77.74
  -1  -4  -3  380.60   96.40
  -1  -4  -3  367.55   89.58
   1   3   3   83.42   35.18
   1   3   3  124.27   31.97
  -1  -3  -3   63.47   29.74
  -1  -3  -3  119.69   30.80
   1   2   3  279.72   74.50
   1   2   3  272.04   66.79
  -1  -2  -3  250.30   67.06
  -1  -2  -3  278.56   68.26
   1   1   3  -10.16   24.94
   1   1   3   20.91   11.49
  -1  -1  -3   -1.06   27.55
  -1  -1  -3   17.64   10.33
   1   0   3  164.93   48.71
   1   0   3  163.92   41.41
  -1   0  -3  118.76   39.03
  -1   0  -3  162.62   40.73
   1  -1   3   -6.16   25.51
   1  -1   3   12.49   10.59
  -1   1  -3   -7.77   24.94
  -1   1  -3   16.23   10.04
   1  -2   3  253.34   69.22
   1  -2   3  240.88   59.36
  -1   2  -3  173.34   50.42
  -1   2  -3  249.29   61.16
   1  -3   3   87.77   34.99
   1  -3   3  124.31   32.02
  -1   3  -3   29.86   25.09
  -1   3  -3  119.41   30.67
   1  -4   3  226.39   62.48
   1  -4   3  266.24   65.58
  -1   4  -3  169.57   48.25
  -1   4  -3  295.81   72.47
   1  -5   3   24.20   27.38
   1  -5   3   76.90   21.48
  -1   5  -3   21.54   23.54
  -1   5  -3   69.67   19.45
   1  -7   3  109.41   36.71
   1  -7   3   61.87   18.96
  -1   7  -3   97.00   30.38
  -1   7  -3   84.86   22.65
   1  -8   3   76.24   60.18
   1  -8   3  323.64   83.93
   1  -9   3  129.60   66.73
   1  -9   3  316.83   81.54
  -1   9  -3  228.56   60.84
  -1   9  -3  386.83   94.12
   1 -10   3  536.40  133.59
   1 -10   3  157.98   71.51
  -1  10  -3  417.99  104.60
  -1  10  -3  867.14  209.72
   1 -11   3   34.47   59.63
   1 -11   3   21.17   27.38
  -1  11  -3   25.58   25.93
  -1  11  -3  103.71   27.04
   1 -12   3   47.25   60.47
   1 -12   3  158.70   49.89
  -1  12  -3  210.15   62.77
  -1  12  -3  149.57   37.70
   1 -13   3   26.12   72.19
   1 -13   3   44.32   32.74
  -1  13  -3   29.16   30.48
  -1  13  -3   47.77   14.77
   1 -14   3   17.73   70.03
   1 -14   3  150.73   47.94
  -1  14  -3  131.34   44.74
  -1  14  -3  182.04   45.16
   1 -15   3  -11.39   34.68
   1 -15   3    9.70   78.76
  -1  15  -3   30.87   11.77
  -1  15  -3   18.65   30.67
   1 -16   3   56.41   35.86
   1 -16   3   34.16   78.45
  -1  16  -3   55.07   33.77
  -1  16  -3  107.96   27.87
   1 -17   3   35.78   72.60
   1 -17   3    0.59   33.02
  -1  17  -3   62.52   17.75
  -1  17  -3   31.71   92.18
  -1  17  -3   20.71   33.07
   1 -18   3   57.76   71.22
   1 -18   3   40.05   37.18
  -1  18  -3   50.42   15.48
  -1  18  -3   46.18  103.11
  -1  18  -3   42.67   36.12
   1 -19   3   71.89   92.80
   1 -19   3  135.51   50.70
  -1  19  -3  197.83   49.02
  -1  19  -3   59.36  106.14
  -1  19  -3  120.43   50.51
   1 -20   3   14.16   38.07
   1 -20   3  -39.38  112.15
  -1  20  -3   -4.20    9.87
  -1  20  -3   11.83   38.45
  -1  20  -3    5.28  124.57
   1 -21   3   -0.14   75.99
   1 -21   3   34.36   35.91
  -1  21  -3   44.80   46.81
  -1  21  -3  113.86   29.19
  -1  21  -3   14.74   93.19
   1 -22   3   21.04   87.97
   1 -22   3   12.28   43.67
  -1  22  -3  -38.26   55.29
  -1  22  -3   46.05  102.83
  -1  22  -3   28.07   11.80
   1 -23   3    6.54   99.06
   1 -23   3   39.89   44.05
  -1  23  -3   43.99  119.08
  -1  23  -3   13.86   52.36
   1 -24   3    0.62   43.64
   1 -24   3  -11.61   91.76
  -1  24  -3   19.55   50.63
  -1  24  -3   40.16  120.18
   1 -25   3   24.19   79.15
   1 -25   3  -26.45   42.96
  -1  25  -3  -14.45  112.27
  -1  25  -3   43.38   44.18
   1 -26   3   -5.00   50.63
   1 -26   3   -2.00   80.19
  -1  26  -3   41.09  126.85
  -1  26  -3   40.42   58.05
   1 -27   3   37.15   45.57
   1 -27   3  -33.97   69.15
  -1  27  -3   19.46  111.11
  -1  27  -3   20.25   40.90
   1 -28   3   47.68   51.61
   1 -28   3    5.06   66.10
  -1  28  -3   90.74  110.03
  -1  28  -3   54.71   54.23
   1 -29   3   75.44   60.90
   1 -29   3   96.71   78.64
  -1  29  -3   32.31  121.66
  -1  29  -3  -10.91   56.79
   1 -30   3   -9.71   42.68
   1 -30   3   22.78   54.67
  -1  30  -3   43.60   75.38
  -1  30  -3   11.87   55.68
   1 -31   3   14.26   43.22
   1 -31   3  -30.32   29.94
  -1  31  -3  -19.45   47.99
  -1  31  -3   -2.10   57.47
   1  32   2   28.09   29.15
   1  32   2  -48.02   61.05
  -1 -32  -2   16.38   25.75
  -1 -32  -2  -13.36   64.08
   1  31   2   41.09   33.25
   1  31   2  -67.57  162.91
  -1 -31  -2   48.25   53.36
  -1 -31  -2    9.97   68.67
   1  30   2  138.08   48.28
   1  30   2  -23.15  128.32
  -1 -30  -2   28.10   44.55
  -1 -30  -2   43.55   66.23
   1  29   2   37.02   31.44
   1  29   2  -57.13  140.67
  -1 -29  -2   14.59   48.55
  -1 -29  -2    1.49   41.35
   1  28   2   12.20  149.14
   1  28   2   53.25   33.44
  -1 -28  -2    5.13   55.96
  -1 -28  -2   50.42   51.74
   1  27   2   67.26   32.78
   1  27   2  -18.80  136.38
  -1 -27  -2   48.97   53.12
  -1 -27  -2    4.68   42.31
   1  26   2  108.27   38.81
   1  26   2   16.02  146.82
  -1 -26  -2   19.93   51.68
  -1 -26  -2   55.10   41.90
   1  25   2   75.21  167.25
   1  25   2   56.23   29.07
  -1 -25  -2   -4.25   52.61
  -1 -25  -2   14.09   43.97
   1  24   2   92.21   32.67
   1  24   2  -76.84  171.46
  -1 -24  -2    0.17   51.19
  -1 -24  -2   40.49   49.71
   1  23   2  257.40   67.05
   1  23   2  179.43  149.14
  -1 -23  -2  138.57   59.16
  -1 -23  -2   65.00   45.49
   1  22   2   31.97  205.81
   1  22   2   23.90   20.46
  -1 -22  -2    3.29   47.64
  -1 -22  -2   16.46   42.78
   1  21   2   -0.64   17.02
   1  21   2 -133.46  167.25
  -1 -21  -2  -21.02   46.57
  -1 -21  -2  -23.03   38.77
   1  20   2  135.64  129.41
   1  20   2  177.11   47.16
  -1 -20  -2  111.19   51.42
  -1 -20  -2  103.16   45.09
   1  19   2  510.75  171.31
   1  19   2  702.35  171.02
  -1 -19  -2  514.52  133.96
  -1 -19  -2  460.31  118.21
   1  18   2  357.12  138.24
   1  18   2  549.45  134.32
  -1 -18  -2  421.76  112.57
  -1 -18  -2  406.11  105.08
   1  17   2  334.51  124.25
   1  17   2  551.18  134.63
  -1 -17  -2  365.67   99.79
  -1 -17  -2  400.45  102.47
   1  16   2  361.03  123.80
   1  16   2  527.41  128.70
  -1 -16  -2  387.70  102.98
  -1 -16  -2  404.37  102.66
   1  15   2  217.84   89.90
   1  15   2  303.93   75.39
  -1 -15  -2  264.50   75.89
  -1 -15  -2  249.43   65.39
   1  14   2  456.25  133.85
   1  14   2  645.97  156.82
  -1 -14  -2  562.20  142.54
  -1 -14  -2  525.68  129.17
   1  13   2  100.40   67.92
   1  13   2  135.95   35.61
  -1 -13  -2  128.67   47.12
  -1 -13  -2  116.31   33.00
   1  12   2    3.91   54.71
   1  12   2   32.61   14.16
  -1 -12  -2    6.88   28.77
  -1 -12  -2   27.61   18.33
   1  11   2 1141.94  282.91
   1  11   2 1250.93  302.33
  -1 -11  -2 1104.83  269.58
  -1 -11  -2 1124.83  272.19
   1  10   2  846.41  212.04
   1  10   2  974.83  235.66
  -1 -10  -2  829.02  203.34
  -1 -10  -2  894.68  216.68
   1   9   2  756.27  188.99
   1   9   2  722.79  175.08
  -1  -9  -2  809.17  198.27
  -1  -9  -2  724.38  175.66
   1   8   2  603.22  151.31
   1   8   2  608.72  147.54
  -1  -8  -2  606.69  149.86
  -1  -8  -2  629.30  152.62
   1   7   2  230.88   63.89
   1   7   2  280.45   68.86
  -1  -7  -2  270.30   71.38
  -1  -7  -2  267.55   65.89
   1   6   2  423.79  107.28
   1   6   2  370.16   90.29
  -1  -6  -2  459.01  114.83
  -1  -6  -2  397.55   96.93
   1   5   2  793.37  193.92
   1   5   2  712.35  172.47
  -1  -5  -2  796.56  194.79
  -1  -5  -2  741.63  179.57
   1   4   2 2011.68  486.54
   1   4   2 1794.28  433.06
  -1  -4  -2 2069.66  500.31
  -1  -4  -2 1824.72  440.45
   1   3   2  377.41   95.54
   1   3   2  833.37  201.75
  -1  -3  -2  685.25  165.95
  -1  -3  -2  361.61   91.50
   1   2   2 2597.22  626.40
   1   2   2 2452.28  592.35
  -1  -2  -2 2246.48  542.92
   1   1   2 1430.21  345.38
   1   1   2 1489.92  361.03
  -1  -1  -2 1436.59  346.83
  -1  -1  -2 1384.12  335.38
   1   0   2   73.84   30.32
   1   0   2   91.76   25.74
  -1   0  -2   58.99   28.65
  -1   0  -2  104.12   27.68
   1  -1   2 1351.08  327.55
   1  -1   2 1292.52  312.19
  -1   1  -2 1048.16  254.94
  -1   1  -2 1346.73  325.23
   1  -2   2 2007.34  484.51
   1  -2   2 1865.30  451.32
  -1   2  -2 2153.72  519.44
  -1   2  -2 1428.47  345.81
   1  -4   2 1018.60  246.24
   1  -4   2 1504.42  364.65
  -1   4  -2 1035.26  251.17
  -1   4  -2 1223.24  295.52
   1  -5   2  397.99   97.03
   1  -5   2  431.90  107.29
  -1   5  -2  435.24  105.87
  -1   5  -2  350.89   87.74
   1  -6   2  258.13   66.67
   1  -6   2   78.06   51.02
   1  -6   2  159.86   40.35
  -1   6  -2  207.69   54.52
  -1   6  -2  188.70   46.99
   1  -7   2   33.19   49.61
   1  -7   2  106.38   34.90
  -1   7  -2   76.86   27.12
  -1   7  -2  172.76   43.16
   1  -8   2  116.66   57.13
   1  -8   2  270.45   69.96
  -1   8  -2  224.36   57.16
  -1   8  -2  280.01   68.58
   1  -9   2  352.33   88.06
   1  -9   2  115.76   65.00
  -1   9  -2  337.70   82.44
  -1   9  -2  307.41   78.13
   1 -10   2  146.67   79.31
   1 -10   2  324.80   82.50
  -1  10  -2  124.45   77.87
  -1  10  -2  553.94  134.37
  -1  10  -2  251.03   64.52
   1 -11   2  123.28   73.73
   1 -11   2  374.65   94.16
  -1  11  -2  181.75   85.53
  -1  11  -2  286.10   72.61
  -1  11  -2  841.49  203.49
   1 -12   2  -43.93   76.21
   1 -12   2   -3.59   22.71
  -1  12  -2  -66.68   75.83
  -1  12  -2   -5.58   22.65
   1 -13   2  -11.04   73.93
   1 -13   2   27.83   24.54
  -1  13  -2   19.62   74.09
  -1  13  -2   27.61   22.64
   1 -14   2  164.21   45.92
   1 -14   2   68.22   80.64
  -1  14  -2   66.71   80.42
  -1  14  -2  172.91   48.77
   1 -15   2   94.11   38.15
   1 -15   2   42.16   82.45
  -1  15  -2   60.08   80.76
  -1  15  -2   73.73   38.35
   1 -16   2  160.59   49.76
   1 -16   2  118.15   97.06
  -1  16  -2  161.02   54.39
  -1  16  -2   70.32   88.44
   1 -17   2   84.80  100.56
   1 -17   2  141.73   43.10
  -1  17  -2  174.21   57.83
  -1  17  -2   70.57   93.38
   1 -18   2  158.27   49.80
   1 -18   2  129.61  101.99
  -1  18  -2   90.51   93.93
  -1  18  -2  170.15   56.39
   1 -19   2   20.48   94.67
   1 -19   2  141.50   47.35
  -1  19  -2  228.13   67.70
  -1  19  -2   44.81   85.96
   1 -20   2   26.15   33.99
   1 -20   2    2.80   84.29
  -1  20  -2   23.28   44.97
  -1  20  -2   45.06   93.03
   1 -21   2    4.88  103.15
   1 -21   2  -18.25   34.77
  -1  21  -2   -0.55   41.63
  -1  21  -2   -1.13  108.93
   1 -22   2   13.38  115.48
  -1  22  -2    9.77   45.84
   1 -23   2   24.97   39.86
   1 -23   2   -1.35   83.11
  -1  23  -2  -53.03   97.19
  -1  23  -2   54.97   49.07
   1 -24   2  -15.75   41.65
   1 -24   2 -102.93  105.32
  -1  24  -2  -27.62  118.11
  -1  24  -2   18.71   56.29
   1 -25   2   62.83  102.53
   1 -25   2    9.52   42.03
  -1  25  -2 -123.74  142.31
  -1  25  -2    8.84   52.29
   1 -26   2   40.58   98.56
   1 -26   2   24.96   41.09
  -1  26  -2   13.51   54.02
  -1  26  -2   68.87  135.46
   1 -27   2   45.05   43.35
   1 -27   2   -6.52   85.63
  -1  27  -2  -72.42  127.82
  -1  27  -2  -12.06   50.78
   1 -28   2  -24.22   49.77
   1 -28   2  -22.19   84.08
  -1  28  -2   29.00  139.48
  -1  28  -2   38.20   59.70
   1 -29   2   34.19   71.84
   1 -29   2   14.65   41.54
  -1  29  -2  -46.78  123.19
  -1  29  -2   -9.30   43.71
   1 -30   2   11.58   54.65
   1 -30   2   32.31   64.09
  -1  30  -2  -71.57  118.35
  -1  30  -2   26.89   58.83
   1 -31   2   -3.20   80.22
   1 -31   2   64.92   56.15
  -1  31  -2    6.54   57.55
  -1  31  -2  135.38  151.75
   1 -32   2   12.74   29.52
   1 -32   2   -5.55   41.10
  -1  32  -2    7.20   58.10
  -1  32  -2  -17.49   55.32
   1  33   1    6.42   54.55
   1  33   1  103.70   42.60
  -1 -33  -1   39.52   54.55
  -1 -33  -1   12.65   25.91
   1  32   1   10.00   34.51
   1  32   1   44.02   89.03
  -1 -32  -1   55.84   59.64
  -1 -32  -1  -12.97   35.77
   1  31   1  -15.36  130.08
   1  31   1   -4.84   40.84
  -1 -31  -1   21.19   49.71
  -1 -31  -1  -12.71   63.70
   1  30   1   68.92   40.55
   1  30   1   -9.77  126.35
  -1 -30  -1   22.81   48.68
  -1 -30  -1   14.73   47.99
   1  29   1   24.13  136.02
   1  29   1    6.07   37.91
  -1 -29  -1    0.81   55.31
  -1 -29  -1   -5.86   52.09
   1  28   1  -48.86  135.02
   1  28   1   63.54   36.26
  -1 -28  -1   -6.48   48.22
  -1 -28  -1   22.93   53.92
   1  27   1   12.91  139.86
   1  27   1  210.59   63.93
  -1 -27  -1   48.19   45.44
  -1 -27  -1  100.03   58.86
   1  26   1  -49.67  165.22
  -1 -26  -1   19.83   45.61
   1  25   1  237.84  186.82
   1  25   1  322.77   86.67
  -1 -25  -1   56.76   47.90
  -1 -25  -1  120.93   63.38
   1  24   1   68.05  148.70
   1  24   1   49.71   29.68
  -1 -24  -1   43.48   43.61
  -1 -24  -1   -2.70   49.80
   1  23   1  521.91  129.56
   1  23   1  259.00  232.18
  -1 -23  -1  166.96   61.48
  -1 -23  -1  297.40   97.12
   1  22   1  144.54  171.89
   1  22   1  399.73  100.22
  -1 -22  -1  181.17   62.61
  -1 -22  -1  233.78   79.68
   1  21   1   97.87   35.57
   1  21   1   81.77  142.98
  -1 -21  -1   13.41   39.99
  -1 -21  -1   48.93   52.63
   1  20   1  154.06   45.20
   1  20   1   13.32  139.72
  -1 -20  -1   94.00   41.60
  -1 -20  -1   87.63   53.93
   1  19   1  288.85  164.93
   1  19   1  607.71  149.43
  -1 -19  -1  397.26  110.41
  -1 -19  -1  286.24   79.29
   1  18   1  237.69  158.99
   1  18   1  346.97   86.93
  -1 -18  -1  296.25   90.44
  -1 -18  -1  183.63   56.12
   1  17   1  344.94   86.82
   1  17   1   73.73  132.96
  -1 -17  -1  179.57   56.89
  -1 -17  -1  205.37   67.67
   1  16   1  515.97  126.57
   1  16   1  346.39  153.92
  -1 -16  -1  277.69   75.15
  -1 -16  -1  367.26  102.18
   1  15   1  593.22  191.31
   1  15   1  746.41  181.60
  -1 -15  -1  432.48  107.83
  -1 -15  -1  706.84  177.98
   1  14   1  252.62  133.93
   1  14   1  301.03   75.13
  -1 -14  -1  192.18   52.12
  -1 -14  -1  253.34   76.03
   1  13   1 1226.43  313.93
   1  13   1 1579.78  381.76
  -1 -13  -1  975.99  236.97
  -1 -13  -1 1370.21  334.65
   1  12   1  861.34  208.71
   1  12   1  770.18  207.11
  -1 -12  -1  624.23  152.62
  -1 -12  -1  747.71  186.39
   1  11   1 1172.66  283.64
   1  11   1  943.96  239.43
  -1 -11  -1  808.15  196.10
  -1 -11  -1  972.65  238.85
   1  10   1  172.33   72.44
   1  10   1  133.79   34.97
  -1 -10  -1  109.35   30.58
  -1 -10  -1  180.15   55.25
   1   9   1 1291.51  318.57
   1   9   1 1319.48  318.71
  -1  -9  -1 1100.34  268.42
  -1  -9  -1 1073.09  259.72
   1   8   1 1798.63  434.37
   1   8   1 1569.64  382.92
  -1  -8  -1 1565.29  379.58
  -1  -8  -1 1487.02  359.29
   1   7   1 1376.15  335.09
   1   7   1  876.27  211.89
  -1  -7  -1 1351.80  327.84
  -1  -7  -1  893.37  216.39
   1   6   1 4630.64 1116.72
   1   6   1 3859.59  932.07
  -1  -6  -1 4076.99  983.96
   1   5   1 2155.17  520.02
   1   5   1 2037.77  492.92
  -1  -5  -1 2169.66  524.23
  -1  -5  -1 2084.15  502.78
   1   3   1 4123.37  994.68
   1   3   1 1892.84  456.69
  -1  -3  -1 2075.46  500.75
  -1  -3  -1 3921.92  946.13
   1   2   1 1222.95  295.96
   1   2   1  730.03  176.67
  -1  -2  -1 1300.06  314.36
  -1  -2  -1  845.98  204.50
   1   1   1 5077.04 1224.40
  -1  -1  -1 5037.91 1214.98
   1   0   1  194.07   48.35
   1   0   1   80.38   25.16
   1  -1   1 3643.64  878.74
   1  -1   1 3990.03  962.22
  -1   1  -1 4321.93 1042.22
   1  -2   1  910.77  220.73
   1  -2   1  370.74   90.54
  -1   2  -1  444.08  107.96
  -1   2  -1  778.30  188.85
   1  -3   1  969.75  234.50
   1  -3   1 2369.67  571.91
   1  -3   1 1846.46  447.85
  -1   3  -1 2066.76  499.15
  -1   3  -1 1029.61  248.85
   1  -4   1 5055.30 1219.33
   1  -4   1 2065.31  501.33
  -1   4  -1 4026.27  971.20
   1  -5   1 1000.19  242.47
   1  -5   1  467.99  122.95
  -1   5  -1  575.53  147.83
  -1   5  -1 1085.12  262.19
  -1   5  -1  829.17  201.31
   1  -6   1 1824.72  441.03
   1  -6   1  723.95  184.21
  -1   6  -1 1520.36  367.55
  -1   6  -1  923.81  230.01
   1  -7   1  610.61  148.99
   1  -7   1  414.80  115.18
  -1   7  -1  472.77  127.12
  -1   7  -1  492.20  120.85
   1  -8   1  335.81   99.70
   1  -8   1  648.43  158.27
  -1   8  -1  559.16  136.61
  -1   8  -1  356.10  108.50
   1  -9   1  532.92  131.50
   1  -9   1  316.25  103.40
  -1   9  -1  414.37  102.29
  -1   9  -1  289.58   98.86
   1 -10   1   69.92   26.45
   1 -10   1   75.26   80.51
  -1  10  -1   52.42   24.83
  -1  10  -1   50.93   86.55
   1 -11   1  377.84   94.31
   1 -11   1  195.52   95.42
  -1  11  -1  369.87   92.67
  -1  11  -1  261.75  105.44
   1 -12   1  241.32  109.35
   1 -12   1  252.19   65.06
  -1  12  -1  311.90   79.63
  -1  12  -1  169.86   95.80
   1 -13   1  451.03  111.66
   1 -13   1  351.61  129.41
  -1  13  -1  515.39  127.27
  -1  13  -1  314.36  118.24
   1 -14   1   76.86   98.25
   1 -14   1  103.57   35.97
  -1  14  -1  118.86   37.76
  -1  14  -1  151.60  103.32
   1 -15   1  101.61   97.18
   1 -15   1  205.37   55.54
  -1  15  -1  134.79  108.29
  -1  15  -1  283.93   73.66
   1 -16   1  130.51   41.81
   1 -16   1   83.44   91.95
  -1  16  -1  175.52   53.25
  -1  16  -1   39.47   93.29
   1 -17   1   61.42   32.45
   1 -17   1   27.32   92.95
  -1  17  -1  141.83   49.13
  -1  17  -1   28.99  106.83
   1 -18   1  104.85   39.35
   1 -18   1  111.37  108.25
  -1  18  -1  137.09   47.97
  -1  18  -1   49.19  117.05
   1 -19   1  117.21  107.57
   1 -19   1  147.98   49.29
  -1  19  -1  249.29   72.51
  -1  19  -1   59.38  113.18
   1 -20   1    9.58   33.06
   1 -20   1   50.44  104.67
  -1  20  -1   86.99   43.83
  -1  20  -1  -43.03  106.48
   1 -21   1   78.08   97.06
   1 -21   1   11.68   30.99
  -1  21  -1   63.63   42.48
  -1  21  -1  -67.87  105.44
   1 -22   1  140.47  107.51
   1 -22   1   86.92   40.54
  -1  22  -1  219.14   68.97
  -1  22  -1   33.76  123.82
   1 -23   1  165.95  134.21
   1 -23   1   70.64   45.09
  -1  23  -1    9.22  166.24
  -1  23  -1  253.49   76.54
   1 -24   1   26.78   44.03
   1 -24   1  122.12   91.44
  -1  24  -1   85.38   53.38
  -1  24  -1   17.06  117.01
   1 -25   1   65.23   46.15
   1 -25   1   56.25  104.93
  -1  25  -1    9.73  151.46
  -1  25  -1  122.12   62.10
   1 -26   1   23.04  102.95
   1 -26   1   11.39   42.45
  -1  26  -1  -42.25  176.82
  -1  26  -1  108.25   58.10
   1 -27   1   30.28   86.93
   1 -27   1   39.44   41.91
  -1  27  -1  134.48   61.94
  -1  27  -1  -47.02  149.28
   1 -28   1   68.32   85.12
   1 -28   1  -16.04   42.45
  -1  28  -1   81.71   54.79
  -1  28  -1    4.71  149.43
   1 -29   1   17.67   47.61
   1 -29   1   69.38   84.26
  -1  29  -1   24.10   53.07
  -1  29  -1   62.45  168.99
   1 -30   1   67.16   72.00
   1 -30   1   -0.97   42.58
  -1  30  -1   23.52   45.55
  -1  30  -1   45.48  158.27
   1 -31   1    0.74   67.54
   1 -31   1  -36.36   54.03
  -1  31  -1  -12.77  143.75
  -1  31  -1   35.22   55.64
   1 -32   1  -23.49   49.44
   1 -32   1  -11.62   51.51
  -1  32  -1   23.97   53.45
  -1  32  -1   69.57  116.56
   1 -33   1   13.84   32.76
   1 -33   1   15.07   48.65
  -1  33  -1   77.74   54.34
  -1  33  -1  -61.48   71.31
   1  33   0   -1.90   61.73
   1  33   0  183.78   60.77
  -1 -33   0    0.99   47.29
  -1 -33   0   -7.71   24.15
   1  32   0  -54.51  157.40
   1  32   0   18.10   38.81
  -1 -32   0    8.01   57.74
  -1 -32   0    6.77   63.74
   1  31   0  -27.12  121.80
   1  31   0  148.99   60.96
  -1 -31   0   19.52   60.03
  -1 -31   0   -9.58   45.96
   1  30   0   81.96  133.28
   1  30   0   79.68   41.77
  -1 -30   0   48.44   41.68
  -1 -30   0   43.58   52.74
   1  29   0  -28.28  145.51
   1  29   0   48.28   44.35
  -1 -29   0  -36.74   57.25
  -1 -29   0    3.22   50.61
   1  28   0   75.05   40.93
   1  28   0  -25.55  129.11
  -1 -28   0   -0.80   54.89
  -1 -28   0   -8.78   42.94
   1  27   0  -19.96  151.46
   1  27   0  -10.28   37.05
  -1 -27   0   18.12   46.54
  -1 -27   0  -36.10   55.79
   1  26   0   69.10  165.66
   1  26   0   58.06   41.97
  -1 -26   0   47.86   44.84
  -1 -26   0    3.91   60.83
   1  25   0  119.60   46.84
   1  25   0   68.21  147.25
  -1 -25   0   27.49   47.42
  -1 -25   0   99.44   60.51
   1  24   0   37.09   33.74
   1  24   0  -20.75  146.53
  -1 -24   0  -10.97   57.36
  -1 -24   0   29.39   46.48
   1  23   0  137.28   48.13
   1  23   0   -6.10  204.94
  -1 -23   0   55.18   71.41
  -1 -23   0   89.41   49.07
   1  22   0   94.71   37.00
   1  22   0 -123.79  143.51
  -1 -22   0    4.54   56.05
  -1 -22   0   60.26   39.83
   1  21   0   19.78   29.15
   1  21   0   35.61  135.15
  -1 -21   0   30.71   60.60
  -1 -21   0   11.04   37.58
   1  20   0   34.62   25.99
   1  20   0  -96.60  130.99
  -1 -20   0   78.76   58.83
  -1 -20   0   12.32   36.13
   1  19   0  519.30  129.50
   1  19   0  196.39  146.53
  -1 -19   0  280.74   77.47
  -1 -19   0  308.56   97.95
   1  18   0  225.95  144.60
   1  18   0  191.17   55.12
  -1 -18   0   98.96   63.90
  -1 -18   0  115.98   44.22
   1  17   0   30.52   27.51
   1  17   0   -5.12  128.76
  -1 -17   0   16.41   51.19
  -1 -17   0    2.22   31.03
   1  16   0   35.77   21.32
   1  16   0   48.74  129.31
  -1 -16   0   59.28   29.83
  -1 -16   0   27.44   53.19
   1  15   0   48.77   24.19
   1  15   0  135.28  132.14
  -1 -15   0   25.74   24.89
  -1 -15   0   43.52   53.42
   1  14   0  779.60  189.86
   1  14   0  714.67  218.71
  -1 -14   0  653.80  168.56
  -1 -14   0  576.55  141.64
   1  13   0  445.96  169.14
   1  13   0  544.52  133.40
  -1 -13   0  387.41   96.56
  -1 -13   0  439.44  119.53
   1  12   0  935.26  259.00
   1  12   0  991.78  240.45
  -1 -12   0  835.98  209.57
  -1 -12   0  791.92  192.76
   1  11   0 1611.67  389.58
   1  11   0 1669.64  422.48
  -1 -11   0 1582.68  386.97
  -1 -11   0 1482.68  358.71
   1  10   0  402.77  143.38
   1  10   0  381.18   93.95
  -1 -10   0  437.99  116.44
  -1 -10   0  339.73   84.96
   1   9   0  215.52   54.52
   1   9   0  229.29  106.40
  -1  -9   0  212.76   54.74
  -1  -9   0  256.82   75.24
   1   8   0 1013.81  245.23
   1   8   0  740.90  195.52
  -1  -8   0 1046.13  256.24
  -1  -8   0  652.64  158.70
   1   7   0 1994.29  481.18
   1   7   0 1607.32  395.67
  -1  -7   0 1178.46  284.94
  -1  -7   0 2171.11  525.82
   1   6   0 4455.27 1077.00
  -1  -6   0 5548.08 1338.76
   1   5   0 4824.85 1165.56
  -1  -5   0 2479.82  598.14
  -1  -5   0 5850.99 1411.37
   1   4   0  387.26   94.16
   1   4   0  497.27  124.48
  -1  -4   0  323.78   79.26
  -1  -4   0  513.21  125.45
   1   3   0 1360.06  328.86
  -1  -3   0 1423.54  343.64
  -1  -3   0 1008.89  243.63
   1   2   0 1015.70  245.37
  -1  -2   0  977.15  235.81
   1   1   0  261.32   63.29
   1   1   0  709.45  171.31
  -1  -1   0  406.68   98.29
  -1  -1   0  545.10  131.72
   1   0   0  626.26  151.31
   1   0   0  430.60  105.43
  -1   0   0  521.91  126.17
  -1   0   0  644.96  155.66
   1  -1   0  369.29   93.69
   1  -1   0  406.83   98.67
  -1   1   0  330.30   80.38
  -1   1   0  342.77   85.28
   1  -2   0  459.44  117.38
   1  -2   0  476.83  115.80
  -1   2   0  320.45   82.54
  -1   2   0  515.24  125.19
   1  -3   0  893.23  221.75
   1  -3   0  603.80  146.67
  -1   3   0  698.00  172.91
  -1   3   0  631.04  153.34
   1  -4   0  321.90   94.79
   1  -4   0  213.34   54.35
  -1   4   0  248.13   62.77
  -1   4   0  349.87   99.09
   1  -5   0 2900.13  703.08
   1  -5   0 1866.75  450.74
  -1   5   0 2046.47  494.23
  -1   5   0 3533.49  855.69
   1  -6   0 2820.42  680.76
   1  -6   0 5249.51 1268.75
  -1   6   0 4319.03 1045.41
  -1   6   0 2736.35  660.46
   1  -7   0 1285.42  311.17
   1  -7   0 1905.88  466.69
  -1   7   0 1265.85  306.39
  -1   7   0 1331.22  332.91
   1  -8   0  608.43  148.70
   1  -8   0  998.02  252.48
  -1   8   0  788.15  209.72
  -1   8   0 1016.86  246.53
   1  -9   0  284.22  103.67
   1  -9   0  240.16   62.38
  -1   9   0  296.54  116.18
  -1   9   0  277.98   70.70
   1 -10   0  536.84  158.70
   1 -10   0  352.33   88.98
  -1  10   0  480.46  159.28
  -1  10   0  449.73  111.40
   1 -11   0 1933.42  477.27
   1 -11   0 1315.28  319.00
  -1  11   0 1353.97  351.18
  -1  11   0 1917.48  463.64
   1 -12   0  723.22  177.11
   1 -12   0 1081.21  278.85
  -1  12   0 1062.51  257.98
  -1  12   0  782.64  228.27
   1 -13   0  622.49  179.72
   1 -13   0  359.58   91.08
  -1  13   0  556.84  137.14
  -1  13   0  392.19  157.11
   1 -14   0  541.62  133.98
   1 -14   0  820.18  222.62
  -1  14   0  797.86  194.65
  -1  14   0  584.23  191.60
   1 -15   0   16.26   24.74
   1 -15   0   19.03  100.56
  -1  15   0   48.49   26.91
  -1  15   0   15.90  126.64
   1 -16   0   32.80  100.34
   1 -16   0   32.76   27.35
  -1  16   0   61.09   29.67
  -1  16   0   -7.62  130.12
   1 -17   0    2.65   35.16
   1 -17   0   -9.68   89.92
  -1  17   0   32.68   33.23
  -1  17   0   46.84  133.01
   1 -18   0  154.21  101.11
   1 -18   0   86.79   38.39
  -1  18   0  262.04   73.00
  -1  18   0   77.60  138.66
   1 -19   0  256.82   70.99
   1 -19   0  448.57  152.62
  -1  19   0  146.09  158.41
  -1  19   0  613.51  153.20
   1 -20   0    9.04   95.28
   1 -20   0   12.07   35.03
  -1  20   0    1.22  143.43
  -1  20   0   57.64   37.19
   1 -21   0   12.32   33.15
   1 -21   0   29.28   89.35
  -1  21   0  180.88  154.21
  -1  21   0   31.32   36.96
   1 -22   0    6.57   39.49
   1 -22   0  124.67   92.89
  -1  22   0  126.70  153.49
  -1  22   0  123.60   50.71
   1 -23   0   46.00   39.62
   1 -23   0  133.15  124.54
  -1  23   0  164.79   58.60
  -1  23   0   36.84  209.28
   1 -24   0   69.93   98.54
   1 -24   0   10.75   45.07
  -1  24   0   53.86  161.46
  -1  24   0   30.23   42.18
   1 -25   0   10.20   44.05
  -1  25   0  -21.74  158.85
  -1  25   0  179.72   65.09
   1 -26   0   27.77   54.39
   1 -26   0  -20.83   91.44
  -1  26   0   72.28   54.06
  -1  26   0  -68.96  184.36
   1 -27   0   -9.78   45.77
   1 -27   0  -71.84   83.05
  -1  27   0   25.68   43.55
  -1  27   0   76.22  169.86
   1 -28   0   72.32   50.13
   1 -28   0   -5.25   60.84
  -1  28   0   94.06   48.74
  -1  28   0  -45.73  160.44
   1 -29   0    2.06   49.18
   1 -29   0   -2.03   62.03
  -1  29   0   48.96   48.45
  -1  29   0  -19.57  177.69
   1 -30   0    7.35   38.44
   1 -30   0   39.51   56.39
  -1  30   0   61.06   41.39
  -1  30   0 -133.24  174.21
   1 -31   0   20.12   50.94
   1 -31   0   37.78   51.93
  -1  31   0  158.56   61.81
  -1  31   0 -136.46  143.21
   1 -32   0   -5.67   50.18
   1 -32   0   18.60   59.68
  -1  32   0    1.36   38.54
  -1  32   0   68.32  193.78
   1 -33   0   40.10   48.78
   1 -33   0   17.57   24.84
  -1  33   0  195.95   63.51
  -1  33   0  -23.89   63.97
   1  33  -1   59.05   42.89
   1  33  -1  -65.54   59.31
  -1 -33   1   16.97   45.64
  -1 -33   1   -6.45   24.19
   1  32  -1   33.26  107.16
   1  32  -1   93.11   52.29
  -1 -32   1  -14.10   43.93
  -1 -32   1   48.41   48.57
   1  31  -1   47.67  123.77
   1  31  -1    3.07   52.96
  -1 -31   1    8.77   52.26
  -1 -31   1   -2.28   47.80
   1  30  -1 -108.57  119.56
   1  30  -1   39.52   52.23
  -1 -30   1   23.84   53.23
  -1 -30   1   20.00   37.78
   1  29  -1   -2.28   64.45
   1  29  -1  -19.39  139.40
  -1 -29   1  -35.76   47.76
  -1 -29   1    9.55   71.37
   1  28  -1    3.43  123.15
   1  28  -1   41.49   51.26
  -1 -28   1  -15.91   71.00
  -1 -28   1   37.03   40.02
   1  27  -1   11.96  109.82
   1  27  -1  146.09   61.80
  -1 -27   1   21.89   36.26
  -1 -27   1   26.61   72.80
   1  26  -1   12.51  121.03
   1  26  -1   49.81   53.55
  -1 -26   1   28.71   42.35
  -1 -26   1  113.79  102.87
   1  25  -1  183.34  132.19
   1  25  -1   56.71   58.15
  -1 -25   1   20.74   38.86
  -1 -25   1  -44.94   93.57
   1  24  -1   36.67  103.35
   1  24  -1  208.99   72.21
  -1 -24   1  127.76   87.66
  -1 -24   1   66.34   40.26
   1  23  -1  210.88  176.24
   1  23  -1  169.72   61.57
  -1 -23   1  111.77   47.84
  -1 -23   1   -6.96  120.74
   1  22  -1    5.58  123.50
   1  22  -1  169.43   58.45
  -1 -22   1   91.09   43.64
  -1 -22   1   95.67  100.61
   1  21  -1  139.98   53.22
   1  21  -1   53.15  106.57
  -1 -21   1   28.77   32.13
  -1 -21   1  108.98   98.44
   1  20  -1   49.77  103.56
   1  20  -1   93.93   43.41
  -1 -20   1   42.26   30.68
  -1 -20   1   14.39   99.41
   1  19  -1  129.18   46.39
   1  19  -1   64.63  123.47
  -1 -19   1   60.93   34.32
  -1 -19   1   43.60  104.38
   1  18  -1  122.56   45.23
   1  18  -1   86.29  121.99
  -1 -18   1  -15.35  104.64
  -1 -18   1   71.96   34.91
   1  17  -1  200.88   59.45
   1  17  -1   71.57  112.37
  -1 -17   1  122.15   99.24
  -1 -17   1  117.98   41.45
   1  16  -1   97.29   37.25
   1  16  -1   46.39  110.98
  -1 -16   1  124.80   98.70
  -1 -16   1   49.87   28.87
   1  15  -1   73.93  111.22
   1  15  -1  166.96   46.87
  -1 -15   1    9.07   19.09
  -1 -15   1  104.18   94.41
   1  14  -1   94.89   97.79
   1  14  -1   89.98   31.48
  -1 -14   1   63.42   90.18
  -1 -14   1   67.18   26.29
   1  13  -1  242.18  114.19
   1  13  -1  181.46   48.94
  -1 -13   1   77.16   26.61
  -1 -13   1  231.46  105.03
   1  12  -1  299.43   76.06
   1  12  -1  226.53  102.37
  -1 -12   1  200.30   52.16
  -1 -12   1  319.14  117.92
   1  11  -1   96.37   79.71
   1  11  -1  191.17   50.74
  -1 -11   1   92.48   28.35
  -1 -11   1  136.37   90.63
   1  10  -1   52.94   22.83
   1  10  -1  100.35   77.77
  -1 -10   1  126.74   90.67
  -1 -10   1   52.70   21.28
   1   9  -1  322.91  103.35
   1   9  -1  510.46  125.09
  -1  -9   1  364.07  117.28
  -1  -9   1  377.99   93.05
   1   8  -1 1059.76  256.53
   1   8  -1  605.10  158.27
  -1  -8   1  811.05  207.98
  -1  -8   1  920.77  222.91
   1   7  -1   22.42   16.84
   1   7  -1   24.90   46.48
  -1  -7   1   17.16   13.90
  -1  -7   1   62.23   61.21
   1   6  -1  294.51   72.80
   1   6  -1  160.73   55.35
  -1  -6   1  313.93   77.32
  -1  -6   1  227.55   78.34
   1   5  -1  296.39   79.71
   1   5  -1  440.89  107.31
  -1  -5   1  503.79  122.35
  -1  -5   1  335.67   92.27
   1   4  -1 1545.00  372.63
   1   4  -1 1708.77  412.34
  -1  -4   1 1242.52  302.62
  -1  -4   1 2178.36  525.68
   1   3  -1  753.08  182.04
   1   3  -1  492.20  119.09
  -1  -3   1  937.14  227.98
  -1  -3   1 1006.86  243.20
   1   2  -1  912.21  220.15
   1   2  -1 1321.22  319.00
   1   0  -1  158.56   39.28
   1   0  -1  353.06   86.13
  -1   0   1  143.25   35.68
  -1   0   1  337.70   82.42
  -1   1   1 5124.87 1236.00
   1  -2  -1 1627.61  392.77
   1  -2  -1 2147.92  518.72
  -1   2   1 2160.97  522.34
  -1   2   1 1718.92  414.80
   1  -3  -1  991.20  239.58
   1  -3  -1 1505.86  364.36
  -1   3   1 1109.90  268.13
  -1   3   1 1969.65  476.98
   1  -4  -1 3017.53  727.71
   1  -4  -1 3910.32  943.96
  -1   4   1 3408.85  823.81
  -1   4   1 4011.77  967.43
   1  -5  -1 1142.80  279.00
   1  -5  -1  829.75  201.17
  -1   5   1 1071.35  259.14
  -1   5   1  940.48  235.23
   1  -6  -1  664.09  165.95
   1  -6  -1  659.74  160.59
  -1   6   1  905.98  219.43
  -1   6   1  711.92  190.01
   1  -7  -1   83.05   28.15
   1  -7  -1  104.05   47.96
   1  -8  -1 1968.20  477.99
   1  -8  -1 1800.08  435.24
  -1   8   1 2102.99  517.56
  -1   8   1 2374.02  573.07
   1  -9  -1  813.95  203.78
   1  -9  -1  839.02  204.36
  -1   9   1 1139.91  297.11
  -1   9   1  943.96  228.71
   1 -10  -1  127.14   57.68
   1 -10  -1   66.58   26.81
  -1  10   1   68.34   23.02
  -1  10   1  281.75  133.66
   1 -11  -1  382.05  107.64
   1 -11  -1  412.48  103.14
  -1  11   1  360.02   89.37
  -1  11   1  603.22  193.05
   1 -12  -1  482.49  119.45
   1 -12  -1  534.81  141.27
  -1  12   1  595.24  145.22
  -1  12   1  674.23  209.28
   1 -13  -1  292.04   92.03
   1 -13  -1  536.69  132.40
  -1  13   1  507.27  124.56
  -1  13   1  878.30  253.78
   1 -14  -1   91.22   62.51
   1 -14  -1  135.09   42.18
  -1  14   1  191.46   51.00
  -1  14   1  111.21  131.73
   1 -15  -1  274.07   89.89
   1 -15  -1  237.84   64.44
  -1  15   1  137.61   38.54
  -1  15   1  290.16  156.09
   1 -16  -1  177.69   54.55
   1 -16  -1  215.08   79.95
  -1  16   1  145.95   41.80
  -1  16   1  223.05  146.82
   1 -17  -1  203.78   61.89
   1 -17  -1  216.24   78.70
  -1  17   1  389.73   99.29
  -1  17   1  166.09  146.38
   1 -18  -1  158.41   74.18
   1 -18  -1  120.32   46.47
  -1  18   1   34.29  152.18
  -1  18   1  233.63   63.83
   1 -19  -1  181.60   77.18
   1 -19  -1  186.24   58.55
  -1  19   1  401.32  101.24
  -1  19   1  119.54  149.72
   1 -20  -1   45.38   37.42
   1 -20  -1    6.38   57.35
  -1  20   1   37.58  148.12
  -1  20   1  109.16   36.94
   1 -21  -1   71.86   39.55
   1 -21  -1  157.54   73.06
  -1  21   1  246.53   66.58
  -1  21   1  -17.74  147.54
   1 -22  -1   97.44   43.83
   1 -22  -1  174.21   77.63
  -1  22   1    4.99  156.82
  -1  22   1  342.33   89.89
   1 -23  -1  158.27   55.61
   1 -23  -1  181.31   85.71
  -1  23   1  261.03  226.97
  -1  23   1  457.99  116.11
   1 -24  -1   56.15   44.65
   1 -24  -1   50.83   58.74
  -1  24   1  195.81   57.76
  -1  24   1  130.83  153.20
   1 -25  -1   71.32   54.54
   1 -25  -1   59.15   68.22
  -1  25   1  216.10   65.21
  -1  25   1  -48.64  173.78
   1 -26  -1   -4.77   49.68
   1 -26  -1   62.29   63.29
  -1  26   1  -27.12  172.33
  -1  26   1   96.87   40.76
   1 -27  -1  114.35   74.95
   1 -27  -1   79.61   50.48
  -1  27   1  268.13   75.10
  -1  27   1  121.80  165.66
   1 -28  -1   10.91   59.41
   1 -28  -1   23.93   46.81
  -1  28   1   -6.67  147.98
  -1  28   1   84.77   38.49
   1 -29  -1   11.86   62.97
   1 -29  -1   -6.17   53.99
  -1  29   1   30.83   37.67
  -1  29   1   31.35  167.54
   1 -30  -1   21.68   50.45
   1 -30  -1   51.31   53.16
  -1  30   1   79.60   36.00
  -1  30   1   84.64  162.18
   1 -31  -1   49.90   62.99
   1 -31  -1   -0.94   53.64
  -1  31   1   20.78  153.78
  -1  31   1    9.25   37.20
   1 -32  -1  -41.74   59.28
   1 -32  -1   37.05   45.99
  -1  32   1    8.13  124.93
  -1  32   1   84.61   42.63
   1 -33  -1   28.18   27.67
   1 -33  -1  -31.06   53.38
  -1  33   1   20.04   67.39
  -1  33   1  109.58   44.81
   1  33  -2   18.35   59.41
   1  33  -2   23.89   55.28
  -1 -33   2   -0.07   42.74
  -1 -33   2  -17.32   33.26
   1  32  -2   17.91   56.54
   1  32  -2   11.65   51.61
  -1 -32   2   18.87   42.60
  -1 -32   2   18.99   33.99
   1  31  -2  -40.41  157.98
   1  31  -2   68.37   63.52
  -1 -31   2   10.62   46.61
  -1 -31   2  -28.20   93.47
   1  30  -2   18.00   67.93
   1  30  -2  -46.67  107.37
  -1 -30   2   14.00   47.12
  -1 -30   2    3.61   69.09
   1  29  -2   30.16   52.96
   1  29  -2    1.71  110.43
  -1 -29   2   23.22   35.58
  -1 -29   2   72.38   79.48
   1  28  -2  114.15   76.96
   1  28  -2  -68.52  122.18
  -1 -28   2    8.99   88.21
  -1 -28   2   16.00   45.86
   1  27  -2  -26.38  113.38
   1  27  -2   26.20   53.57
  -1 -27   2    9.88   37.48
  -1 -27   2   10.29   80.13
   1  26  -2   -9.93   97.86
  -1 -26   2   10.13   37.81
   1  25  -2  -25.51   54.19
   1  25  -2    7.62  103.76
  -1 -25   2   19.67   39.47
  -1 -25   2   56.50  102.61
   1  24  -2   16.54   99.70
   1  24  -2   18.88   58.74
  -1 -24   2  -45.38  102.47
  -1 -24   2    4.94   38.47
   1  23  -2   15.99   93.25
   1  23  -2   -0.87   49.63
  -1 -23   2    6.25   90.09
  -1 -23   2   -9.10   37.62
   1  22  -2   37.77  143.66
   1  22  -2   -2.33   43.94
  -1 -22   2 -124.35  141.76
  -1 -22   2    8.58   33.36
   1  21  -2   45.32   43.36
   1  21  -2  -43.35  111.58
  -1 -21   2   -5.09  105.54
  -1 -21   2   30.55   39.12
   1  20  -2   74.76   97.27
   1  20  -2  109.16   46.36
  -1 -20   2   85.77   97.25
  -1 -20   2   76.68   40.87
   1  19  -2  -14.29  101.92
   1  19  -2  124.28   48.06
  -1 -19   2    6.42   95.69
  -1 -19   2   36.39   34.99
   1  18  -2   46.29   79.28
   1  18  -2   60.02   37.73
  -1 -18   2   10.84  100.09
  -1 -18   2   55.52   31.76
   1  17  -2  139.59   47.15
   1  17  -2    1.36   87.76
  -1 -17   2   36.02  101.06
  -1 -17   2  119.77   39.62
   1  16  -2   11.49   80.63
   1  16  -2   51.68   33.48
  -1 -16   2   53.35   28.68
  -1 -16   2   56.84   88.96
   1  15  -2  130.93   44.28
   1  15  -2   92.50   82.58
  -1 -15   2  103.87   35.64
  -1 -15   2   21.41   86.60
   1  14  -2   21.44   67.26
   1  14  -2   33.77   26.13
  -1 -14   2   28.12   21.20
  -1 -14   2   -3.96   84.63
   1  13  -2  146.96   83.90
   1  13  -2  289.58   74.05
  -1 -13   2  140.50   86.92
  -1 -13   2  304.80   77.68
   1  12  -2  130.64   74.00
   1  12  -2  202.62   53.12
  -1 -12   2  246.24   62.97
  -1 -12   2  156.24   86.42
   1  11  -2  280.59   70.09
   1  11  -2  161.89   75.73
  -1 -11   2  327.55   82.22
  -1 -11   2   91.70   72.45
   1  10  -2   58.13   22.58
   1  10  -2    5.55   64.70
   1  10  -2  166.96   41.38
  -1 -10   2   74.39   24.73
  -1 -10   2   44.02   62.63
   1   9  -2  163.92   70.29
   1   9  -2  481.62  116.70
   1   9  -2  206.10   53.38
  -1  -9   2   39.68   60.29
  -1  -9   2  262.91   66.15
   1   8  -2  273.35   68.37
   1   8  -2  585.39  141.60
  -1  -8   2  332.48   82.44
  -1  -8   2  137.30   64.06
   1   7  -2 1141.50  275.52
   1   7  -2  716.41  174.07
   1   6  -2 1213.10  293.49
   1   6  -2  750.61  181.46
  -1  -6   2 1379.48  333.64
  -1  -6   2  578.72  147.83
  -1  -5   2  312.19   78.29
  -1  -5   2  661.48  160.15
   1   4  -2  430.60  105.89
   1   4  -2  716.55  173.20
  -1  -4   2  620.17  150.15
  -1  -4   2  653.22  159.28
   1   3  -2  202.47   49.78
   1   3  -2  229.14   58.39
  -1  -3   2  212.91   52.55
  -1  -3   2  309.43   77.39
   1   2  -2 2087.05  504.23
   1   2  -2 2347.93  566.40
  -1  -2   2 2645.05  638.58
  -1  -2   2 2042.12  492.49
   1   1  -2  818.15  197.69
   1   1  -2  677.28  165.08
  -1  -1   2  722.21  175.81
  -1  -1   2  825.69  199.57
   1   0  -2  813.37  197.83
   1   0  -2  490.60  118.96
  -1   0   2  482.20  117.03
  -1   0   2  665.97  162.47
   1  -1  -2  811.92  196.24
   1  -1  -2  819.60  199.43
  -1   1   2  941.93  227.69
  -1   1   2  783.37  190.88
   1  -2  -2 3061.01  738.15
   1  -2  -2 2817.52  680.18
  -1   2   2 3058.11  737.42
  -1   2   2 2701.57  652.49
   1  -3  -2  208.99   51.96
   1  -3  -2  358.57   90.16
  -1   3   2  221.75   55.02
  -1   3   2  285.09   74.08
   1  -4  -2  877.58  213.63
   1  -4  -2 1032.80  249.72
  -1   4   2  814.82  199.86
  -1   4   2 1202.95  290.59
   1  -5  -2  794.96  192.47
   1  -5  -2  652.64  160.01
  -1   5   2 1012.36  244.79
  -1   5   2  561.91  141.48
   1  -6  -2 1982.70  478.72
   1  -6  -2 2246.48  543.36
  -1   6   2 2020.38  487.56
  -1   6   2 2279.81  553.21
   1  -7  -2 1824.72  442.19
   1  -7  -2 1908.78  460.89
  -1   7   2 2029.08  494.51
  -1   7   2 2169.66  523.65
   1  -8  -2  838.59  203.49
   1  -8  -2  754.38  185.95
  -1   8   2  840.62  212.62
  -1   8   2  987.73  239.00
   1  -9  -2  631.77  154.21
   1  -9  -2  597.56  149.57
  -1   9   2  632.06  167.54
  -1   9   2  818.88  198.41
   1 -10  -2  176.38   58.08
   1 -10  -2  154.06   41.20
  -1  10   2  182.91   78.37
  -1  10   2  218.13   54.76
   1 -11  -2  680.61  166.09
   1 -11  -2  752.79  187.69
  -1  11   2 1040.92  251.90
  -1  11   2  709.89  190.44
   1 -12  -2  393.79   97.60
   1 -12  -2  429.29  113.54
  -1  12   2  566.40  138.01
  -1  12   2  498.86  150.59
   1 -13  -2  564.37  138.83
   1 -13  -2  698.44  176.09
  -1  13   2  598.29  177.83
  -1  13   2  795.40  193.05
   1 -14  -2   77.68   31.18
   1 -14  -2   88.11   48.96
  -1  14   2   68.67   24.64
  -1  14   2   25.64  118.61
   1 -15  -2  230.30   74.34
   1 -15  -2  279.58   76.16
  -1  15   2  320.74  146.96
  -1  15   2  398.13   98.67
   1 -16  -2  125.59   44.36
   1 -16  -2   52.05   47.51
  -1  16   2  123.95  136.67
  -1  16   2   82.61   27.55
   1 -17  -2  194.65   58.16
   1 -17  -2  263.64   82.54
  -1  17   2  369.00   92.67
  -1  17   2  269.14  167.11
   1 -18  -2  159.86   65.35
   1 -18  -2  122.73   45.06
  -1  18   2  170.15   46.09
  -1  18   2  244.65  158.85
   1 -19  -2  170.30   55.71
   1 -19  -2   85.16   58.29
  -1  19   2  151.17   42.44
  -1  19   2  123.60  149.57
   1 -20  -2  135.18   48.77
   1 -20  -2  148.70   66.13
  -1  20   2  238.85   63.71
  -1  20   2   65.66  152.33
   1 -21  -2   67.08   40.34
   1 -21  -2   53.38   56.35
  -1  21   2  142.19  170.88
  -1  21   2  115.63   38.41
   1 -22  -2   35.60   64.96
   1 -22  -2   -6.55   39.48
  -1  22   2  142.08  232.47
  -1  22   2   35.18   23.94
   1 -23  -2   -3.25   44.76
   1 -23  -2    9.86   51.80
  -1  23   2   35.89  150.73
  -1  23   2   66.83   28.70
   1 -24  -2   -3.64   58.15
   1 -24  -2  -14.99   49.55
  -1  24   2  116.43  181.17
  -1  24   2   37.36   26.70
   1 -25  -2    2.74   46.51
   1 -25  -2   44.49   64.52
  -1  25   2   20.32   26.35
  -1  25   2  -41.29  182.76
   1 -26  -2   29.26   62.60
   1 -26  -2   16.88   45.16
  -1  26   2 -108.57  175.23
  -1  26   2   54.38   29.04
   1 -27  -2  -29.28   61.21
   1 -27  -2   34.65   42.74
  -1  27   2   23.00   28.45
  -1  27   2   -5.03  167.83
   1 -28  -2   76.57   62.77
   1 -28  -2    1.48   53.70
  -1  28   2  -34.39  171.31
  -1  28   2  118.67   41.96
   1 -29  -2   16.20   42.22
   1 -29  -2   38.06   50.09
  -1  29   2  -94.03  161.17
  -1  29   2   73.26   31.60
   1 -30  -2   69.50   61.60
   1 -30  -2  -17.23   48.22
  -1  30   2  -51.94  143.77
  -1  30   2   67.89   34.84
   1 -31  -2   32.13   58.08
   1 -31  -2  -13.13   58.76
  -1  31   2   45.74   30.90
  -1  31   2  226.39  194.07
   1 -32  -2   -9.04   27.28
   1 -32  -2  -27.55   55.81
  -1  32   2   39.89   33.67
  -1  32   2   -6.45   62.93
   1 -33  -2   -1.39   24.99
   1 -33  -2   16.54   54.89
  -1  33   2  -19.17   62.77
   1  31  -3  -31.42   53.32
   1  31  -3   -8.62   43.68
  -1 -31   3  -15.00   33.68
  -1 -31   3    3.49   40.54
   1  30  -3    9.04   55.84
   1  30  -3  -67.13   94.48
  -1 -30   3   11.23   45.28
  -1 -30   3  -36.25   74.19
   1  29  -3   -4.96   90.47
   1  29  -3   49.28   67.18
  -1 -29   3   52.18   53.45
  -1 -29   3   -5.74   72.44
   1  28  -3   21.36   74.87
   1  28  -3  111.48   62.96
  -1 -28   3  -50.39   74.66
  -1 -28   3   73.97   41.64
   1  27  -3   30.54   57.96
   1  27  -3   18.93   85.67
  -1 -27   3  -15.07   83.16
  -1 -27   3   37.09   40.83
   1  26  -3  -36.93   90.21
   1  26  -3   73.03   69.15
  -1 -26   3    8.99   41.19
  -1 -26   3   32.28   87.35
   1  25  -3   -3.87   50.09
   1  25  -3    0.14   87.70
  -1 -25   3   31.45   38.49
   1  24  -3  -15.64   87.09
   1  24  -3    2.36   56.60
  -1 -24   3  -62.63   92.63
  -1 -24   3   -2.91   38.83
   1  23  -3   10.52   56.89
   1  23  -3    3.01   91.60
  -1 -23   3   -5.83   97.24
  -1 -23   3   16.75   39.28
   1  22  -3   34.18   79.99
   1  22  -3   56.80   54.81
  -1 -22   3   64.28   86.93
  -1 -22   3   66.73   42.34
   1  21  -3  187.40   66.97
   1  21  -3  -10.39   94.00
  -1 -21   3  139.40   51.77
  -1 -21   3   57.68   90.98
   1  20  -3   -2.39   38.87
   1  20  -3   59.57  111.22
  -1 -20   3  -17.58  124.44
  -1 -20   3   35.10   35.42
   1  19  -3    1.23   39.78
   1  19  -3   21.64   77.71
   1  19  -3   -4.55    7.36
  -1 -19   3  -26.19   89.25
  -1 -19   3  -16.33   32.45
   1  18  -3   48.67   14.57
   1  18  -3    4.93   72.44
   1  18  -3   28.64   36.86
  -1 -18   3   11.39   81.96
  -1 -18   3   -4.94   31.26
   1  17  -3   35.19   73.15
   1  17  -3   43.67   12.90
   1  17  -3    7.45   30.41
  -1 -17   3    0.41   82.73
  -1 -17   3  -10.48   29.09
   1  16  -3  188.56   46.42
   1  16  -3   85.69   38.06
   1  16  -3   63.19   76.79
  -1 -16   3   26.07   82.34
  -1 -16   3  120.43   44.18
   1  15  -3   68.67   34.70
   1  15  -3  134.99   33.83
  -1 -15   3   61.90   32.54
  -1 -15   3   18.07   72.54
   1  14  -3   57.15   15.86
   1  14  -3   10.88   27.97
  -1 -14   3   15.32   24.10
  -1 -14   3   18.35   71.24
   1  13  -3   72.71   19.32
   1  13  -3   17.57   24.28
  -1 -13   3  -25.74   67.06
  -1 -13   3   36.12   25.44
   1  12  -3   65.87   17.93
   1  12  -3   15.78   23.06
  -1 -12   3   32.39   68.32
  -1 -12   3   25.62   25.04
   1  11  -3  760.32  183.78
   1  11  -3  420.31  105.45
   1  10  -3   68.37   18.64
   1  10  -3   80.48   29.48
  -1 -10   3    0.84   52.83
  -1 -10   3  125.25   38.58
   1   9  -3  483.64  119.45
   1   9  -3  383.06   92.98
   1   8  -3 1810.23  437.56
   1   8  -3 3229.13  778.59
  -1  -8   3 2918.97  705.25
  -1  -8   3 3345.08  806.70
   1   7  -3  180.15   47.54
   1   7  -3  380.74   92.41
  -1  -7   3  357.99   87.31
  -1  -7   3  275.23   71.13
   1   6  -3  769.02  185.81
   1   6  -3  897.43  218.27
  -1  -6   3 1283.39  311.17
  -1  -6   3  673.51  163.05
   1   5  -3  367.55   89.24
   1   5  -3  269.43   69.21
  -1  -5   3  323.49   78.84
  -1  -5   3  446.40  111.09
   1   4  -3 1001.35  241.75
   1   4  -3  787.57  191.89
  -1  -4   3 1227.45  297.84
  -1  -4   3 1001.64  242.04
   1   3  -3 1860.95  450.17
   1   3  -3 2313.15  557.85
  -1  -3   3 2458.08  592.93
  -1  -3   3 2571.13  621.19
   1   2  -3 1598.62  385.67
   1   2  -3 1907.33  461.18
  -1  -2   3 1520.36  366.97
  -1  -2   3 2182.71  527.56
   1   1  -3 3275.51  790.91
   1   1  -3 2181.26  526.26
  -1  -1   3 3655.24  882.36
  -1  -1   3 2156.62  520.17
   1   0  -3  986.42  238.27
   1   0  -3 1370.21  331.90
  -1   0   3 1274.98  309.14
  -1   0   3 1013.81  244.94
   1  -1  -3 3690.02  890.62
   1  -1  -3 2526.20  609.45
  -1   1   3 3443.63  831.20
  -1   1   3 2429.09  585.97
   1  -2  -3 2460.98  594.81
   1  -2  -3 1916.03  462.48
  -1   2   3 2465.33  595.97
  -1   2   3 1929.07  465.38
   1  -3  -3 2866.80  691.34
   1  -3  -3 2888.54  697.71
  -1   3   3 3024.77  729.60
  -1   3   3 2850.85  688.87
   1  -4  -3 1342.67  324.22
   1  -4  -3 1432.38  347.55
  -1   4   3 1369.63  332.62
  -1   4   3 1418.76  342.48
   1  -5  -3  509.01  123.57
   1  -5  -3  584.95  144.72
  -1   5   3  528.86  132.83
  -1   5   3  548.43  133.06
   1  -6  -3 1495.72  361.18
   1  -6  -3 1805.88  437.56
  -1   6   3 1434.70  346.39
  -1   6   3 1695.73  412.05
   1  -7  -3  464.08  113.08
   1  -7  -3  452.63  113.83
  -1   7   3  508.86  123.54
  -1   7   3  391.61  104.56
   1  -8  -3 4901.67 1182.23
   1  -8  -3 4761.08 1149.47
  -1   8   3 5340.82 1287.74
  -1   8   3 4792.97 1158.46
   1  -9  -3  984.83  241.17
   1  -9  -3  852.94  206.68
  -1   9   3  891.49  215.66
  -1   9   3 1051.79  262.19
   1 -10  -3  147.83   39.94
   1 -10  -3  210.73   63.37
  -1  10   3  130.01   64.38
  -1  10   3  145.95   37.42
   1 -11  -3 1123.82  275.08
   1 -11  -3 1069.32  259.14
  -1  11   3 1302.52  314.80
  -1  11   3 1112.08  279.29
   1 -12  -3   70.37   27.16
   1 -12  -3   50.47   39.76
  -1  12   3   62.94   73.97
  -1  12   3   82.38   23.86
   1 -13  -3   63.90   40.19
   1 -13  -3   76.61   27.97
  -1  13   3  114.54   30.65
  -1  13   3   48.74   74.68
   1 -14  -3   62.86   26.33
   1 -14  -3   61.93   42.80
  -1  14   3   69.23   84.58
  -1  14   3   75.54   22.90
   1 -15  -3  145.80   42.52
   1 -15  -3  173.20   61.63
  -1  15   3  116.35   94.50
  -1  15   3  217.69   55.21
   1 -16  -3  211.17   57.23
   1 -16  -3  259.00   78.53
  -1  16   3  175.08  102.35
  -1  16   3  328.13   81.31
   1 -17  -3   18.73   46.51
   1 -17  -3   27.33   26.28
  -1  17   3   35.47   17.38
  -1  17   3   85.93  101.87
   1 -18  -3   86.16   52.34
   1 -18  -3   39.02   30.83
  -1  18   3   56.47   21.26
  -1  18   3  -38.13  113.82
   1 -19  -3   35.29   48.96
   1 -19  -3    4.46   33.18
  -1  19   3  -24.70  150.30
  -1  19   3   11.87   15.97
   1 -20  -3   -2.67   54.77
   1 -20  -3   15.51   34.39
  -1  20   3  152.47  200.30
  -1  20   3   32.76   19.52
   1 -21  -3  408.28  115.21
   1 -21  -3  255.95   75.51
  -1  21   3  517.56  127.09
   1 -22  -3   60.96   42.10
   1 -22  -3  120.27   65.68
  -1  22   3  234.94   60.81
  -1  22   3   70.13  152.62
   1 -23  -3   55.07   58.23
   1 -23  -3   10.59   43.05
  -1  23   3   48.84   22.62
  -1  23   3  -17.42  182.04
   1 -24  -3   19.75   39.25
   1 -24  -3   23.61   63.00
  -1  24   3   19.44   20.55
  -1  24   3  -33.71  172.04
   1 -25  -3   -5.65   35.67
   1 -25  -3   34.80   64.79
  -1  25   3   44.60   24.02
  -1  25   3   -6.65  137.64
   1 -26  -3   42.29   42.76
   1 -26  -3   95.53   68.10
  -1  26   3  -14.28  165.51
  -1  26   3  119.14   37.34
   1 -27  -3   23.74   43.41
   1 -27  -3   39.16   56.96
  -1  27   3   35.70   24.89
  -1  27   3   21.13  175.37
   1 -28  -3  117.45   49.97
   1 -28  -3  190.73   69.81
  -1  28   3  379.29   94.87
  -1  28   3  150.88  167.11
   1 -29  -3   42.07   51.61
   1 -29  -3   41.29   50.77
  -1  29   3   80.68   30.13
  -1  29   3   19.90  170.15
   1 -30  -3   22.81   50.13
   1 -30  -3   36.26   53.86
  -1  30   3   80.70  181.46
  -1  30   3   80.80   29.32
   1 -31  -3   12.80   30.54
   1 -31  -3   40.45   51.29
  -1  31   3   -3.04   66.37
  -1  31   3   64.92   29.86
   1  30  -4    7.09   40.55
   1  30  -4   67.86   21.04
   1  30  -4   64.23   59.93
  -1 -30   4   10.70   40.65
  -1 -30   4  -11.93   32.03
   1  29  -4    7.74   41.41
   1  29  -4   69.67   20.70
   1  29  -4    1.32   51.10
  -1 -29   4    1.26   42.99
  -1 -29   4  -12.91   31.04
   1  28  -4   11.52   11.22
   1  28  -4   53.29   95.00
   1  28  -4   30.03   61.06
  -1 -28   4   96.42   87.64
  -1 -28   4   39.74   50.31
   1  27  -4   28.58   83.11
   1  27  -4   -7.12    9.78
   1  27  -4  -15.00   59.63
  -1 -27   4  -31.73   61.08
  -1 -27   4    1.45   49.92
   1  26  -4    9.70   52.00
   1  26  -4   15.28   10.86
  -1 -26   4  -33.51   38.39
  -1 -26   4   14.41   66.61
   1  25  -4   48.63   14.68
   1  25  -4   37.28   56.32
  -1 -25   4   55.31   49.97
  -1 -25   4   38.83   71.79
   1  24  -4   39.76   66.38
   1  24  -4    1.09    7.94
  -1 -24   4  -10.90   77.60
  -1 -24   4   -3.75   47.45
   1  23  -4    7.30   51.54
   1  23  -4   82.55   21.75
  -1 -23   4   27.04   47.25
   1  22  -4   18.46    8.48
   1  22  -4    7.93   53.36
  -1 -22   4    8.20   43.54
  -1 -22   4   15.23   84.87
   1  21  -4    4.61   52.05
  -1 -21   4  -28.91   90.74
  -1 -21   4   16.97   41.97
   1  20  -4   88.66   22.86
   1  20  -4   22.91   50.89
  -1 -20   4  -30.38   87.70
  -1 -20   4   47.41   42.67
   1  19  -4   -5.46   43.94
   1  19  -4   29.93   10.59
  -1 -19   4   27.61   67.34
  -1 -19   4   41.89   42.57
   1  18  -4   33.90   41.58
   1  18  -4   65.92   18.02
  -1 -18   4   28.75   81.44
  -1 -18   4   41.19   39.89
   1  17  -4   51.83   14.87
   1  17  -4   -6.84   37.47
  -1 -17   4   40.52   34.54
  -1 -17   4  -67.54   92.74
   1  16  -4   54.84   35.64
   1  16  -4   30.22   10.54
  -1 -16   4   51.26   73.58
  -1 -16   4   67.50   38.94
   1  15  -4   12.33   35.19
   1  15  -4   73.71   19.78
  -1 -15   4   44.03   35.70
  -1 -15   4  -19.65   66.29
   1  14  -4  127.80   43.26
   1  14  -4  228.71   55.94
  -1 -14   4   47.51   62.60
  -1 -14   4  161.02   50.03
   1  13  -4  260.30   63.51
   1  13  -4  113.56   40.19
  -1 -13   4  190.01   55.71
  -1 -13   4   45.86   62.38
   1  12  -4   33.36   29.26
   1  12  -4  135.24   33.76
  -1 -12   4    4.30   59.81
  -1 -12   4   57.05   31.19
   1  11  -4  359.15   92.48
   1  11  -4  586.69  141.93
   1  10  -4  140.92   44.18
   1  10  -4   72.12   19.19
  -1 -10   4  151.89   48.73
  -1 -10   4   34.12   54.52
   1   9  -4  424.51  102.90
   1   9  -4  317.41   81.99
  -1  -9   4  488.43  122.70
  -1  -9   4  392.48   95.53
   1   8  -4   95.24   24.48
   1   8  -4   85.41   34.97
  -1  -8   4   96.71   37.64
  -1  -8   4   82.06   22.45
  -1  -7   4  193.78   48.06
  -1  -7   4   84.03   35.86
   1   6  -4  319.29   82.09
   1   6  -4  491.33  118.99
  -1  -6   4  514.37  128.53
  -1  -6   4  453.64  110.19
   1   5  -4  129.48   32.38
   1   5  -4   28.48   23.96
  -1  -5   4  150.30   37.81
  -1  -5   4   61.47   32.65
   1   4  -4  119.98   30.10
   1   4  -4   97.90   33.52
  -1  -4   4  173.34   50.74
  -1  -4   4  102.09   26.54
   1   3  -4   -2.43   26.97
   1   3  -4   26.67   10.23
  -1  -3   4   17.06   26.61
  -1  -3   4   36.22   12.55
   1   2  -4  882.07  213.05
   1   2  -4  822.50  201.46
  -1  -2   4 1156.72  281.75
  -1  -2   4  904.82  218.71
   1   1  -4  365.23   94.34
   1   1  -4  317.41   77.25
  -1  -1   4  354.51   86.40
  -1  -1   4  440.02  111.54
   1   0  -4 1016.42  245.52
   1   0  -4 1224.69  298.42
  -1   0   4 1077.00  260.16
  -1   0   4 1324.12  322.19
   1  -1  -4  355.52   86.51
   1  -1  -4  443.79  112.47
  -1   1   4  383.21   93.19
  -1   1   4  468.72  119.06
   1  -2  -4 1157.44  282.19
   1  -2  -4  921.06  222.47
  -1   2   4 1206.72  294.22
  -1   2   4 1021.93  246.97
   1  -3  -4   29.41   29.94
   1  -3  -4   20.81    9.62
  -1   3   4   30.74   12.17
  -1   3   4   44.02   33.02
   1  -4  -4  178.27   54.57
   1  -4  -4  143.41   36.20
  -1   4   4  157.40   51.15
  -1   4   4  160.30   40.26
   1  -5  -4   94.48   38.84
   1  -5  -4  124.86   32.02
  -1   5   4   90.60   41.29
  -1   5   4  161.02   40.45
   1  -6  -4  686.55  166.38
   1  -6  -4  756.85  187.11
  -1   6   4  716.84  178.85
  -1   6   4  703.22  170.15
   1  -7  -4  134.73   48.26
   1  -7  -4  144.33   37.06
  -1   7   4  204.36   50.65
  -1   7   4  129.99   53.34
   1  -8  -4  135.34   35.22
   1  -8  -4  193.63   58.67
  -1   8   4  135.76   55.07
  -1   8   4  135.56   34.71
   1  -9  -4  731.63  182.04
   1  -9  -4  712.06  172.91
  -1   9   4  685.83  166.09
  -1   9   4  608.72  156.53
   1 -10  -4  277.40   78.02
   1 -10  -4  194.36   49.44
  -1  10   4  194.36   48.57
  -1  10   4  240.30   80.58
   1 -11  -4 1045.99  257.26
   1 -11  -4  998.89  242.04
  -1  11   4  954.10  230.74
  -1  11   4  931.93  235.95
   1 -12  -4  119.56   46.99
   1 -12  -4  100.06   30.15
  -1  12   4  105.37   68.67
  -1  12   4  150.73   38.55
   1 -13  -4  447.27  118.09
   1 -13  -4  384.65   95.50
  -1  13   4  401.76  120.64
  -1  13   4  393.50   96.18
   1 -14  -4  342.19   85.55
   1 -14  -4  363.64   98.70
  -1  14   4  375.96   91.96
  -1  14   4  303.78  109.09
   1 -15  -4   72.67   27.20
   1 -15  -4  114.73   53.83
  -1  15   4   23.94   76.97
  -1  15   4   90.84   25.84
   1 -16  -4   70.24   27.71
   1 -16  -4   63.13   46.13
  -1  16   4   85.69   25.51
  -1  16   4  110.11   87.84
   1 -17  -4   80.16   30.49
   1 -17  -4  106.89   54.32
  -1  17   4   59.81  117.64
  -1  17   4  105.70   28.75
   1 -18  -4   74.35   30.76
   1 -18  -4  106.73   56.26
  -1  18   4  103.44   28.54
  -1  18   4   73.29  113.76
   1 -19  -4  104.38   58.42
   1 -19  -4   16.45   25.96
  -1  19   4   29.25   93.02
  -1  19   4   58.09   19.42
   1 -20  -4   61.63   37.29
  -1  20   4   36.71   98.99
   1 -21  -4   36.48   31.86
   1 -21  -4    8.86   58.06
  -1  21   4   43.18   19.23
  -1  21   4  -97.45  114.28
   1 -22  -4    9.73   62.83
   1 -22  -4   -1.32   32.84
  -1  22   4   18.33   15.94
  -1  22   4   78.63  117.77
   1 -23  -4  119.70   78.32
   1 -23  -4   23.75   32.70
  -1  23   4  -33.80  150.15
  -1  23   4   95.42   29.41
   1 -24  -4    5.41   38.62
   1 -24  -4   -2.09   65.87
  -1  24   4    8.57  147.40
  -1  24   4    2.81   16.20
   1 -25  -4   11.00   37.34
   1 -25  -4   39.06   65.79
  -1  25   4   98.08   30.73
  -1  25   4  163.63  175.08
   1 -26  -4   37.86   61.29
   1 -26  -4    4.04   35.41
  -1  26   4   -8.22  163.20
  -1  26   4    9.32   16.77
   1 -27  -4  -57.03   70.24
   1 -27  -4  -33.49   46.54
  -1  27   4  -17.19   18.93
  -1  27   4  -11.30  152.62
   1 -28  -4   26.29   77.41
   1 -28  -4   -6.83   44.32
  -1  28   4 -201.46  217.98
  -1  28   4    7.19   18.51
   1 -29  -4   14.84   44.61
   1 -29  -4   36.96   42.32
  -1  29   4   -4.71   71.89
  -1  29   4   69.29   26.33
   1 -30  -4   28.39   39.16
   1 -30  -4   45.31   45.58
  -1  30   4   -7.30   65.31
  -1  30   4   54.34   25.90
  -1 -28   5   12.15   29.49
   1  27  -5   35.39   49.57
   1  27  -5   10.67   11.23
  -1 -27   5   24.52   46.92
  -1 -27   5   -8.16   28.48
   1  26  -5  -14.20   55.18
   1  26  -5   28.51   12.86
  -1 -26   5   -1.26   48.32
  -1 -26   5    6.06   33.64
   1  25  -5   34.94   57.81
   1  25  -5  118.18   30.55
  -1 -25   5   24.80   60.39
  -1 -25   5  -40.90   83.08
   1  24  -5  -16.32   59.60
   1  24  -5   86.16   23.25
  -1 -24   5    6.10   60.52
  -1 -24   5   43.84   57.86
   1  23  -5   54.07   48.78
   1  23  -5   30.45   12.67
  -1 -23   5    9.62   43.77
  -1 -23   5   37.47   61.47
   1  22  -5   59.03   53.19
   1  22  -5  181.46   45.12
  -1 -22   5   65.71   50.65
  -1 -22   5  -43.48   63.23
   1  21  -5   74.68   57.94
   1  21  -5  127.41   32.20
  -1 -21   5   82.44   54.00
  -1 -21   5   -3.94   58.83
   1  20  -5   35.64   45.73
   1  20  -5   88.18   23.09
  -1 -20   5   14.86   57.50
  -1 -20   5   40.74   49.03
   1  19  -5   44.80   13.07
   1  19  -5  -16.03   44.12
  -1 -19   5   16.96   49.39
  -1 -19   5   -9.19   64.16
   1  18  -5  -13.00   44.34
   1  18  -5   39.52   12.42
  -1 -18   5   -8.19   72.63
   1  17  -5   94.54   24.39
   1  17  -5   46.42   52.52
  -1 -17   5   82.73   41.06
  -1 -17   5   39.90   79.03
   1  16  -5  104.44   26.58
   1  16  -5   88.16   48.80
  -1 -16   5  139.25   61.12
  -1 -16   5    8.13   65.87
   1  15  -5   46.13   42.28
   1  15  -5   51.31   14.86
  -1 -15   5  -13.16   57.42
  -1 -15   5  100.71   55.39
   1  14  -5  158.27   39.22
   1  14  -5   82.68   43.20
  -1 -14   5  172.91   63.89
  -1 -14   5   50.70   57.79
   1  13  -5   86.08   40.76
   1  13  -5   81.48   21.23
  -1 -13   5  103.44   52.15
  -1 -13   5   41.00   74.38
   1  12  -5  -24.45   38.90
   1  12  -5   18.87    8.57
  -1 -12   5   36.51   78.00
  -1 -12   5   22.99   43.26
   1  11  -5  225.81   65.44
   1  11  -5  401.47   97.42
  -1 -11   5  409.15   99.64
  -1 -11   5  374.65  101.53
   1  10  -5  105.35   26.70
   1  10  -5   18.60   33.15
  -1 -10   5   77.86   44.84
  -1 -10   5   19.20   52.10
  -1 -10   5  103.29   27.25
   1   9  -5   45.03   35.87
   1   9  -5  117.38   29.49
  -1  -9   5  117.99   30.55
  -1  -9   5  141.51   54.36
   1   8  -5   49.90   14.12
   1   8  -5    0.14   31.54
  -1  -8   5   53.47   16.20
  -1  -8   5   33.87   42.67
   1   7  -5   23.90    9.04
   1   7  -5   11.13   31.77
  -1  -7   5   22.32   10.54
  -1  -7   5  -13.38   33.76
   1   6  -5  116.37   29.23
   1   6  -5   81.82   37.78
  -1  -6   5  111.60   28.99
  -1  -6   5  168.27   53.63
   1   5  -5   96.57   24.57
   1   5  -5   56.48   33.54
  -1  -5   5   95.28   42.77
  -1  -5   5  125.43   31.94
   1   4  -5   15.03    8.04
   1   4  -5   57.52   33.60
  -1  -4   5   13.52    9.20
  -1  -4   5   57.76   36.60
   1   3  -5   99.77   43.97
   1   3  -5  117.47   29.51
  -1  -3   5  126.48   32.32
  -1  -3   5  178.56   55.47
   1   2  -5   40.61   12.33
   1   2  -5   43.51   33.62
  -1  -2   5   46.84   14.61
  -1  -2   5   44.76   35.22
   1   1  -5  149.86   37.18
   1   1  -5   80.31   40.52
  -1  -1   5  189.72   47.02
  -1  -1   5  161.46   53.06
   1   0  -5    9.09   34.54
   1   0  -5    4.00    7.36
  -1   0   5    7.93    9.16
  -1   0   5   37.16   34.57
   1  -1  -5   97.45   46.02
   1  -1  -5  152.91   38.02
  -1   1   5  134.89   48.47
  -1   1   5  208.85   51.60
   1  -2  -5   31.42   36.54
   1  -2  -5   41.06   12.68
  -1   2   5   29.94   36.62
  -1   2   5   53.41   16.19
   1  -3  -5  135.93   34.12
   1  -3  -5  133.59   50.26
  -1   3   5  142.85   36.10
  -1   3   5  173.34   57.63
   1  -4  -5   32.93   11.55
   1  -4  -5   66.42   41.71
  -1   4   5   18.51   10.25
  -1   4   5   80.89   42.86
   1  -5  -5  103.66   26.93
   1  -5  -5  126.74   48.36
  -1   5   5  142.57   54.77
  -1   5   5  136.31   34.51
   1  -6  -5  170.44   57.76
   1  -6  -5  143.17   36.39
  -1   6   5  158.85   39.84
  -1   6   5  169.86   61.02
   1  -7  -5   -6.25   39.49
   1  -7  -5   29.38   12.67
  -1   7   5   36.54   12.83
  -1   7   5   18.45   42.02
   1  -8  -5   29.94   42.36
   1  -8  -5   47.26   15.41
  -1   8   5   28.77   47.83
  -1   8   5   62.06   18.17
   1  -9  -5  174.79   62.77
   1  -9  -5  142.40   36.90
  -1   9   5  156.82   39.77
  -1   9   5  146.09   66.22
   1 -10  -5  102.96   28.15
   1 -10  -5   86.40   50.22
  -1  10   5  129.41   33.44
  -1  10   5   84.35   61.70
   1 -11  -5  533.65  130.18
   1 -11  -5  682.64  173.78
  -1  11   5  579.59  140.72
  -1  11   5  464.22  130.41
   1 -12  -5   50.36   49.13
   1 -12  -5   21.09   15.55
  -1  12   5  -54.34   71.97
  -1  12   5   22.52   12.54
   1 -13  -5  149.14   40.02
   1 -13  -5  229.87   72.90
  -1  13   5  114.05   88.79
  -1  13   5  172.33   43.45
   1 -14  -5  289.00   92.96
   1 -14  -5  199.72   52.64
  -1  14   5  212.47   95.05
  -1  14   5  241.89   59.89
   1 -15  -5  139.72   70.50
   1 -15  -5  112.31   34.49
  -1  15   5  102.15   80.50
  -1  15   5  105.27   28.06
   1 -16  -5  220.44   81.21
   1 -16  -5  128.96   38.80
  -1  16   5  133.30   86.29
  -1  16   5  166.24   42.35
   1 -17  -5  155.66   71.39
   1 -17  -5  106.43   36.03
  -1  17   5  161.46   98.79
  -1  17   5  137.98   36.05
   1 -18  -5   94.16   70.90
   1 -18  -5   22.38   22.28
  -1  18   5   61.28   97.00
  -1  18   5   39.20   17.22
   1 -19  -5   39.51   25.41
   1 -19  -5   61.38   71.34
  -1  19   5   59.34   20.65
  -1  19   5   17.36   95.82
   1 -20  -5  166.67   90.15
   1 -20  -5   62.86   27.86
  -1  20   5   49.96   95.15
  -1  20   5  126.48   34.67
   1 -21  -5  134.47   45.71
   1 -21  -5  250.59   97.35
  -1  21   5  189.28   48.71
  -1  21   5  121.86  108.14
   1 -22  -5  129.54   43.02
   1 -22  -5  297.55  101.85
  -1  22   5  258.27   64.99
  -1  22   5   88.86  109.99
   1 -23  -5   37.61   27.31
   1 -23  -5   47.19   62.05
  -1  23   5   67.08   23.52
  -1  23   5  -20.62  105.83
   1 -24  -5   94.24   43.63
   1 -24  -5  153.20   84.31
  -1  24   5   10.23  102.24
  -1  24   5  160.59   43.23
   1 -25  -5  146.53   88.61
   1 -25  -5   56.67   38.87
  -1  25   5  119.25  163.63
  -1  25   5  127.79   36.15
   1 -26  -5   20.54   37.42
   1 -26  -5   24.31   62.18
  -1  26   5  -39.52   99.18
  -1  26   5   35.84   19.26
   1 -27  -5   15.64   37.34
   1 -27  -5   23.15   45.89
  -1  27   5  -10.51   65.55
  -1  27   5    1.39   17.93
   1  24  -6   92.18   25.58
   1  24  -6   -5.55   48.21
  -1 -24   6    0.68   46.55
  -1 -24   6    5.00   23.70
   1  23  -6   53.57   47.15
   1  23  -6  147.40   37.47
  -1 -23   6  -33.55   63.41
  -1 -23   6   20.09   22.45
   1  22  -6   73.45   20.75
   1  22  -6   41.06   51.18
  -1 -22   6   18.60   57.97
  -1 -22   6  -20.90   71.95
  -1 -21   6  163.49   82.87
  -1 -21   6   30.78   54.58
   1  20  -6   22.68   53.22
   1  20  -6   38.13   13.36
  -1 -20   6  -34.78   68.25
  -1 -20   6  -17.51   46.47
   1  19  -6   77.22   21.22
   1  19  -6   26.71   42.73
  -1 -19   6   23.13   57.97
  -1 -19   6  -20.49   52.64
   1  18  -6   15.19   48.51
   1  18  -6   22.38   10.52
  -1 -18   6  -79.89   56.07
  -1 -18   6   12.52   55.64
   1  17  -6   27.28   58.60
   1  17  -6   99.51   25.46
  -1 -17   6   79.24   66.38
  -1 -17   6  -21.94   59.48
   1  16  -6   -9.23   45.52
   1  16  -6    0.17    7.17
  -1 -16   6  -26.87   53.45
  -1 -16   6  -13.36   55.86
   1  15  -6   70.87   18.81
   1  15  -6   15.12   44.97
  -1 -15   6    8.81   62.92
   1  14  -6   94.13   24.31
   1  14  -6   14.93   53.58
  -1 -14   6   48.05   54.31
  -1 -14   6   14.38   60.76
   1  13  -6   89.86   51.77
   1  13  -6  190.30   46.89
  -1 -13   6  149.57   71.47
  -1 -13   6  -12.28   54.83
   1  12  -6   30.20   45.86
  -1 -12   6  -14.96   55.54
  -1 -12   6  126.96   32.99
   1  11  -6   23.07   45.42
   1  11  -6   67.08   17.96
  -1 -11   6   54.12   17.09
  -1 -11   6   91.00   50.51
  -1 -11   6   -7.84   59.39
   1  10  -6  114.43   60.64
   1  10  -6  147.25   36.54
  -1 -10   6  153.20   39.03
  -1 -10   6  121.76   54.64
   1   9  -6   83.84   49.87
   1   9  -6  284.51   69.35
  -1  -9   6  310.45   90.84
  -1  -9   6  354.80   86.82
   1   8  -6   82.38   46.38
   1   8  -6   82.24   21.55
  -1  -8   6   86.40   23.54
  -1  -8   6  132.86   58.70
   1   7  -6  167.11   41.36
   1   7  -6   90.44   49.44
  -1  -7   6  208.27   51.77
  -1  -7   6  205.81   73.86
   1   6  -6    3.49    7.81
   1   6  -6    6.74   43.47
  -1  -6   6    6.20   48.15
  -1  -6   6    4.04   10.57
   1   5  -6   10.65   38.29
   1   5  -6   11.87    7.80
  -1  -5   6   21.61   11.09
  -1  -5   6   36.13   45.35
   1   4  -6  -17.04   38.52
   1   4  -6   16.22    8.54
  -1  -4   6   -1.81   45.22
  -1  -4   6   23.19   11.32
   1   3  -6   33.78   44.15
   1   3  -6    7.15    7.87
  -1  -3   6    2.43    9.16
  -1  -3   6    7.39   39.25
   1   2  -6   36.76   43.87
   1   2  -6   32.58   11.59
  -1  -2   6   44.97   14.80
  -1  -2   6   25.38   45.74
   1   1  -6   12.83   41.19
   1   1  -6    8.22    8.49
  -1  -1   6    1.20   43.02
  -1  -1   6    3.09    9.30
   1   0  -6    8.83    8.68
   1   0  -6    4.97   44.64
  -1   0   6   25.78   47.58
  -1   0   6    5.03    9.44
   1  -1  -6    4.68    8.48
   1  -1  -6   16.80   44.20
  -1   1   6    4.87   45.26
  -1   1   6   -1.75    9.49
   1  -2  -6   32.64   47.78
   1  -2  -6   35.07   12.12
  -1   2   6   -5.46   49.65
  -1   2   6   50.81   15.93
   1  -3  -6   11.51    8.81
  -1   3   6    4.94    9.35
  -1   3   6    0.35   50.29
   1  -4  -6   -3.71   44.99
   1  -4  -6   24.09   11.13
  -1   4   6   51.10   49.78
  -1   4   6   28.71   12.30
   1  -5  -6   11.99    9.70
   1  -5  -6   17.20   45.77
  -1   5   6   25.39   11.75
  -1   5   6   15.75   46.78
   1  -6  -6    0.93   10.13
   1  -6  -6    9.48   48.32
  -1   6   6    3.90   10.32
  -1   6   6  -28.78   49.48
   1  -7  -6  167.54   42.22
   1  -7  -6  243.78   80.19
  -1   7   6  191.89   75.95
  -1   7   6  246.39   60.71
   1  -8  -6  104.98   28.10
   1  -8  -6  152.91   69.39
  -1   8   6  124.54   32.18
  -1   8   6  120.69   63.22
   1  -9  -6  329.15   80.89
   1  -9  -6  531.04  141.28
  -1   9   6  417.70  101.69
  -1   9   6  339.87  104.32
   1 -10  -6  172.47   43.90
   1 -10  -6  276.24   86.18
  -1  10   6  203.34   81.97
  -1  10   6  219.86   54.51
   1 -11  -6   86.37   24.87
   1 -11  -6   89.48   64.21
  -1  11   6   69.19   69.42
  -1  11   6  107.38   28.81
   1 -12  -6  150.15   74.06
   1 -12  -6   65.54   21.41
  -1  12   6  121.25   31.93
  -1  12   6   92.03   75.92
   1 -13  -6  159.86   42.18
   1 -13  -6  321.90  108.72
  -1  13   6  286.97   70.76
  -1  13   6  231.75   99.03
   1 -14  -6   66.96   24.19
   1 -14  -6  106.89   81.15
  -1  14   6  101.02   27.99
  -1  14   6   58.81   87.28
   1 -15  -6   85.13   27.89
   1 -15  -6  137.93   89.80
  -1  15   6  109.37   29.89
  -1  15   6   88.21   90.98
   1 -16  -6  -21.35   74.29
   1 -16  -6   12.23   18.31
  -1  16   6   18.35   14.23
  -1  16   6   -7.97   93.13
   1 -17  -6   81.64   29.20
   1 -17  -6  177.83   85.53
  -1  17   6   40.61   97.77
  -1  17   6  138.54   36.70
   1 -18  -6   11.55   20.39
   1 -18  -6   70.25   71.15
  -1  18   6   32.15   98.19
  -1  18   6   33.32   16.80
   1 -19  -6   64.83   28.33
   1 -19  -6   67.71   77.82
  -1  19   6   95.56   98.74
  -1  19   6  113.66   32.22
   1 -20  -6    9.67   25.16
   1 -20  -6   46.45   75.47
  -1  20   6   97.45  100.92
  -1  20   6   32.87   16.93
   1 -21  -6  219.58   61.18
   1 -21  -6  538.43  157.98
  -1  21   6  331.03   82.00
  -1  21   6  171.75  122.25
   1 -22  -6  127.64   93.64
   1 -22  -6   30.33   32.09
  -1  22   6   79.34  135.12
  -1  22   6   80.45   24.97
   1 -23  -6  138.41   75.68
   1 -23  -6   64.74   32.42
  -1  23   6   -3.22   51.68
  -1  23   6  157.11   41.13
   1 -24  -6  115.79   69.39
   1 -24  -6   44.60   31.00
  -1  24   6   96.25   28.90
  -1  24   6   59.61   52.87
   1  20  -7   19.29   47.99
   1  20  -7   41.99   15.35
  -1 -20   7   27.87   49.73
  -1 -20   7   21.58   24.75
   1  19  -7   -5.55   44.12
   1  19  -7  107.51   29.09
  -1 -19   7   76.84   60.73
  -1 -19   7  -10.36   22.23
   1  18  -7   74.44   21.35
   1  18  -7  -14.88   44.52
  -1 -18   7   10.46   23.26
  -1 -18   7  -37.62   64.00
   1  17  -7   14.38   46.97
   1  17  -7   84.22   23.26
  -1 -17   7  115.92   74.50
  -1 -17   7  -34.51   51.38
   1  16  -7   23.86   49.07
   1  16  -7   22.00   11.62
  -1 -16   7    3.26   53.22
  -1 -16   7   41.25   74.10
   1  15  -7    6.61   50.90
   1  15  -7  120.45   31.25
  -1 -15   7   17.33   41.68
  -1 -15   7   30.67   74.15
   1  14  -7  -13.44   48.89
   1  14  -7   46.29   15.29
  -1 -14   7   -2.13   48.74
  -1 -14   7   22.26   80.67
  -1 -13   7  250.74   87.08
  -1 -13   7  262.33   65.54
   1  12  -7   53.86   16.52
   1  12  -7   17.67   43.90
  -1 -12   7   34.33   57.55
  -1 -12   7    0.30   49.74
  -1 -12   7   67.42   22.12
   1  11  -7  347.41   84.61
   1  11  -7  130.73   62.37
  -1 -11   7  429.58  124.05
  -1 -11   7  437.99  107.21
   1  10  -7   59.45   58.22
   1  10  -7  155.95   38.78
  -1 -10   7  213.78   53.52
  -1 -10   7  208.27   86.26
   1   9  -7   86.41   59.08
   1   9  -7  139.15   34.89
  -1  -9   7  214.94   86.64
  -1  -9   7  152.91   39.32
   1   8  -7   16.55   54.18
   1   8  -7  153.92   38.52
  -1  -8   7  220.30   86.60
  -1  -8   7  172.04   43.64
   1   7  -7  162.62   40.55
   1   7  -7   77.76   60.64
  -1  -7   7  189.43   47.70
  -1  -7   7  314.94  104.47
   1   6  -7   -4.51    8.83
   1   6  -7  -23.68   53.21
  -1  -6   7   -1.51   11.49
  -1  -6   7   81.96   73.80
   1   5  -7   28.71   11.17
   1   5  -7   49.16   60.63
  -1  -5   7   49.49   16.57
  -1  -5   7   51.60   77.42
   1   4  -7   77.45   64.34
   1   4  -7  105.00   27.19
  -1  -4   7  178.41   80.05
  -1  -4   7  116.09   30.54
   1   3  -7  254.21   62.32
   1   3  -7  186.82   88.53
  -1  -3   7  391.76   95.64
  -1  -3   7  248.85   90.12
   1   2  -7   72.89   19.57
   1   2  -7   95.74   72.18
  -1  -2   7   77.87   22.02
  -1  -2   7  122.79   71.10
   1   1  -7  284.80   69.54
   1   1  -7  337.12  108.89
  -1  -1   7  500.17  139.27
  -1  -1   7  354.51   86.66
   1   0  -7   15.42    9.59
   1   0  -7  126.05   80.32
  -1   0   7    6.55   10.77
  -1   0   7   23.13   65.28
   1  -1  -7  279.14   68.22
   1  -1  -7  397.55  120.22
  -1   1   7  517.56  146.09
  -1   1   7  347.26   85.00
   1  -2  -7  101.95   77.99
   1  -2  -7   73.84   20.10
  -1   2   7   99.05   26.83
  -1   2   7   65.09   73.95
   1  -3  -7  213.78   52.77
   1  -3  -7  176.67   83.89
  -1   3   7  207.40   83.22
  -1   3   7  392.92   95.99
   1  -4  -7  118.87   30.93
   1  -4  -7  144.93   83.06
  -1   4   7  120.28   69.22
  -1   4   7  135.90   35.38
   1  -5  -7   18.48   11.94
   1  -5  -7   15.36   91.47
  -1   5   7   -7.80   72.34
  -1   5   7   41.13   15.78
   1  -6  -7   -0.80    9.80
   1  -6  -7  -16.81   73.41
  -1   6   7   -3.57   74.67
  -1   6   7    3.23   11.64
   1  -7  -7  179.43   45.18
   1  -7  -7  268.13  102.06
  -1   7   7  233.34   95.96
  -1   7   7  241.46   60.00
   1  -8  -7  168.41   89.08
   1  -8  -7  141.35   36.80
  -1   8   7  203.63   51.19
  -1   8   7  180.30   88.83
   1  -9  -7  178.56   45.39
   1  -9  -7  261.90  102.86
  -1   9   7  228.71   97.19
  -1   9   7  204.07   51.32
   1 -10  -7  264.94  102.87
   1 -10  -7  160.44   41.65
  -1  10   7  221.75   55.42
  -1  10   7  225.37  102.76
   1 -11  -7  587.42  163.92
   1 -11  -7  375.52   92.61
  -1  11   7  501.91  122.25
  -1  11   7  365.23  123.14
   1 -12  -7   48.23   20.12
   1 -12  -7   61.41   72.32
  -1  12   7   87.73   26.29
  -1  12   7   46.28   77.67
   1 -13  -7  298.85  102.96
   1 -13  -7  222.47   57.18
  -1  13   7  319.14   79.06
  -1  13   7  193.05   95.90
   1 -14  -7   89.41   76.48
   1 -14  -7   20.80   20.06
  -1  14   7  -21.19   90.51
  -1  14   7   54.80   19.90
   1 -15  -7  193.05  107.48
   1 -15  -7  102.12   33.07
  -1  15   7  136.67  108.34
  -1  15   7  150.88   39.70
   1 -16  -7   15.71   97.34
   1 -16  -7   10.61   21.57
  -1  16   7  -49.61  121.64
  -1  16   7    8.61   14.49
   1 -17  -7  203.20  108.56
   1 -17  -7   54.96   26.26
  -1  17   7  117.82   32.06
  -1  17   7  -58.52  125.09
   1 -18  -7   95.53   80.74
   1 -18  -7   22.77   24.15
  -1  18   7   57.12   19.67
  -1  18   7    5.74   56.97
   1 -19  -7   97.73   76.95
   1 -19  -7   28.74   23.91
  -1  19   7   41.10   57.16
  -1  19   7  105.92   29.62
   1 -20  -7   24.55   24.86
   1 -20  -7   44.10   64.61
  -1  20   7    4.90   51.18
  -1  20   7   58.83   21.12
  -1 -14   8   29.60   22.75
   1  13  -8   17.22   41.51
   1  13  -8   11.25   12.80
  -1 -13   8   13.48   21.75
  -1 -13   8   24.60   18.10
  -1 -13   8  -20.23   52.57
   1  12  -8    6.12   42.83
   1  12  -8   94.66   26.13
  -1 -12   8  104.56   59.61
  -1 -12   8  106.63   31.22
   1  11  -8   13.12   45.36
   1  11  -8    7.86   11.57
  -1 -11   8   42.09   64.64
  -1 -11   8   14.57   15.59
   1  10  -8   10.15   11.16
   1  10  -8   -4.72   45.94
  -1 -10   8   16.91   60.52
  -1 -10   8    0.77   14.64
   1   9  -8   10.13   12.06
   1   9  -8  -16.83   50.18
  -1  -9   8   29.28   16.55
  -1  -9   8  -21.28   66.13
   1   8  -8   -1.30   11.80
   1   8  -8  -20.71   54.15
  -1  -8   8   61.21   81.03
  -1  -8   8   -4.45   14.65
   1   7  -8   30.23   56.74
   1   7  -8   70.93   21.03
  -1  -7   8   81.47   24.99
  -1  -7   8   77.97   91.26
   1   6  -8   38.29   15.23
   1   6  -8   33.49   56.90
  -1  -6   8  111.82   93.93
  -1  -6   8   33.02   16.88
   1   5  -8   67.09   20.57
   1   5  -8   39.28   58.48
  -1  -5   8   92.40   27.31
  -1  -5   8  125.83   92.83
   1   4  -8   59.18   60.21
   1   4  -8  142.30   36.74
  -1  -4   8  180.15   46.57
  -1  -4   8  122.41   88.42
   1   3  -8   11.25   58.05
   1   3  -8   12.19   12.16
  -1  -3   8   13.68   80.13
  -1  -3   8   32.28   16.86
   1   2  -8  102.15   28.04
   1   2  -8   69.73   80.48
  -1  -2   8  108.19   30.61
  -1  -2   8  178.27   92.25
   1   1  -8   12.13   13.30
   1   1  -8   13.84   70.79
  -1  -1   8  -56.48   90.22
  -1  -1   8   47.97   19.13
   1   0  -8   49.31   17.33
   1   0  -8   -0.52   71.87
  -1   0   8  -46.09   90.15
  -1   0   8   79.97   24.75
   1  -1  -8   18.61   13.28
   1  -1  -8  -36.38   73.51
  -1   1   8   42.54   18.03
  -1   1   8   56.29   85.64
   1  -2  -8   92.28   85.61
   1  -2  -8   98.47   27.04
  -1   2   8  105.40   29.83
  -1   2   8  105.61   95.92
   1  -3  -8   34.36   85.93
   1  -3  -8   25.15   14.96
  -1   3   8   11.62   14.81
  -1   3   8  100.18   87.28
   1  -4  -8   33.48   89.47
   1  -4  -8  130.59   35.07
  -1   4   8   99.15   88.50
  -1   4   8  179.72   46.02
   1  -5  -8   48.58   18.86
   1  -5  -8   76.28   93.09
  -1   5   8   83.83  101.95
  -1   5   8   90.45   25.78
   1  -6  -8   41.99   17.94
   1  -6  -8   -5.41   92.00
  -1   6   8   45.00   18.20
  -1   6   8  -21.77  109.76
   1  -7  -8   71.54   23.46
   1  -7  -8   63.79  102.47
  -1   7   8  101.89   28.83
  -1   7   8   87.47  117.41
   1  -8  -8    8.17   15.87
   1  -8  -8  -36.52   76.64
  -1   8   8    6.25   12.73
  -1   8   8   74.48  100.96
   1  -9  -8   61.41   77.66
   1  -9  -8   -2.54   13.49
  -1   9   8    9.62   75.58
  -1   9   8   19.46   14.93
   1 -10  -8   -7.74   15.42
   1 -10  -8   17.38   74.28
  -1  10   8  -26.81   60.02
  -1  10   8    7.99   12.73
   1 -11  -8   -4.03   69.54
   1 -11  -8    6.38   16.55
  -1  11   8    8.65   63.54
  -1  11   8    1.33   13.61
   1 -12  -8  102.53   31.49
   1 -12  -8   96.18   62.83
  -1  12   8  139.93   36.93
  -1  12   8   48.83   57.26
   1 -13  -8   29.78   61.22
   1 -13  -8   -1.52   19.31
  -1  13   8  -18.07   53.86
  -1  13   8    3.12   15.36
  -2  -6  -8   33.64   45.05
   2   5   8    9.51   50.60
   2   5   8   61.13   25.12
  -2  -5  -8   36.61   22.48
  -2  -5  -8  -62.03   53.44
   2   4   8   24.89   23.58
   2   4   8   29.81   56.39
  -2  -4  -8    1.51   46.74
  -2  -4  -8   42.28   20.93
   2   3   8   -2.70   51.54
   2   3   8   49.57   24.89
  -2  -3  -8  -32.62   51.89
  -2  -3  -8   29.97   21.80
   2   2   8   19.25   22.31
   2   2   8   -5.03   50.10
  -2  -2  -8  -41.55   44.83
  -2  -2  -8   24.12   22.45
   2   1   8   34.57   24.60
   2   1   8   91.02   58.97
  -2  -1  -8   24.81   18.68
  -2  -1  -8  -20.52   40.80
   2   0   8   46.35   59.29
   2   0   8   24.54   20.65
  -2   0  -8   25.58   20.10
  -2   0  -8   26.28   44.58
   2  -1   8   42.34   54.39
   2  -1   8   25.42   22.78
  -2   1  -8    8.35   37.70
  -2   1  -8   39.54   22.29
   2  -2   8    2.75   22.55
   2  -2   8  -21.54   52.78
  -2   2  -8    4.09   17.81
  -2   2  -8   14.13   36.80
   2  -3   8   47.68   25.77
   2  -3   8   21.25   58.64
  -2   3  -8   25.99   19.35
  -2   3  -8  -23.28   42.68
   2  -4   8   42.58   58.54
   2  -4   8   23.52   22.99
  -2   4  -8   27.35   37.31
  -2   4  -8   20.73   20.19
   2  -5   8   -1.17   53.86
   2  -5   8   62.92   26.80
  -2   5  -8   15.68   36.73
  -2   5  -8   38.94   18.96
  -2   6  -8   24.89   44.05
   2  16   7    3.71   40.31
   2  16   7   50.32   23.28
  -2 -16  -7   30.29   46.96
  -2 -16  -7   27.96   29.20
   2  15   7   28.87   19.80
   2  15   7   10.74   41.48
  -2 -15  -7   33.44   26.73
  -2 -15  -7    5.04   48.94
   2  14   7   35.61   21.13
   2  14   7   27.15   49.68
  -2 -14  -7   48.26   27.28
  -2 -14  -7   13.29   48.96
   2  13   7   44.94   21.77
   2  13   7   30.45   58.93
  -2 -13  -7   18.31   24.19
  -2 -13  -7   48.92   60.05
   2  12   7   14.91   17.78
   2  12   7   33.81   88.05
  -2 -12  -7   13.77   26.04
  -2 -12  -7   32.48   68.70
   2  11   7   90.47   92.44
   2  11   7   72.57   26.57
  -2 -11  -7   19.42   69.09
  -2 -11  -7   39.51   25.78
   2  10   7   28.39   79.18
   2  10   7   65.21   24.22
  -2 -10  -7  -25.62   70.80
  -2 -10  -7   39.65   24.96
   2   9   7    4.38   19.52
   2   9   7   -7.12   70.37
  -2  -9  -7   20.04   22.16
  -2  -9  -7   -6.74   63.81
   2   8   7   94.03   30.28
   2   8   7   69.51   71.87
  -2  -8  -7    5.54   66.18
  -2  -8  -7   63.97   26.09
   2   7   7   27.39   19.45
   2   7   7  -16.87   65.96
  -2  -7  -7   21.22   20.03
  -2  -7  -7   13.61   65.03
   2   6   7   31.68   61.70
   2   6   7   26.52   21.32
  -2  -6  -7  -18.94   57.10
  -2  -6  -7   -2.94   18.39
   2   5   7  -14.45   61.55
   2   5   7    3.77   19.84
  -2  -5  -7   19.09   18.48
  -2  -5  -7  -10.74   55.25
   2   4   7   79.58   27.97
   2   4   7   27.42   59.96
  -2  -4  -7   48.58   21.46
  -2  -4  -7   -2.51   57.45
   2   3   7    5.72   58.25
   2   3   7   63.76   25.91
  -2  -3  -7   -3.00   53.76
  -2  -3  -7   27.96   19.12
   2   2   7   61.57   25.94
   2   2   7   40.77   59.10
  -2  -2  -7   38.00   53.19
  -2  -2  -7   37.64   19.55
   2   1   7   59.12   25.84
   2   1   7   42.34   59.06
  -2  -1  -7   46.76   48.39
  -2  -1  -7   42.87   19.97
   2   0   7   13.22   57.92
   2   0   7   21.74   21.41
  -2   0  -7   18.87   47.09
  -2   0  -7   -3.83   16.38
   2  -1   7   45.70   60.08
   2  -1   7   31.91   21.75
  -2   1  -7   27.86   17.70
  -2   1  -7  -15.84   45.73
   2  -2   7   22.25   61.70
   2  -2   7   41.83   22.73
  -2   2  -7   52.76   21.12
  -2   2  -7   -3.87   44.07
   2  -3   7   79.77   27.68
   2  -3   7    0.78   59.19
  -2   3  -7   -3.41   43.64
  -2   3  -7   30.52   17.07
   2  -4   7   72.10   26.46
   2  -4   7   42.05   58.34
  -2   4  -7   10.62   43.12
  -2   4  -7   55.93   20.70
   2  -5   7  -28.78   59.28
   2  -5   7   23.02   21.51
  -2   5  -7    9.93   35.93
  -2   5  -7    5.44   16.49
   2  -6   7   17.20   20.38
   2  -6   7  -39.47   60.93
  -2   6  -7   21.33   17.38
  -2   6  -7   15.10   38.36
   2  -7   7   -0.14   19.46
   2  -7   7    1.68   70.16
  -2   7  -7    2.81   41.19
  -2   7  -7   20.44   15.15
   2  -8   7  125.83   79.73
   2  -8   7  119.53   35.91
  -2   8  -7   11.42   42.07
  -2   8  -7   78.50   25.20
   2  -9   7   13.75   72.06
   2  -9   7   -2.19   19.26
  -2   9  -7    1.61   14.77
  -2   9  -7   26.60   41.00
   2 -10   7   10.39   56.29
   2 -10   7   58.60   24.09
   2 -10   7  -87.82   86.97
  -2  10  -7   17.67   48.39
  -2  10  -7   30.25   16.74
   2 -11   7   11.15   74.67
   2 -11   7  102.66   88.31
   2 -11   7   44.78   21.62
  -2  11  -7   54.92   20.29
  -2  11  -7    6.25   47.18
   2 -12   7  -59.26   95.76
   2 -12   7    7.29   19.49
   2 -12   7   15.19   65.28
  -2  12  -7   57.19   49.67
  -2  12  -7    7.44   15.55
   2 -13   7   44.13   72.54
   2 -13   7   13.97   30.26
  -2  13  -7    1.33   36.09
  -2  13  -7   27.71   15.80
   2 -14   7    7.17   24.16
   2 -14   7   15.97   64.44
  -2  14  -7   32.23   17.07
  -2  14  -7   15.42   42.16
   2 -15   7   13.52   54.06
   2 -15   7   -8.75   24.61
  -2  15  -7   14.17   40.80
  -2  15  -7   16.04   16.91
   2 -16   7  -12.51   55.03
   2 -16   7  -18.68   25.20
  -2  16  -7   44.84   20.04
  -2  16  -7   -8.99   39.25
   2  21   6    0.23   39.71
   2  21   6   40.68   21.49
  -2 -21  -6  -11.39   29.32
  -2 -21  -6   16.84   45.83
   2  20   6   28.84   43.41
   2  20   6   24.57   18.26
  -2 -20  -6    1.99   32.18
  -2 -20  -6  -16.15   53.77
   2  19   6  143.44   39.49
   2  19   6   84.08   69.37
  -2 -19  -6  106.22   72.63
  -2 -19  -6  109.93   42.29
   2  18   6   35.22   19.55
   2  18   6   85.74   98.57
  -2 -18  -6   32.78   31.23
  -2 -18  -6  -18.77   67.80
   2  17   6    5.84   74.55
   2  17   6  105.58   31.90
  -2 -17  -6    5.42   62.90
  -2 -17  -6   59.03   32.31
   2  16   6   39.97   19.88
   2  16   6   78.61   73.66
  -2 -16  -6   23.80   25.99
  -2 -16  -6   25.10   60.32
   2  15   6   15.88   65.51
   2  15   6    3.67   18.70
  -2 -15  -6   55.22   52.41
  -2 -15  -6   13.28   22.07
   2  14   6   82.84   70.10
   2  14   6  104.83   32.49
  -2 -14  -6   94.42   58.44
  -2 -14  -6   86.09   29.89
   2  13   6   76.89   74.77
   2  13   6  116.90   32.93
  -2 -13  -6  121.69   61.64
  -2 -13  -6   71.02   25.00
   2  12   6   64.29   21.71
   2  12   6   36.78   66.51
  -2 -12  -6   30.26   18.29
  -2 -12  -6   -0.90   59.63
   2  11   6   12.80   15.88
   2  11   6   -2.29   69.92
  -2 -11  -6  -17.45   60.15
  -2 -11  -6   14.48   15.87
   2  10   6   32.96   17.02
   2  10   6  -18.46   65.45
  -2 -10  -6   41.51   59.22
  -2 -10  -6   19.19   15.19
   2   9   6   41.78   70.38
   2   9   6    5.72   14.67
  -2  -9  -6    3.84   13.29
  -2  -9  -6    3.87   60.35
   2   8   6    2.41   14.86
   2   8   6  -22.58   63.35
  -2  -8  -6   15.64   12.35
  -2  -8  -6   37.74   61.80
   2   7   6  219.58   80.60
   2   7   6  258.27   64.80
  -2  -7  -6  156.67   68.44
  -2  -7  -6  173.20   44.00
   2   6   6  169.28   73.34
   2   6   6  166.53   43.64
  -2  -6  -6   17.17   53.47
  -2  -6  -6  105.06   28.04
   2   5   6  285.52   71.06
   2   5   6  230.59   84.83
  -2  -5  -6  141.73   64.12
  -2  -5  -6  213.05   53.02
   2   4   6  173.92   45.20
   2   4   6   98.58   61.19
  -2  -4  -6   94.74   56.84
  -2  -4  -6  126.30   32.74
   2   3   6   59.41   54.39
   2   3   6  114.45   31.45
  -2  -3  -6   59.29   51.26
  -2  -3  -6   63.15   18.80
   2   2   6   62.71   20.90
   2   2   6   33.86   53.48
  -2  -2  -6   37.23   13.80
  -2  -2  -6  -20.32   47.70
   2   1   6   -0.14   13.49
   2   1   6   10.54   48.84
  -2  -1  -6   10.03    9.41
  -2  -1  -6   31.55   47.21
   2   0   6   73.16   51.21
   2   0   6   55.80   18.99
  -2   0  -6   26.74   11.44
  -2   0  -6   36.87   49.31
   2  -1   6    1.45   13.38
   2  -1   6    6.07   44.49
  -2   1  -6   41.19   45.99
  -2   1  -6   13.13   10.13
   2  -2   6   55.92   19.44
   2  -2   6  -11.64   49.21
  -2   2  -6   46.29   15.09
  -2   2  -6   18.90   46.07
   2  -3   6   42.26   52.80
   2  -3   6  129.80   35.28
  -2   3  -6   -8.62   38.84
  -2   3  -6   65.10   18.86
   2  -4   6  102.89   59.74
   2  -4   6  142.77   38.77
  -2   4  -6   27.39   44.22
  -2   4  -6   98.83   26.28
   2  -5   6  256.24   64.25
   2  -5   6  258.71   88.90
  -2   5  -6   57.16   47.65
  -2   5  -6  205.23   50.90
   2  -6   6  163.78   42.99
   2  -6   6  141.53   71.37
  -2   6  -6  134.34   34.33
  -2   6  -6   35.42   45.09
   2  -7   6  213.34   54.60
   2  -7   6  156.53   74.09
  -2   7  -6  180.30   45.05
  -2   7  -6   50.83   48.93
   2  -8   6    3.54   16.06
   2  -8   6  -21.83   61.48
  -2   8  -6    6.45   46.74
  -2   8  -6    7.65   10.29
   2  -9   6    5.20   15.33
   2  -9   6    2.93   64.05
  -2   9  -6    5.16   10.30
  -2   9  -6   -9.32   43.54
   2 -10   6   13.10   65.87
   2 -10   6   30.89   17.83
   2 -10   6   25.09   66.92
  -2  10  -6   21.41   11.73
  -2  10  -6    4.35   42.68
   2 -11   6  -13.00   67.48
   2 -11   6    7.83   58.68
   2 -11   6   -3.72   15.90
  -2  11  -6   20.09   44.32
  -2  11  -6   -0.10   11.01
   2 -12   6  -34.33   68.45
   2 -12   6  -21.03   65.66
  -2  12  -6   13.81   46.92
  -2  12  -6   49.06   16.65
   2 -13   6    6.48   56.74
   2 -13   6   16.52   68.22
  -2  13  -6  103.93   28.33
  -2  13  -6   20.35   47.00
   2 -14   6   18.90   61.35
   2 -14   6    2.88   56.94
  -2  14  -6   21.73   37.44
  -2  14  -6   75.71   22.96
   2 -15   6   42.49   60.64
   2 -15   6   19.44   54.57
  -2  15  -6    3.03   14.04
  -2  15  -6   22.36   35.54
   2 -16   6  -53.16   66.92
   2 -16   6  -28.31   53.18
  -2  16  -6   53.45   45.05
  -2  16  -6   33.86   16.67
   2 -17   6   38.28   71.38
   2 -17   6    9.65   58.08
  -2  17  -6   70.76   22.91
  -2  17  -6   16.31   40.86
   2 -18   6   -5.32   77.93
   2 -18   6  -75.38   78.66
  -2  18  -6   28.06   16.06
  -2  18  -6   -9.17   45.06
   2 -19   6   55.93   73.77
   2 -19   6   -9.17   42.06
  -2  19  -6   14.77   43.44
  -2  19  -6  105.58   29.99
   2 -20   6   17.20   63.64
   2 -20   6   -6.59   25.16
  -2  20  -6   30.28   16.13
  -2  20  -6    0.43   45.81
   2 -21   6  -24.10   51.22
   2 -21   6    6.75   28.51
  -2  21  -6  -15.06   41.31
  -2  21  -6   16.15   16.46
   2  25   5  -22.04   45.34
   2  25   5   60.61   23.65
  -2 -25  -5   48.02   38.02
  -2 -25  -5   77.22   46.49
   2  24   5   63.50   21.73
   2  24   5    2.20   40.19
  -2 -24  -5   44.18   32.73
  -2 -24  -5   23.29   46.15
   2  23   5   38.55   18.91
   2  23   5  -37.84   79.42
  -2 -23  -5   15.46   32.31
  -2 -23  -5   11.09   58.68
   2  22   5   -5.86   90.58
   2  22   5   52.23   21.12
  -2 -22  -5   29.60   32.25
  -2 -22  -5   37.06   70.63
   2  21   5    2.62   16.67
   2  21   5  -40.90   79.95
  -2 -21  -5   37.81   62.15
  -2 -21  -5   21.26   30.06
   2  20   5   75.64   84.37
   2  20   5  139.37   38.90
  -2 -20  -5   88.57   34.86
  -2 -20  -5  103.00   59.44
   2  19   5    9.83   17.02
   2  19   5   36.78   76.77
  -2 -19  -5    7.44   25.93
  -2 -19  -5   24.67   46.87
   2  18   5   99.64   79.38
   2  18   5   98.02   27.54
  -2 -18  -5   71.58   32.39
  -2 -18  -5  114.76   59.68
   2  17   5   14.62   16.32
   2  17   5    4.20   71.50
  -2 -17  -5   15.73   59.97
  -2 -17  -5   -8.26   21.20
   2  16   5   13.49   15.49
   2  16   5   30.97   69.80
  -2 -16  -5   10.35   19.26
  -2 -16  -5   14.62   64.05
   2  15   5   31.94   68.95
   2  15   5   49.90   18.80
  -2 -15  -5   41.86   20.15
  -2 -15  -5   34.48   56.25
   2  14   5   79.84   64.08
  -2 -14  -5   78.89   25.39
   2  13   5   10.77   53.90
   2  13   5   10.42   13.36
  -2 -13  -5   19.87   14.10
  -2 -13  -5   30.47   44.12
   2  12   5    7.36   11.67
   2  12   5   13.35   55.26
  -2 -12  -5  -17.06   43.47
  -2 -12  -5    4.46   12.41
   2  11   5  229.72   57.58
  -2 -11  -5  111.27   53.16
   2  10   5  118.85   60.22
   2  10   5   91.96   25.38
  -2 -10  -5   86.45   24.51
  -2 -10  -5  155.37   62.74
   2   9   5    3.22   46.28
   2   9   5   25.99   12.99
  -2  -9  -5   12.44   10.48
  -2  -9  -5  -18.07   48.18
   2   8   5   54.93   17.84
   2   8   5   39.96   49.92
  -2  -8  -5   49.47   46.34
  -2  -8  -5   37.23   14.06
   2   7   5   34.09   13.71
   2   7   5   78.32   49.80
  -2  -7  -5   45.84   15.19
  -2  -7  -5   63.12   45.41
   2   6   5  188.99   65.51
   2   6   5  159.57   40.36
  -2  -6  -5  121.14   31.38
  -2  -6  -5   99.93   45.29
   2   5   5   28.35   12.75
   2   5   5    7.29   46.58
  -2  -5  -5   -8.58   39.35
  -2  -5  -5   28.19   11.51
   2   4   5    0.36   10.42
   2   4   5   -1.84   43.15
  -2  -4  -5  -38.74   44.89
  -2  -4  -5    2.72    8.86
   2   3   5  139.38   54.29
   2   3   5  131.40   34.12
  -2  -3  -5  115.66   29.74
  -2  -3  -5   87.51   43.45
   2   2   5  286.24   83.64
   2   2   5  243.34   60.12
  -2  -2  -5  226.53   55.81
  -2  -2  -5  148.56   58.12
   2   1   5   27.61   37.94
   2   1   5   47.09   15.83
  -2  -1  -5   26.67   39.57
  -2  -1  -5   35.97   12.88
   2   0   5 1172.37  287.55
   2   0   5 1022.07  247.11
  -2   0  -5  873.81  211.17
  -2   0  -5  580.32  148.99
   2  -1   5   50.99   16.38
   2  -1   5  -12.78   41.55
  -2   1  -5   20.25   10.25
  -2   1  -5   34.29   36.71
   2  -2   5  292.19   83.29
   2  -2   5  251.03   62.02
  -2   2  -5  155.08   54.34
  -2   2  -5  243.34   59.84
   2  -3   5  124.44   32.47
   2  -3   5  101.25   50.29
  -2   3  -5   97.84   25.51
  -2   3  -5   68.89   36.33
   2  -4   5    7.07   11.22
   2  -4   5   10.22   38.96
  -2   4  -5   11.10    8.78
  -2   4  -5    7.41   36.91
   2  -5   5   21.26   38.81
   2  -5   5   29.02   13.25
  -2   5  -5   27.16   11.15
  -2   5  -5    8.01   32.36
   2  -6   5  130.54   34.13
   2  -6   5  153.05   65.61
  -2   6  -5   35.71   36.94
  -2   6  -5  115.60   29.58
   2  -7   5   36.03   14.35
   2  -7   5   74.02   46.60
  -2   7  -5   23.31   10.51
  -2   7  -5    9.09   38.81
   2  -8   5   63.08   49.16
   2  -8   5   32.23   14.81
  -2   8  -5   22.22   33.90
  -2   8  -5   39.55   13.30
   2  -9   5   14.93   13.91
   2  -9   5  -34.97   58.06
  -2   9  -5   -7.19   41.00
   2 -10   5   53.07   18.29
   2 -10   5   52.78   49.58
   2 -10   5    3.16   60.68
  -2  10  -5   84.24   46.71
  -2  10  -5   63.92   18.36
   2 -11   5   56.41   47.45
   2 -11   5  -17.91   67.52
  -2  11  -5  148.99   37.36
  -2  11  -5   54.71   44.61
   2 -12   5   -8.32   47.68
  -2  12  -5    2.20    8.16
  -2  12  -5   -0.22   43.60
   2 -13   5   10.75   71.81
   2 -13   5  -36.28   46.44
  -2  13  -5   -2.74   33.76
  -2  13  -5    6.28    9.41
   2 -14   5   32.45   56.61
   2 -14   5  -27.86   69.42
  -2  14  -5   13.91   34.41
  -2  14  -5   79.95   21.86
   2 -15   5   16.99   69.52
   2 -15   5   19.03   50.54
  -2  15  -5    5.12   33.19
  -2  15  -5   24.74   11.55
   2 -16   5    4.74   79.95
   2 -16   5   11.99   59.55
  -2  16  -5    7.87   34.67
  -2  16  -5   13.62   10.77
   2 -17   5 -104.15   81.54
   2 -17   5  -17.09   56.41
  -2  17  -5    5.94   10.57
  -2  17  -5  -15.57   40.90
   2 -18   5    0.65   56.12
   2 -18   5   -1.58   81.48
  -2  18  -5   90.77   25.16
  -2  18  -5    8.70   47.67
   2 -19   5  -33.03   50.89
   2 -19   5   23.67   68.61
  -2  19  -5    8.35   13.38
  -2  19  -5   -3.41   38.39
   2 -20   5    7.74   48.41
   2 -20   5   -8.51   63.94
  -2  20  -5  -11.59   39.90
  -2  20  -5  112.24   31.61
   2 -21   5  -23.80   63.76
   2 -21   5  -24.62   62.48
  -2  21  -5   -2.45   14.71
  -2  21  -5  -42.23   44.13
   2 -22   5    8.42   75.97
   2 -22   5   22.71   56.42
  -2  22  -5   -3.49   43.05
  -2  22  -5   34.81   16.83
   2 -23   5   62.79   63.10
   2 -23   5  -34.25   53.03
  -2  23  -5    1.91   47.47
  -2  23  -5   35.89   17.62
   2 -24   5   85.51   59.26
   2 -24   5   -2.22   29.20
  -2  24  -5   -7.38   40.00
  -2  24  -5   66.12   22.10
   2 -25   5    3.75   51.44
   2 -25   5   14.06   27.51
  -2  25  -5   59.25   21.55
  -2  25  -5   24.06   42.91
   2  28   4  -26.07   54.77
   2  27   4   53.18   49.97
   2  27   4   81.66   26.18
  -2 -27  -4   50.52   45.49
  -2 -27  -4   36.23   35.52
   2  26   4   39.71   75.44
   2  26   4   73.83   24.62
  -2 -26  -4  114.19   60.67
  -2 -26  -4   28.04   38.51
   2  25   4   61.83   95.67
   2  25   4   79.18   26.19
  -2 -25  -4   39.87   37.02
  -2 -25  -4  102.71   58.92
   2  24   4   -1.14   73.70
   2  24   4   30.33   19.02
  -2 -24  -4   15.26   57.29
  -2 -24  -4   -3.23   33.15
   2  23   4   30.90   19.28
   2  23   4   30.67   73.26
  -2 -23  -4  -26.44   50.39
  -2 -23  -4   12.84   25.39
   2  22   4   58.57   95.41
   2  22   4  271.46   68.13
  -2 -22  -4  290.01   91.95
  -2 -22  -4  187.25   57.52
   2  21   4   28.81   16.46
   2  21   4  -37.86   87.50
  -2 -21  -4   -0.39   28.94
  -2 -21  -4   18.87   53.42
   2  20   4    9.01   15.03
   2  20   4   22.78   83.45
  -2 -20  -4   17.83   25.62
  -2 -20  -4   38.94   59.28
   2  19   4   -7.36   89.73
  -2 -19  -4   60.03   58.28
  -2 -19  -4   18.02   26.91
   2  18   4  203.92   51.81
   2  18   4  179.43   98.82
  -2 -18  -4  160.59   47.22
  -2 -18  -4  187.83   68.52
   2  17   4  160.15   41.10
   2  17   4   80.53   75.86
  -2 -17  -4  135.60   58.00
  -2 -17  -4  145.37   42.12
   2  16   4  468.14  134.27
   2  16   4  620.90  150.73
  -2 -16  -4  612.93  157.83
  -2 -16  -4  546.84  134.44
   2  15   4   75.97   69.37
   2  15   4  104.79   28.00
  -2 -15  -4  110.11   33.32
  -2 -15  -4  105.03   53.42
   2  14   4  316.25   77.58
   2  14   4  314.36  102.25
  -2 -14  -4  292.33   73.18
  -2 -14  -4  375.38  102.09
   2  13   4  127.54   33.03
   2  13   4   99.54   66.28
  -2 -13  -4  110.24   31.60
  -2 -13  -4  117.05   51.47
   2  12   4  211.60   52.52
   2  12   4  147.40   67.06
  -2 -12  -4  208.71   66.16
  -2 -12  -4  179.14   45.94
   2  11   4   75.87   21.49
   2  11   4   96.64   53.90
  -2 -11  -4   82.28   23.80
  -2 -11  -4   82.29   45.44
   2  10   4  236.53   58.57
   2  10   4  172.62   59.67
  -2 -10  -4  160.30   54.99
  -2 -10  -4  182.76   46.28
   2   9   4  197.26   62.92
   2   9   4  169.28   42.44
  -2  -9  -4  164.50   41.58
  -2  -9  -4  195.95   59.73
   2   8   4   55.28   39.05
   2   8   4   31.78   12.39
  -2  -8  -4   36.86   13.30
  -2  -8  -4   59.87   39.38
   2   7   4  113.14   45.29
   2   7   4  130.92   33.35
  -2  -7  -4  106.70   27.70
  -2  -7  -4  125.83   45.97
   2   6   4  115.61   29.87
   2   6   4  104.02   45.90
  -2  -6  -4   97.34   25.42
  -2  -6  -4   92.45   41.97
   2   5   4  167.83   56.07
   2   5   4  202.04   50.12
  -2  -5  -4  143.11   52.76
  -2  -5  -4  155.95   38.96
   2   4   4   75.68   39.09
   2   4   4  123.40   31.83
  -2  -4  -4   77.45   37.64
  -2  -4  -4  108.48   28.07
   2   3   4   20.25   31.70
   2   3   4   54.26   16.71
  -2  -3  -4   25.38   31.48
  -2  -3  -4   49.60   14.80
   2   2   4  201.17   49.86
   2   2   4  254.21   70.08
  -2  -2  -4  145.80   48.65
  -2  -2  -4  185.37   45.92
   2   1   4  218.71   62.48
   2   1   4  114.38   29.62
  -2  -1  -4   99.73   25.75
  -2  -1  -4  161.17   51.36
   2   0   4  135.15   34.52
   2   0   4  103.25   41.18
  -2   0  -4   53.02   34.07
  -2   0  -4  112.37   28.71
   2  -1   4  166.67   51.87
   2  -1   4   99.41   26.42
  -2   1  -4  119.35   41.41
  -2   1  -4   96.51   25.03
   2  -2   4  194.65   48.57
   2  -2   4  197.55   58.06
  -2   2  -4  106.80   38.73
  -2   2  -4  190.73   47.05
   2  -3   4   50.45   16.22
   2  -3   4   36.96   31.12
  -2   3  -4   39.06   12.64
  -2   3  -4   28.99   28.29
   2  -4   4  117.60   30.62
   2  -4   4   78.32   41.35
  -2   4  -4   36.13   29.78
  -2   4  -4   99.41   25.73
   2  -5   4  170.59   43.20
   2  -5   4  116.01   45.03
  -2   5  -4   59.48   34.48
  -2   5  -4  164.07   40.80
   2  -6   4   90.69   24.90
   2  -6   4   58.05   37.65
  -2   6  -4   40.16   32.64
  -2   6  -4   86.47   22.71
   2  -7   4   52.65   38.23
   2  -7   4  101.76   27.36
  -2   7  -4  104.86   27.13
  -2   7  -4   30.22   31.78
   2  -8   4   33.32   59.44
   2  -8   4   28.75   40.54
   2  -8   4   32.60   13.41
  -2   8  -4   22.10   31.23
  -2   8  -4   27.41   10.52
   2  -9   4   82.83   42.90
   2  -9   4    3.94   55.35
   2  -9   4   99.71   26.86
  -2   9  -4  115.73   29.45
  -2   9  -4   25.81   32.81
   2 -10   4    7.42   60.96
   2 -10   4   75.96   43.29
   2 -11   4   16.20   53.81
   2 -11   4   46.39   41.89
  -2  11  -4   49.65   15.07
  -2  11  -4   37.07   34.91
   2 -12   4   23.35   68.15
   2 -12   4   93.00   45.96
   2 -13   4   46.70   38.35
   2 -13   4   -5.81   90.70
  -2  13  -4   14.15   34.97
  -2  13  -4   85.63   23.00
   2 -14   4  153.49   55.19
   2 -14   4  -20.12   89.09
  -2  14  -4  202.04   49.94
  -2  14  -4   88.38   44.34
   2 -15   4   10.58   40.06
   2 -15   4    0.20   74.00
  -2  15  -4   39.67   45.54
  -2  15  -4   63.05   18.09
   2 -16   4  203.20   66.12
   2 -16   4   78.82   82.76
  -2  16  -4  150.30   59.44
  -2  16  -4  393.35   95.60
   2 -17   4   13.49   40.78
   2 -17   4   36.38   93.25
  -2  17  -4   61.67   50.34
  -2  17  -4   95.11   25.41
   2 -18   4   42.06   91.74
   2 -18   4   38.97   43.81
  -2  18  -4  108.19   28.49
  -2  18  -4   30.45   42.58
   2 -19   4   10.10   86.18
   2 -19   4    1.67   44.18
  -2  19  -4   17.36   11.42
  -2  19  -4   24.58   41.38
   2 -20   4  -45.22   66.67
   2 -20   4    4.77   45.55
  -2  20  -4   -1.07   38.05
  -2  20  -4   16.48   11.94
   2 -21   4  -43.67   78.13
   2 -21   4   10.91   49.16
  -2  21  -4   -3.59   47.32
  -2  21  -4   26.06   13.49
   2 -22   4  -83.25   90.67
   2 -22   4   33.38   43.45
  -2  22  -4  168.99   43.00
  -2  22  -4   81.48   56.90
   2 -23   4    1.33   39.02
   2 -23   4  -23.90   74.19
  -2  23  -4    1.93   34.47
  -2  23  -4    9.87   14.45
   2 -24   4  -25.38   70.44
   2 -24   4   27.12   53.52
  -2  24  -4   11.17   50.97
  -2  24  -4   14.83   16.65
   2 -25   4  -19.68   49.05
   2 -25   4    0.25   81.35
  -2  25  -4    2.88   45.49
  -2  25  -4   35.23   17.35
   2 -26   4  -32.84   54.74
   2 -26   4   17.23   55.67
  -2  26  -4   47.80   20.35
  -2  26  -4   19.60   48.80
   2 -27   4   11.38   46.60
   2 -27   4    5.23   30.15
  -2  27  -4   74.51   23.86
  -2  27  -4    0.26   44.32
   2 -28   4   -8.06   32.96
   2 -28   4   -5.22   46.32
  -2  28  -4  -24.80   48.12
   2  29   3   16.31   51.60
   2  29   3   59.38   24.60
  -2 -29  -3   29.12   35.93
  -2 -29  -3   47.06   41.06
   2  28   3  -21.60  100.44
   2  28   3   14.91   19.19
  -2 -28  -3   40.55   43.41
  -2 -28  -3   41.22   55.32
   2  27   3   78.47   27.65
   2  27   3   -6.62  110.98
  -2 -27  -3    8.42   42.73
  -2 -27  -3   38.28   53.10
   2  26   3   24.04   20.65
   2  26   3   61.15  107.02
  -2 -26  -3   22.33   39.68
  -2 -26  -3   20.97   50.63
   2  25   3  410.89  101.96
   2  25   3   66.90  105.02
  -2 -25  -3  105.90   41.91
  -2 -25  -3  289.00   84.00
   2  24   3  130.54   36.65
   2  24   3   79.51  123.18
  -2 -24  -3   50.09   42.93
  -2 -24  -3   96.98   57.05
   2  23   3   43.02   91.67
   2  23   3   69.93   24.09
  -2 -23  -3    7.06   52.42
  -2 -23  -3   23.17   28.96
   2  22   3  -86.18   85.51
   2  22   3    4.75   16.87
  -2 -22  -3    6.26   29.04
  -2 -22  -3  -24.46   48.63
   2  21   3  152.76   40.20
  -2 -21  -3  189.72   67.05
   2  20   3  207.40   52.39
   2  20   3  102.90   89.51
  -2 -20  -3  134.59   54.44
  -2 -20  -3  186.68   57.12
   2  19   3  107.98   29.87
   2  19   3   18.93   73.92
  -2 -19  -3   45.97   31.70
  -2 -19  -3  114.12   51.96
   2  18   3   70.22   21.54
   2  18   3   50.81   79.22
  -2 -18  -3   73.80   47.15
  -2 -18  -3   62.76   32.47
   2  17   3   90.22   24.87
   2  17   3   89.53   93.29
  -2 -17  -3   54.55   25.97
  -2 -17  -3   67.83   44.44
   2  16   3  107.27   84.41
   2  16   3  142.67   36.73
  -2 -16  -3  144.30   55.74
  -2 -16  -3  133.67   40.65
   2  15   3   52.02   16.68
   2  15   3   43.49   59.90
  -2 -15  -3   44.29   42.35
  -2 -15  -3   45.60   21.64
   2  14   3   42.39   14.67
   2  14   3   92.98   60.84
  -2 -14  -3    8.73   37.26
  -2 -14  -3   32.13   19.96
   2  13   3  111.83   29.25
   2  13   3  134.92   62.79
  -2 -13  -3  119.51   47.41
  -2 -13  -3  118.96   33.12
   2  12   3  171.17   63.97
   2  12   3  216.39   53.63
  -2 -12  -3  201.46   51.32
  -2 -12  -3  226.68   65.81
   2  11   3  177.40   59.89
   2  11   3  158.85   40.03
  -2 -11  -3  150.73   39.00
  -2 -11  -3  180.44   54.77
   2  10   3   27.04   12.19
   2  10   3   60.84   42.51
  -2 -10  -3   44.57   33.02
  -2 -10  -3   26.68   13.35
   2   9   3  161.31   54.60
   2   9   3  221.31   54.71
  -2  -9  -3  182.18   45.64
  -2  -9  -3  214.21   61.48
   2   8   3  227.26   65.41
   2   8   3  252.19   61.96
  -2  -8  -3  261.90   71.51
  -2  -8  -3  246.97   60.89
   2   7   3   65.79   35.51
   2   7   3   27.75   11.49
  -2  -7  -3   36.74   12.71
  -2  -7  -3   62.34   33.76
   2   6   3  397.70  102.24
   2   6   3  390.45   94.89
  -2  -6  -3  395.24  100.96
  -2  -6  -3  377.26   91.74
   2   5   3  596.98  144.56
   2   5   3  850.91  209.28
  -2  -5  -3  818.44  201.02
  -2  -5  -3  639.45  154.64
   2   4   3  156.96   50.26
   2   4   3   80.79   21.96
  -2  -4  -3   92.25   23.90
  -2  -4  -3  166.53   50.78
   2   3   3  184.65   45.77
   2   3   3  201.02   58.58
  -2  -3  -3  175.95   53.61
  -2  -3  -3  172.33   42.68
   2   2   3 1125.70  274.65
   2   2   3  922.51  223.05
  -2  -2  -3  810.04  195.81
  -2  -2  -3  835.83  204.79
   2   1   3  135.54   34.23
   2   1   3   93.28   37.45
  -2  -1  -3  107.45   27.35
  -2  -1  -3   44.42   30.86
   2   0   3  545.97  132.32
   2   0   3  548.58  136.90
  -2   0  -3  301.32   78.79
  -2   0  -3  487.12  118.03
   2  -1   3  127.60   32.35
   2  -1   3   69.39   34.76
  -2   1  -3   28.62   26.61
  -2   1  -3  114.32   28.91
   2  -2   3  950.62  232.62
   2  -2   3  756.12  182.91
  -2   2  -3  718.87  173.78
  -2   2  -3  566.55  140.31
   2  -3   3  166.53   41.63
   2  -3   3  139.21   45.39
  -2   3  -3  169.43   41.93
  -2   3  -3   68.61   32.38
   2  -4   3   45.78   14.65
   2  -4   3  144.47   48.41
  -2   4  -3   66.58   18.20
  -2   4  -3  101.53   35.86
   2  -5   3  577.42  144.22
   2  -5   3  428.28  104.16
  -2   5  -3  433.50  105.18
  -2   5  -3  418.42  106.28
   2  -6   3  300.88   73.70
   2  -6   3  211.60   60.25
  -2   6  -3  140.83   44.47
  -2   6  -3  302.77   73.83
   2  -7   3   19.00   52.81
   2  -7   3   46.86   35.10
   2  -7   3    4.96    9.83
  -2   7  -3   17.15    9.01
  -2   7  -3   27.25   28.00
   2  -8   3   20.23   54.38
   2  -8   3   82.28   31.86
  -2   8  -3   71.90   32.83
  -2   8  -3  184.94   45.77
   2  -9   3  -30.04   59.45
   2  -9   3   50.80   31.31
   2 -10   3   11.13   26.99
   2 -10   3   31.00   60.08
  -2  10  -3   -3.51   26.52
  -2  10  -3   22.99   10.01
   2 -11   3   56.26   31.00
   2 -11   3  -21.62   71.06
  -2  11  -3  100.35   26.23
  -2  11  -3   63.60   34.93
   2 -12   3   61.51   32.97
   2 -12   3  -16.96   68.84
  -2  12  -3   59.79   35.22
  -2  12  -3  114.61   29.36
   2 -13   3   19.23   31.87
   2 -13   3   29.32   68.02
  -2  13  -3   17.22   29.91
  -2  13  -3   46.78   14.23
   2 -14   3   18.48   68.34
   2 -14   3    0.22   30.42
  -2  14  -3   15.13   31.23
  -2  14  -3   10.99    9.19
   2 -15   3    2.42   68.89
   2 -15   3   23.19   35.03
  -2  15  -3   23.49   10.61
  -2  15  -3   26.44   32.90
   2 -16   3  -24.52   86.02
   2 -16   3   45.39   36.97
  -2  16  -3   14.13   33.97
  -2  16  -3   79.26   21.67
   2 -17   3   38.02  103.19
   2 -17   3   13.75   35.00
  -2  17  -3   55.55   16.62
  -2  17  -3   39.28   35.87
   2 -18   3   10.67   80.25
  -2  18  -3   -5.41   37.18
   2 -19   3   46.07   92.15
   2 -19   3    1.81   36.54
  -2  19  -3  -29.78   41.31
  -2  19  -3   54.96   16.45
   2 -20   3    9.41  118.25
   2 -20   3   45.58   40.15
  -2  20  -3   66.84   54.54
  -2  20  -3    7.97   92.19
  -2  20  -3   76.16   21.28
   2 -21   3 -158.27  116.45
   2 -21   3    2.07   39.64
  -2  21  -3   94.44   25.13
  -2  21  -3   37.49  104.54
  -2  21  -3   22.74   49.49
   2 -22   3  -26.62   99.47
   2 -22   3   -4.10   39.02
  -2  22  -3  -48.48  107.35
  -2  22  -3    7.65   10.16
  -2  22  -3  -13.57   44.48
   2 -23   3   -1.41   38.86
   2 -23   3  -19.49   90.51
  -2  23  -3   51.29   17.61
  -2  23  -3   33.35   46.18
  -2  23  -3   13.81  103.58
   2 -24   3   17.32   93.71
   2 -24   3  -29.16   44.07
  -2  24  -3   17.03   50.44
  -2  24  -3   73.31   21.54
  -2  24  -3  104.70  116.40
   2 -25   3   80.26   87.48
   2 -25   3   59.58   40.09
  -2  25  -3   67.26  111.14
  -2  25  -3  230.45   58.54
  -2  25  -3   37.36   44.84
   2 -26   3  -12.51   41.58
   2 -26   3  -12.23   77.42
  -2  26  -3   24.20   16.15
  -2  26  -3  -16.33   46.71
  -2  26  -3   42.54  107.66
   2 -27   3   43.63   80.57
   2 -27   3    9.86   48.23
  -2  27  -3   67.57   23.02
  -2  27  -3   -4.64   46.38
  -2  27  -3   16.55  119.87
   2 -28   3  -28.44   48.22
   2 -28   3   12.83   67.50
  -2  28  -3   34.94   52.87
  -2  28  -3  -15.48   99.29
  -2  28  -3   23.00   16.03
   2 -29   3   14.94   43.65
   2 -29   3   21.25   35.89
  -2  29  -3   47.19   19.39
  -2  29  -3    6.12   48.61
  -2  29  -3  -30.91   49.68
   2 -30   3  -10.61   34.89
   2  31   2   58.22   60.76
   2  31   2  100.64   34.61
  -2 -31  -2    0.59   27.94
  -2 -31  -2   43.26   48.70
   2  30   2   71.31   27.97
   2  30   2    9.49   55.93
  -2 -30  -2   26.91   49.34
  -2 -30  -2   37.94   31.61
   2  29   2  100.70   33.19
   2  29   2   61.50  157.54
  -2 -29  -2   -2.29   46.00
  -2 -29  -2   -4.20   57.34
   2  28   2  121.35  108.87
   2  28   2   23.75   23.42
  -2 -28  -2   39.84   47.65
  -2 -28  -2   -7.25   46.39
   2  27   2  414.80  103.53
   2  27   2  115.95  113.99
  -2 -27  -2  183.92   64.58
  -2 -27  -2   73.48   36.67
   2  26   2   -2.93  123.14
   2  26   2   49.41   22.96
  -2 -26  -2   16.10   42.23
  -2 -26  -2   35.13   48.05
   2  25   2  -44.32  116.22
   2  25   2   40.65   21.58
  -2 -25  -2   30.48   34.83
   2  24   2   -8.06  116.60
   2  24   2   22.74   17.12
  -2 -24  -2  -20.16   51.86
  -2 -24  -2    1.71   34.35
   2  23   2   15.02   17.15
   2  23   2   36.68  130.09
  -2 -23  -2   57.15   43.09
  -2 -23  -2   37.65   52.16
   2  22   2   13.73  152.76
   2  22   2  169.86   44.34
  -2 -22  -2   76.95   48.10
  -2 -22  -2  171.02   62.55
   2  21   2   54.38   19.99
   2  21   2   23.74  118.96
  -2 -21  -2   32.61   40.78
  -2 -21  -2   52.34   47.96
   2  20   2  115.34  140.76
   2  20   2  168.70   43.65
  -2 -20  -2   88.57   44.16
  -2 -20  -2  125.35   55.76
   2  19   2  111.70   30.76
   2  19   2  -32.33  142.96
  -2 -19  -2  107.31   43.19
  -2 -19  -2  136.09   55.63
   2  18   2  177.69   45.65
   2  18   2  170.59   93.19
  -2 -18  -2  173.92   59.45
  -2 -18  -2  144.80   47.35
   2  17   2  200.44   88.79
   2  17   2  235.52   58.74
  -2 -17  -2  169.86   51.02
  -2 -17  -2  245.81   71.13
   2  16   2   20.06   73.63
   2  16   2   74.44   22.02
  -2 -16  -2   68.97   27.23
  -2 -16  -2  103.29   43.65
   2  15   2  361.47  116.72
   2  15   2  432.48  105.44
  -2 -15  -2  352.77   89.11
  -2 -15  -2  392.48  101.86
   2  14   2  208.27   83.79
   2  14   2  254.79   62.96
  -2 -14  -2  265.66   72.57
  -2 -14  -2  228.71   59.00
   2  13   2  366.39  108.08
   2  13   2  333.78   81.63
  -2 -13  -2  354.07   88.41
  -2 -13  -2  407.70  104.03
   2  12   2  799.75  193.49
   2  12   2  747.57  189.72
  -2 -12  -2  767.28  186.68
  -2 -12  -2  834.10  205.23
   2  11   2  438.14  117.21
   2  11   2  470.89  114.31
  -2 -11  -2  481.04  117.54
  -2 -11  -2  575.10  143.34
   2  10   2  184.94   61.41
   2  10   2  195.81   48.67
  -2 -10  -2  230.01   64.08
  -2 -10  -2  198.12   50.09
   2   9   2  229.72   68.34
   2   9   2  315.09   76.86
  -2  -9  -2  233.63   57.81
  -2  -9  -2  231.17   64.02
   2   8   2  277.98   76.48
   2   8   2  227.26   55.83
  -2  -8  -2  339.73   87.70
  -2  -8  -2  250.01   61.51
   2   7   2  757.72  183.20
   2   7   2  902.79  221.31
  -2  -7  -2  978.88  238.71
  -2  -7  -2  821.34  198.56
   2   6   2  728.00  175.95
   2   6   2  774.09  189.86
  -2  -6  -2  834.53  203.78
  -2  -6  -2  697.42  168.70
   2   5   2   70.90   19.45
   2   5   2   83.31   33.19
  -2  -5  -2   42.38   24.90
  -2  -5  -2   56.60   16.19
   2   4   2  343.35   87.34
   2   4   2  196.10   48.48
  -2  -4  -2  358.28   90.26
  -2  -4  -2  210.59   51.58
   2   3   2  270.45   70.10
   2   3   2  334.94   81.61
  -2  -3  -2  313.64   76.32
  -2  -3  -2  189.43   51.99
   2   2   2 1879.79  453.64
   2   2   2 1997.19  482.92
  -2  -2  -2 1694.28  408.71
  -2  -2  -2 1469.63  356.10
   2   1   2  537.27  132.41
   2   1   2  185.37   45.83
  -2  -1  -2  422.77  105.45
  -2  -1  -2  211.02   51.64
   2   0   2  349.00   85.02
   2   0   2  302.33   77.05
  -2   0  -2  117.30   35.44
  -2   0  -2  334.51   81.26
   2  -1   2  532.78  132.25
   2  -1   2  180.59   44.83
  -2   1  -2  340.02   85.24
  -2   1  -2  188.99   46.47
   2  -2   2 1478.33  358.42
   2  -2   2 1392.38  336.10
  -2   2  -2  944.54  229.43
  -2   2  -2 1455.14  351.32
   2  -3   2  169.43   48.19
   2  -3   2  278.27   68.08
  -2   3  -2  100.80   32.65
  -2   3  -2  262.91   64.18
   2  -4   2  250.59   66.47
   2  -4   2  143.89   36.42
   2  -4   2   99.63   46.68
  -2   4  -2  175.23   47.84
  -2   4  -2  150.73   37.52
   2  -5   2   48.05   15.10
   2  -5   2   15.87   44.44
   2  -5   2   50.80   25.00
  -2   5  -2   20.46   21.45
  -2   5  -2   37.25   12.29
  -2   6  -2  277.40   70.34
  -2   6  -2  491.18  118.99
   2  -7   2  169.14   64.08
   2  -7   2  469.01  116.77
  -2   7  -2  337.26   85.28
  -2   7  -2  468.43  113.58
   2  -8   2   67.38   60.94
   2  -8   2  148.70   45.09
  -2   8  -2  123.12   37.23
  -2   8  -2   89.25   23.32
   2  -9   2  -51.32   62.63
   2  -9   2   67.87   28.94
   2 -10   2   24.13   69.06
   2 -10   2   84.80   32.20
  -2  10  -2   49.05   27.19
  -2  10  -2  113.77   29.12
   2 -11   2   72.73   70.74
   2 -11   2  196.53   54.77
  -2  11  -2  156.67   49.02
  -2  11  -2  253.05   62.03
   2 -12   2  148.56   80.96
   2 -12   2  294.94   77.29
  -2  12  -2  383.93   93.42
  -2  12  -2   98.47   70.63
  -2  12  -2  258.71   69.47
   2 -13   2  120.66   40.67
   2 -13   2   33.81   76.44
  -2  13  -2  155.22   38.83
  -2  13  -2   45.60   81.64
  -2  13  -2  145.51   45.31
   2 -14   2   11.00   87.50
   2 -14   2   80.22   33.26
  -2  14  -2  121.27   31.06
  -2  14  -2   51.57   80.97
  -2  14  -2   83.42   34.99
   2 -15   2  -15.39   87.87
   2 -15   2  113.60   39.65
  -2  15  -2  217.11   53.55
  -2  15  -2   18.74   78.80
  -2  15  -2  143.83   48.57
   2 -16   2   21.96   91.22
   2 -16   2   38.64   25.44
  -2  16  -2  -15.57   95.93
  -2  16  -2   31.09   33.68
   2 -17   2   70.47   89.21
   2 -17   2   77.18   36.26
  -2  17  -2   18.84   97.32
  -2  17  -2   88.12   43.28
   2 -18   2   34.87   92.69
   2 -18   2   36.78   32.89
  -2  18  -2   42.99   94.09
  -2  18  -2   40.42   43.81
   2 -19   2  -99.99  134.19
   2 -19   2   46.31   35.51
  -2  19  -2  -74.18  126.60
  -2  19  -2   77.09   45.84
   2 -20   2  -13.77   97.45
   2 -20   2   47.67   37.84
  -2  20  -2   40.20   48.19
  -2  20  -2  -20.10   96.70
   2 -21   2   54.90   95.82
   2 -21   2    9.49   34.94
  -2  21  -2   17.29   44.57
  -2  21  -2   17.65   86.61
   2 -22   2   78.44  117.90
   2 -22   2   31.60   31.28
  -2  22  -2   72.81  109.76
  -2  22  -2   51.80   56.52
   2 -23   2  -28.36  115.58
   2 -23   2  -25.77   35.84
  -2  23  -2   -2.62   46.34
  -2  23  -2   17.52  104.66
   2 -24   2  -32.36   34.22
   2 -24   2   28.32  106.50
  -2  24  -2  -10.77  104.58
  -2  24  -2   -5.33   43.03
   2 -25   2  -44.47  102.77
   2 -25   2   52.97   37.38
  -2  25  -2   10.78   53.13
  -2  25  -2   64.39  107.93
   2 -26   2    2.10   39.68
   2 -26   2  -80.77  109.98
  -2  26  -2   55.35   61.64
  -2  26  -2   78.64  123.47
   2 -27   2  -12.30   94.82
   2 -27   2   41.23   33.41
  -2  27  -2  100.61  116.21
  -2  27  -2   87.95   47.51
   2 -28   2   27.10   81.31
   2 -28   2   53.96   45.23
  -2  28  -2   14.51   54.44
  -2  28  -2    4.09  108.11
   2 -29   2   43.51   44.87
   2 -29   2   18.23  114.86
  -2  29  -2    0.68   53.15
  -2  29  -2   68.63  145.08
   2 -30   2    9.71   37.73
   2 -30   2   14.35   39.76
  -2  30  -2   27.20   52.26
  -2  30  -2   37.97   50.87
   2 -31   2   15.10   38.99
   2 -31   2    0.36   37.16
  -2  31  -2  -13.09   50.19
  -2  31  -2   32.20   53.02
   2  32   1   22.28   54.32
  -2 -32  -1   28.31   47.41
   2  31   1   33.38   27.31
   2  31   1   34.77   53.58
  -2 -31  -1   -7.06   25.23
  -2 -31  -1   24.00   47.00
   2  30   1   64.00  142.57
   2  30   1    2.52   23.97
  -2 -30  -1    9.46   51.44
  -2 -30  -1   20.61   48.93
   2  29   1  185.08   53.10
   2  29   1  -70.66  101.95
  -2 -29  -1   27.16   50.58
  -2 -29  -1   45.68   44.63
   2  28   1  -67.31  109.06
   2  28   1   19.20   25.44
  -2 -28  -1   37.84   42.81
  -2 -28  -1   14.26   37.18
   2  27   1   28.77  121.77
   2  27   1  323.35   83.16
  -2 -27  -1   68.12   50.03
  -2 -27  -1  148.70   60.35
   2  26   1  115.92   36.23
   2  26   1   85.26  123.11
  -2 -26  -1   28.68   42.58
  -2 -26  -1    4.75   45.97
   2  25   1   97.86  121.12
   2  25   1   48.29   23.20
  -2 -25  -1   17.75   39.89
  -2 -25  -1   24.00   51.63
   2  24   1    9.16  144.93
   2  24   1   56.31   27.06
  -2 -24  -1   34.42   53.52
  -2 -24  -1  -12.02   40.68
   2  23   1  -18.71  165.08
   2  23   1   63.63   26.06
  -2 -23  -1   30.49   50.48
  -2 -23  -1   43.22   45.68
   2  22   1  -20.41  128.70
   2  22   1  113.38   33.87
  -2 -22  -1   96.44   53.32
  -2 -22  -1   35.47   43.63
   2  21   1  156.67  172.04
   2  21   1   45.89   22.48
  -2 -21  -1    6.35   39.28
  -2 -21  -1   72.61   54.05
   2  20   1  449.30  110.53
   2  20   1  265.81  202.33
  -2 -20  -1  366.39  103.87
  -2 -20  -1  192.91   60.50
   2  19   1   42.09  130.24
   2  19   1   90.50   28.10
  -2 -19  -1   42.97   36.26
  -2 -19  -1   40.77   44.03
   2  18   1  459.59  112.89
   2  18   1  169.14  133.53
  -2 -18  -1  363.93  100.15
  -2 -18  -1  194.36   59.39
   2  17   1   22.02  122.50
   2  17   1   79.26   24.80
  -2 -17  -1   56.99   44.42
  -2 -17  -1   32.64   31.31
   2  16   1  134.35  122.05
   2  16   1  170.88   44.15
  -2 -16  -1  110.79   46.38
  -2 -16  -1   76.60   34.73
   2  15   1  136.59  117.83
   2  15   1  230.74   57.67
  -2 -15  -1  156.53   47.74
  -2 -15  -1  230.88   68.12
   2  14   1  115.31   31.18
   2  14   1   72.71   89.18
  -2 -14  -1   99.69   35.71
  -2 -14  -1  132.11   48.03
   2  13   1  126.41   83.28
   2  13   1  215.52   53.81
  -2 -13  -1  200.15   58.97
  -2 -13  -1  158.12   46.05
   2  12   1   57.45   17.62
   2  12   1   68.70   59.39
  -2 -12  -1   82.31   35.61
  -2 -12  -1   49.73   23.10
   2  11   1  652.35  157.98
   2  11   1  658.00  170.15
  -2 -11  -1  523.50  127.76
  -2 -11  -1  735.25  180.59
   2  10   1  452.48  123.28
   2  10   1  497.41  120.72
  -2 -10  -1  535.82  132.83
  -2 -10  -1  434.51  106.22
   2   9   1  983.67  243.20
   2   9   1  889.46  214.94
  -2  -9  -1 1073.67  260.74
  -2  -9  -1  875.84  212.04
   2   8   1 1710.22  415.53
   2   8   1 1736.31  419.00
  -2  -8  -1 1701.53  410.74
  -2  -8  -1 1829.07  442.48
   2   7   1  485.24  122.77
   2   7   1  330.88   80.44
  -2  -7  -1  460.60  113.70
  -2  -7  -1  353.06   85.97
   2   6   1  618.43  152.47
   2   6   1  433.35  104.96
  -2  -6  -1  508.86  123.24
  -2  -6  -1  627.71  153.34
   2   5   1  795.98  193.92
   2   5   1  537.56  130.03
  -2  -5  -1  630.75  152.62
  -2  -5  -1  760.03  184.65
   2   4   1  112.35   33.18
   2   4   1   86.51   22.23
  -2  -4  -1  134.53   37.20
  -2  -4  -1   97.51   24.64
   2   3   1  853.37  207.11
   2   3   1  774.24  186.96
  -2  -3  -1  743.37  180.73
  -2  -3  -1  803.80  194.07
   2   2   1  407.84   98.80
   2   2   1  473.35  116.01
  -2  -2  -1  471.62  114.06
  -2  -2  -1  319.14   79.45
   2   1   1  212.47   54.22
   2   1   1  156.24   38.58
  -2  -1  -1  175.23   42.99
  -2  -1  -1  130.85   35.76
   2   0   1   12.25    7.49
   2   0   1    1.29   17.49
  -2   0  -1  -12.83   14.26
  -2   0  -1   10.75    6.74
   2  -1   1  133.53   33.22
   2  -1   1  167.69   45.07
  -2   1  -1  166.82   40.96
  -2   1  -1  118.14   33.03
   2  -2   1  345.52   83.95
   2  -2   1  106.92   46.55
   2  -2   1  282.04   71.25
  -2   2  -1  361.47   87.61
  -2   2  -1  213.92   54.25
   2  -3   1  171.17   56.51
   2  -3   1  455.24  111.73
  -2   3  -1  340.60   84.06
  -2   3  -1  620.32  150.01
   2  -4   1   -3.36   42.05
   2  -4   1   54.96   22.39
  -2   4  -1   58.45   20.88
  -2   4  -1   42.83   12.96
   2  -5   1  147.83   63.32
   2  -5   1  335.81   83.44
  -2   5  -1  271.61   68.03
  -2   5  -1  283.93   69.09
   2  -6   1  275.52   69.39
   2  -6   1  118.85   63.70
  -2   6  -1  223.63   57.21
  -2   6  -1  192.62   47.28
   2  -7   1  206.68   53.58
   2  -7   1  127.30   65.21
  -2   7  -1  127.40   70.34
  -2   7  -1  150.44   40.84
  -2   7  -1  150.15   37.45
   2  -8   1  641.33  156.53
   2  -8   1  293.78   93.31
  -2   8  -1  504.23  123.69
  -2   8  -1  287.55   98.34
   2  -9   1  402.34  100.18
   2  -9   1  184.07   85.99
  -2   9  -1  362.77   90.54
  -2   9  -1  160.88   76.66
   2 -10   1   52.12   72.48
   2 -10   1  147.83   42.91
  -2  10  -1  166.24   46.64
  -2  10  -1   61.39   67.51
   2 -11   1   77.32   79.09
   2 -11   1  238.42   62.09
  -2  11  -1  174.65   82.70
  -2  11  -1  259.29   67.63
   2 -12   1   73.24   86.02
   2 -12   1   47.54   28.78
  -2  12  -1  -12.68   68.28
  -2  12  -1   31.13   27.96
   2 -13   1   69.26   87.40
   2 -13   1   41.74   26.87
  -2  13  -1   54.21   35.36
  -2  13  -1   62.77   83.73
   2 -14   1   65.77   32.84
   2 -14   1   23.84   87.12
  -2  14  -1   73.44   34.89
  -2  14  -1   41.00   88.48
   2 -15   1   -8.58  103.09
   2 -15   1   66.10   30.89
  -2  15  -1   62.26   36.81
  -2  15  -1   38.05   99.69
   2 -16   1   -5.38   99.64
   2 -16   1   54.13   29.10
  -2  16  -1   34.70   32.36
  -2  16  -1  -28.04  109.19
   2 -17   1   30.52   27.52
   2 -17   1   -1.57  100.09
  -2  17  -1   25.07   35.44
  -2  17  -1   10.77   92.61
   2 -18   1   62.79   32.81
   2 -18   1  171.31  106.99
  -2  18  -1  155.80   53.94
  -2  18  -1   96.25  110.11
   2 -19   1   32.09   34.93
   2 -19   1   47.35   93.96
  -2  19  -1   -3.29  106.32
  -2  19  -1   24.33   39.00
   2 -20   1   85.08  139.63
   2 -20   1   98.11   40.34
  -2  20  -1  191.31   65.13
  -2  20  -1  -36.39  144.11
   2 -21   1   18.55  121.64
   2 -21   1   32.67   32.96
  -2  21  -1   32.55  138.44
  -2  21  -1   30.55   47.26
   2 -22   1   47.36  101.05
   2 -22   1    6.15   32.60
  -2  22  -1   69.05   50.47
  -2  22  -1  -52.36  115.41
   2 -23   1  -12.67   38.81
  -2  23  -1 -101.42  138.54
   2 -24   1    3.75   38.89
   2 -24   1    7.04  126.03
  -2  24  -1   55.39  133.85
  -2  24  -1   35.07   47.63
   2 -25   1   78.67  114.14
   2 -25   1   11.42   37.13
  -2  25  -1 -141.04  151.17
  -2  25  -1  -29.94   43.99
   2 -26   1   26.71  101.19
   2 -26   1   26.41   34.42
  -2  26  -1   39.94   49.45
  -2  26  -1  -16.49  148.12
   2 -27   1  -24.97  106.18
   2 -27   1   33.16   38.84
  -2  27  -1  -20.23  163.63
  -2  27  -1   95.69   58.84
   2 -28   1  -77.57   97.45
   2 -28   1   10.30   31.02
  -2  28  -1   12.77  157.69
  -2  28  -1    7.51   41.09
   2 -29   1    3.70   83.58
   2 -29   1  -12.55   42.31
  -2  29  -1  -37.48  139.92
  -2  29  -1   47.12   54.67
   2 -30   1  -13.36  110.47
   2 -30   1  -32.81   41.22
  -2  30  -1   52.12  192.62
  -2  30  -1   47.48   52.06
   2 -31   1   24.36   43.60
   2 -31   1    5.91   39.26
  -2  31  -1   33.80   69.12
  -2  31  -1   -4.22   49.13
   2 -32   1  -25.58   38.99
   2 -32   1   45.25   39.16
  -2  32  -1   11.78   69.63
  -2  32  -1   28.52   50.35
   2  32   0   -0.68   52.26
   2  32   0   62.79   36.51
  -2 -32   0    2.51   44.93
  -2 -32   0   10.36   23.29
   2  31   0   11.86   51.18
   2  31   0  137.21   45.10
  -2 -31   0   42.61   26.29
  -2 -31   0   17.67   44.78
   2  30   0   32.10  138.37
   2  30   0   44.13   36.10
  -2 -30   0   29.09   46.16
  -2 -30   0   47.41   57.89
   2  29   0   -9.07   35.70
   2  29   0   -7.86  101.09
  -2 -29   0   29.13   49.07
  -2 -29   0    8.49   41.25
   2  28   0   28.02   28.55
   2  28   0    9.39  108.51
  -2 -28   0  -16.42   43.80
  -2 -28   0   36.74   36.70
   2  27   0   83.64  120.60
   2  27   0  335.52   89.80
  -2 -27   0   83.21   51.67
  -2 -27   0  145.37   66.80
   2  26   0   -7.33   27.62
  -2 -26   0   -3.64   49.48
   2  25   0   77.60  126.63
   2  25   0   55.81   32.02
  -2 -25   0  -12.70   55.00
  -2 -25   0   -6.42   41.44
   2  24   0   -8.20  148.70
   2  24   0   53.52   32.28
  -2 -24   0   -4.83   40.84
  -2 -24   0   41.64   58.19
   2  23   0  221.17  155.37
   2  23   0  452.48  113.37
  -2 -23   0  182.47   62.94
  -2 -23   0  280.88   89.38
   2  22   0   31.42   27.06
   2  22   0   80.77  127.34
  -2 -22   0   -9.06   49.60
  -2 -22   0   27.73   41.54
   2  21   0  -84.21  176.09
   2  21   0  164.65   47.19
  -2 -21   0  122.92   70.29
  -2 -21   0   70.58   41.74
   2  20   0   64.47  144.19
   2  20   0  193.05   53.15
  -2 -20   0  107.24   43.94
  -2 -20   0  202.62   77.28
   2  19   0   89.64  122.47
   2  19   0   57.28   26.22
  -2 -19   0   41.16   35.29
  -2 -19   0   23.78   48.71
   2  18   0  333.35   83.95
   2  18   0  139.76  128.31
  -2 -18   0  265.95   84.16
  -2 -18   0  118.96   42.55
   2  17   0  199.72  132.57
   2  17   0  503.79  124.15
  -2 -17   0  404.95  111.98
  -2 -17   0  256.82   69.81
   2  16   0  281.90  145.22
   2  16   0  420.02  104.27
  -2 -16   0  159.28   48.76
  -2 -16   0  340.16   96.37
   2  15   0   99.45   29.86
   2  15   0   18.58  119.44
  -2 -15   0   78.50   47.35
  -2 -15   0   54.03   30.61
   2  14   0  109.56   31.52
   2  14   0  -14.22  109.24
  -2 -14   0   71.54   44.86
  -2 -14   0   50.51   30.32
   2  13   0  188.27   48.35
   2  13   0   21.33  109.93
  -2 -13   0   88.12   33.09
  -2 -13   0  157.98   53.64
   2  12   0   78.82  106.64
   2  12   0  114.29   31.44
  -2 -12   0   76.15   39.76
  -2 -12   0   34.90   21.84
   2  11   0  174.65  111.08
   2  11   0  238.85   59.23
  -2 -11   0  188.99   56.83
  -2 -11   0   80.58   27.20
   2  10   0  246.24  111.57
   2  10   0  394.37   96.03
  -2 -10   0  374.07   95.69
  -2 -10   0  143.04   39.09
   2   9   0   38.44   13.15
   2   9   0   76.16   90.95
  -2  -9   0   43.36   18.52
  -2  -9   0   95.92   33.44
   2   8   0  349.00   84.83
   2   8   0  304.22  108.60
  -2  -8   0  206.97   52.23
  -2  -8   0  369.58   92.38
   2   7   0 1345.86  324.80
   2   7   0 1555.14  382.05
  -2  -7   0  812.21  196.68
  -2  -7   0 1643.55  397.26
   2   6   0  357.12   98.85
   2   6   0  279.00   67.68
  -2  -6   0  404.80   99.15
  -2  -6   0  232.18   57.41
   2   5   0  321.61   77.87
   2   5   0  290.88   79.74
  -2  -5   0  238.13   58.44
  -2  -5   0  334.51   82.08
   2   4   0  774.09  188.85
   2   4   0  538.29  130.01
  -2  -4   0  703.22  170.30
  -2  -4   0  592.78  143.31
   2   3   0  908.74  220.01
   2   3   0  462.77  111.80
  -2  -3   0  736.99  177.98
  -2  -3   0  618.00  149.57
   2   2   0  454.08  109.69
   2   2   0  708.44  171.46
  -2  -2   0  755.11  182.33
  -2  -2   0  299.43   72.87
  -2  -1   0 1276.72  307.98
  -2  -1   0  920.62  222.33
   2   0   0   36.31   36.15
   2   0   0   54.41   17.49
   2  -1   0 1281.07  309.43
   2  -1   0  675.97  169.72
  -2   1   0  894.68  216.39
  -2   1   0  904.39  218.27
   2  -2   0  284.22   69.83
   2  -2   0  166.09   67.05
  -2   2   0  272.77   67.38
  -2   2   0  421.03  101.80
   2  -3   0  395.96  112.60
   2  -3   0  407.26   99.38
  -2   3   0  254.07   73.90
  -2   3   0  371.18   91.12
   2  -4   0  220.44   84.38
   2  -4   0  275.95   68.42
  -2   4   0  333.78   82.48
  -2   4   0  179.43   61.31
   2  -5   0  118.28   33.10
   2  -5   0   90.48   69.67
  -2   5   0  145.95   39.49
  -2   5   0  111.15   56.99
   2  -6   0  193.20   84.74
   2  -6   0  164.21   43.49
  -2   6   0   84.25   66.60
  -2   6   0  173.34   45.78
   2  -7   0  760.90  200.59
   2  -7   0  593.94  144.79
  -2   7   0  551.91  152.62
  -2   7   0  669.89  163.20
   2  -8   0  138.14   37.96
   2  -8   0  177.11   89.32
  -2   8   0   51.57   77.24
  -2   8   0  180.01   48.02
   2  -9   0   81.99   80.34
   2  -9   0   50.97   21.74
  -2   9   0  103.09   88.60
  -2   9   0   44.65   22.65
   2 -10   0  180.59   92.66
   2 -10   0  127.43   36.77
  -2  10   0   92.34   92.44
  -2  10   0  167.11   46.57
   2 -11   0   67.08   85.28
   2 -11   0   60.84   25.57
  -2  11   0   19.35   84.15
  -2  11   0   96.83   33.04
   2 -12   0   37.89   23.45
   2 -12   0   27.41   83.45
  -2  12   0  -24.99   88.86
  -2  12   0   46.03   26.16
   2 -13   0   57.54   30.12
   2 -13   0  152.04   93.09
  -2  13   0   55.61  105.66
  -2  13   0  103.19   38.99
   2 -14   0   43.60   30.45
   2 -14   0   38.36   87.42
  -2  14   0   45.92  103.00
  -2  14   0   75.51   37.44
   2 -15   0   30.48   25.78
   2 -15   0  108.43   99.08
  -2  15   0   44.12   32.39
  -2  15   0   44.77  110.48
   2 -16   0  108.35   37.12
   2 -16   0  369.29  139.33
  -2  16   0  -21.25  115.58
  -2  16   0  280.59   75.84
   2 -17   0  150.01   45.73
   2 -17   0  280.88  122.32
  -2  17   0  105.40  117.73
  -2  17   0  404.22  104.45
   2 -18   0   59.18   30.60
   2 -18   0   81.00  100.67
  -2  18   0  234.65   68.13
  -2  18   0  100.48  115.82
   2 -19   0   35.77   29.74
   2 -19   0  -58.42   94.84
  -2  19   0   46.65   39.74
  -2  19   0    9.46  117.21
   2 -20   0   53.71   32.20
   2 -20   0  210.59  119.02
  -2  20   0  193.05   61.31
  -2  20   0  -19.42  139.86
   2 -21   0   34.77   35.94
   2 -21   0  223.05  147.54
  -2  21   0  107.76   47.48
  -2  21   0   95.73  181.46
   2 -22   0    9.46   36.48
   2 -22   0   10.61   94.05
  -2  22   0   48.35   47.13
  -2  22   0   34.23  117.02
   2 -23   0   75.63   38.77
   2 -23   0  201.89  122.40
  -2  23   0  470.60  124.76
  -2  23   0   44.81  130.14
   2 -24   0  121.15  119.25
   2 -24   0    2.86   32.78
  -2  24   0  -92.50  133.46
  -2  24   0   72.84   48.54
   2 -25   0   14.84   36.64
   2 -25   0  118.98  115.85
  -2  25   0  -48.96  155.95
  -2  25   0   56.19   44.89
   2 -26   0   33.41  109.35
   2 -26   0    1.74   29.06
  -2  26   0   -2.22   44.22
  -2  26   0   73.51  143.64
   2 -27   0   99.76  109.38
   2 -27   0   35.35   38.58
  -2  27   0  100.98  157.98
  -2  27   0  292.48   89.63
   2 -28   0  -27.47   31.55
   2 -28   0  -37.12   73.34
  -2  28   0   20.83  151.75
  -2  28   0   44.67   40.68
   2 -29   0  -32.35   37.86
   2 -29   0   34.22   72.08
  -2  29   0   51.44   49.31
  -2  29   0  -66.99  150.15
   2 -30   0   27.00   90.09
   2 -30   0   24.55   38.49
  -2  30   0 -144.59  210.01
  -2  30   0   56.99   48.49
   2 -31   0   26.62   36.49
   2 -31   0   10.94   30.51
  -2  31   0    0.88   75.26
  -2  31   0  133.80   54.64
   2 -32   0  -23.35   35.87
   2 -32   0  -11.07   29.90
  -2  32   0   32.70   68.64
  -2  32   0   32.07   40.57
   2  32  -1    1.61   35.67
   2  32  -1  -60.87   54.29
  -2 -32   1   50.96   43.81
  -2 -32   1   22.67   24.64
   2  31  -1   22.46   48.07
   2  31  -1   41.09   37.44
  -2 -31   1   18.86   23.49
  -2 -31   1   15.16   39.38
   2  30  -1   78.31  144.27
   2  30  -1   92.50   45.48
  -2 -30   1   38.81   65.77
  -2 -30   1  -32.26   39.60
   2  29  -1 -102.21   94.99
   2  29  -1   75.57   44.86
  -2 -29   1   19.97   42.86
  -2 -29   1   35.12   43.07
   2  28  -1   46.61   31.83
   2  28  -1   53.05  106.66
  -2 -28   1   23.77   29.71
  -2 -28   1  -19.46   45.12
   2  27  -1   24.91   39.89
   2  27  -1  -12.04  114.89
  -2 -27   1   21.71   55.96
  -2 -27   1  -19.96   42.23
   2  26  -1    4.64   32.33
   2  26  -1  -24.44  107.98
  -2 -26   1  -30.13   51.09
  -2 -26   1  -13.75   33.29
   2  25  -1  212.62   63.25
   2  25  -1   63.93  115.66
  -2 -25   1   59.83   63.45
  -2 -25   1   39.58   34.20
   2  24  -1  -13.75  122.18
   2  24  -1   33.45   37.94
  -2 -24   1  -26.25   60.08
  -2 -24   1  -14.32   36.91
   2  23  -1   86.21  114.57
   2  23  -1   99.31   46.63
  -2 -23   1  103.67   75.77
  -2 -23   1   62.02   40.15
   2  22  -1    1.22   98.87
   2  22  -1  116.14   46.45
  -2 -22   1   13.87   34.15
  -2 -22   1   71.66   58.48
   2  21  -1   54.60   36.48
   2  21  -1   41.71  130.28
  -2 -21   1   22.16   83.38
  -2 -21   1   21.26   32.12
   2  20  -1   -5.28  134.25
   2  20  -1  136.34   50.10
  -2 -20   1   70.80   81.54
  -2 -20   1   47.92   32.99
   2  19  -1  331.61   88.55
   2  19  -1   68.70   99.48
  -2 -19   1   92.42   36.70
  -2 -19   1  177.40   80.86
   2  18  -1  -39.83   95.70
   2  18  -1  238.56   67.31
  -2 -18   1   65.00   30.65
  -2 -18   1  128.88   77.71
   2  17  -1  441.32  110.99
   2  17  -1   89.29   97.06
  -2 -17   1  277.26  100.02
  -2 -17   1  191.02   53.18
   2  16  -1  234.07   64.06
   2  16  -1   66.55   94.58
  -2 -16   1   83.34   32.57
  -2 -16   1  192.33   87.44
  -2 -15   1  535.24  150.30
  -2 -15   1  350.31   88.28
   2  14  -1    7.04   25.57
   2  14  -1   15.90   81.76
  -2 -14   1   21.32   22.97
  -2 -14   1   -0.65   67.55
   2  13  -1  275.23   71.77
   2  13  -1   91.22   76.79
  -2 -13   1   94.66   30.70
  -2 -13   1  171.17   76.02
   2  12  -1  168.41   84.57
   2  12  -1  240.88   62.09
  -2 -12   1  122.66   35.39
  -2 -12   1  207.55   81.97
   2  11  -1  -23.12   65.96
   2  11  -1  117.86   33.97
  -2 -11   1   44.63   18.44
  -2 -11   1  110.73   70.77
   2  10  -1   40.10   18.88
   2  10  -1   13.65   59.90
  -2 -10   1   64.37   61.23
  -2 -10   1   25.93   15.54
   2   9  -1   15.70   58.16
   2   9  -1    3.55   13.35
  -2  -9   1    7.19   12.44
  -2  -9   1  -32.52   55.28
   2   8  -1  302.19   74.39
   2   8  -1  131.46   61.06
  -2  -8   1  207.98   52.07
  -2  -8   1  416.11  112.41
   2   7  -1   41.70   40.16
   2   7  -1   70.84   20.87
  -2  -7   1  147.69   57.97
  -2  -7   1   55.09   16.61
   2   6  -1  236.68   58.25
   2   6  -1   95.08   37.74
  -2  -6   1  205.52   50.55
  -2  -6   1  371.76   98.67
   2   5  -1  614.67  148.41
   2   5  -1  730.76  176.67
  -2  -5   1  508.86  123.21
  -2  -5   1  928.88  226.68
   2   4  -1  201.31   49.10
   2   4  -1  223.05   54.03
   2   0  -1   18.62    9.33
   2   0  -1   67.02   18.62
  -2   0   1   17.93   34.25
  -2   0   1   72.76   18.02
   2  -1  -1  125.50   34.48
   2  -1  -1   43.55   14.99
  -2   1   1   23.62   48.18
  -2   1   1  137.18   33.65
   2  -2  -1   81.31   23.36
   2  -2  -1  171.75   46.73
  -2   2   1   77.44   61.03
  -2   2   1  169.43   41.70
   2  -3  -1   37.84   16.71
   2  -3  -1  113.83   38.38
  -2   3   1  142.76   35.99
  -2   3   1    9.04   66.47
   2  -4  -1  125.45   34.22
   2  -4  -1  259.72   70.95
  -2   4   1  113.95   78.41
  -2   4   1  305.09   74.76
   2  -5  -1  872.21  214.21
   2  -5  -1  486.54  118.96
  -2   5   1  552.63  158.85
  -2   5   1 1018.16  246.24
   2  -6  -1  183.05   47.74
   2  -6  -1  365.52   96.95
  -2   6   1  277.98  114.95
  -2   6   1  327.99   80.39
   2  -7  -1   55.15   23.28
   2  -7  -1  116.93   52.58
  -2   7   1   91.37   26.29
  -2   7   1  128.86  104.54
   2  -8  -1  221.75   57.41
   2  -8  -1  410.02  111.45
  -2   8   1  240.74  119.90
  -2   8   1  435.67  106.56
   2  -9  -1   -0.42   19.16
   2  -9  -1    2.33   45.38
  -2   9   1   36.78  110.25
  -2   9   1   12.30   16.64
   2 -10  -1   28.28   23.16
   2 -10  -1   59.31   48.03
  -2  10   1   31.10  112.64
  -2  10   1   50.23   20.78
   2 -11  -1  130.98   59.90
   2 -11  -1   77.64   29.44
  -2  11   1  -10.77  116.09
  -2  11   1  143.41   39.31
   2 -12  -1  263.78   84.74
   2 -12  -1  156.09   46.22
  -2  12   1  305.09   77.39
  -2  12   1   77.96  119.31
   2 -13  -1  147.54   48.32
   2 -13  -1  137.33   66.48
  -2  13   1  325.96   83.74
  -2  13   1  122.67  129.98
   2 -14  -1   17.39   30.90
   2 -14  -1   27.57   58.32
  -2  14   1   18.62  124.63
  -2  14   1   25.10   26.75
   2 -15  -1  449.73  114.34
   2 -15  -1  645.25  172.33
  -2  15   1  921.06  225.08
  -2  15   1  365.67  165.08
   2 -16  -1  183.49   79.96
   2 -16  -1  129.14   43.22
  -2  16   1  275.08   72.90
  -2  16   1  160.88  150.44
   2 -17  -1  274.65   94.18
   2 -17  -1  223.78   64.13
  -2  17   1   41.18  139.04
  -2  17   1  422.34  105.92
   2 -18  -1   98.48   41.64
   2 -18  -1   94.61   66.29
  -2  18   1  222.76   60.08
  -2  18   1   78.93  144.93
   2 -19  -1  100.02   44.23
   2 -19  -1  172.33   70.96
  -2  19   1   74.00  140.85
  -2  19   1  280.16   74.86
   2 -20  -1  144.33   84.05
   2 -20  -1  105.19   47.03
  -2  20   1   57.03  201.02
  -2  20   1  147.40   48.26
   2 -21  -1   20.94   35.64
   2 -21  -1   20.74   75.51
  -2  21   1  111.29  196.82
  -2  21   1   43.28   30.48
   2 -22  -1   53.12   58.67
   2 -22  -1   44.41   42.52
  -2  22   1   32.83  137.88
  -2  22   1   92.24   37.97
   2 -23  -1   48.97   77.35
   2 -23  -1   43.51   40.05
  -2  23   1  -86.84  176.82
  -2  23   1  167.83   55.87
   2 -24  -1    7.90   71.70
   2 -24  -1   13.81   40.52
  -2  24   1   23.33   31.94
  -2  24   1  -67.83  165.95
   2 -25  -1   55.10   42.07
   2 -25  -1  163.34   89.61
  -2  25   1  209.86   62.93
  -2  25   1  -21.83  148.41
   2 -26  -1   25.91   35.16
   2 -26  -1  -43.83   75.45
  -2  26   1  -19.33  150.15
  -2  26   1   22.07   31.09
   2 -27  -1   28.07   45.02
   2 -27  -1   15.16   71.06
  -2  27   1   74.22   41.99
  -2  27   1  -24.74  159.57
   2 -28  -1    3.43   31.45
   2 -28  -1   39.28   71.19
  -2  28   1   48.18   30.90
  -2  28   1  232.76  168.99
   2 -29  -1   81.05   62.61
   2 -29  -1   26.16   44.97
  -2  29   1  -65.34  147.25
  -2  29   1  135.08   50.77
   2 -30  -1   -1.23   45.87
   2 -30  -1  -13.71   89.16
  -2  30   1 -171.17  224.94
  -2  30   1   65.45   41.06
   2 -31  -1  -10.39   40.61
   2 -31  -1   20.78   30.84
  -2  31   1  -16.09   76.08
  -2  31   1   63.64   37.31
   2 -32  -1   26.12   43.89
   2 -32  -1   10.07   33.51
  -2  32   1   53.29   38.12
  -2  32   1   22.06   72.58
   2  31  -2   21.84   45.23
   2  31  -2   51.77   47.71
  -2 -31   2  -16.99   26.64
  -2 -31   2    2.23   39.76
   2  30  -2    0.29   45.03
   2  30  -2  -16.61   50.35
  -2 -30   2   24.97   42.77
  -2 -30   2  -16.32   30.29
   2  29  -2   54.99   50.61
   2  29  -2  -14.52  130.79
  -2 -29   2    6.46   47.13
  -2 -29   2   25.22   75.42
   2  28  -2   45.54   52.05
   2  28  -2 -102.28   97.61
  -2 -28   2  -53.86   67.79
  -2 -28   2    7.25   41.96
   2  27  -2   61.65  111.61
  -2 -27   2   16.04   32.44
   2  26  -2   42.67   51.89
  -2 -26   2   26.96   79.42
   2  25  -2   -3.35   41.32
   2  25  -2  -53.48  110.70
  -2 -25   2  -21.23   78.12
  -2 -25   2   18.38   38.15
   2  24  -2   24.93  121.76
   2  24  -2   58.77   47.51
  -2 -24   2   38.74   91.86
  -2 -24   2   59.15   41.84
   2  23  -2  -42.91   47.89
   2  23  -2   49.97  107.87
  -2 -23   2  -13.28  102.98
  -2 -23   2   20.46   39.45
   2  22  -2   47.09   96.22
   2  22  -2    2.81   48.25
  -2 -22   2  -31.70  107.11
  -2 -22   2    9.81   32.80
   2  21  -2   33.48   76.37
   2  21  -2  121.67   53.54
  -2 -21   2   32.13   34.81
  -2 -21   2   81.51   94.37
   2  20  -2  -35.81   94.64
   2  20  -2   -7.44   40.15
  -2 -20   2   39.10  121.67
  -2 -20   2   -1.42   26.46
   2  19  -2  210.59   63.64
   2  19  -2   -5.25  109.41
  -2 -19   2  205.66  138.89
  -2 -19   2   77.18   36.20
   2  18  -2  -18.02   71.95
   2  18  -2   56.39   37.91
  -2 -18   2   39.55   92.73
  -2 -18   2   28.25   28.39
   2  17  -2  158.85   52.39
   2  17  -2   10.36   68.52
  -2 -17   2   33.32   97.86
  -2 -17   2   76.09   31.97
   2  16  -2    9.75   65.60
   2  16  -2  142.60   47.92
  -2 -16   2   94.47   33.42
  -2 -16   2   84.93   97.73
   2  15  -2   33.42   70.86
   2  15  -2   14.07   30.29
  -2 -15   2   19.32   95.12
  -2 -15   2    7.16   21.65
   2  14  -2   48.74   32.03
   2  14  -2    5.65   61.47
  -2 -14   2  -20.77   93.22
  -2 -14   2   18.71   20.84
   2  13  -2   32.99   30.65
   2  13  -2   22.25   54.94
  -2 -13   2   42.49   22.64
  -2 -13   2    4.65   86.93
   2  12  -2   67.05   57.54
   2  12  -2  327.12   79.31
   2  12  -2  263.49   69.95
  -2 -12   2  252.76   65.51
  -2 -12   2  113.44   82.96
   2  11  -2  113.98   37.81
   2  11  -2    7.91   47.80
  -2 -11   2  133.44   38.15
  -2 -11   2   66.52   75.79
   2  10  -2    9.17    6.09
   2  10  -2   13.46   18.91
  -2 -10   2   18.75   16.12
  -2 -10   2   10.19   67.29
   2   9  -2   41.47   19.68
   2   9  -2  141.04   34.64
  -2  -9   2   52.52   20.41
  -2  -9   2  -11.65   63.02
   2   8  -2  178.12   43.48
   2   8  -2  239.72   60.29
  -2  -8   2  350.89   86.60
  -2  -8   2  148.70   65.08
   2   7  -2  131.96   34.74
   2   7  -2  366.83   88.73
  -2  -7   2   63.96   48.16
  -2  -7   2  224.79   57.10
   2   6  -2 1186.29  286.10
   2   6  -2  868.59  210.15
   2   5  -2  311.61   75.41
   2   5  -2  208.85   51.78
   2   4  -2  824.09  198.85
   2   4  -2 1049.76  253.78
  -2  -4   2 1876.90  453.21
  -2  -4   2  631.04  152.47
  -2  -4   2  552.49  137.88
   2   3  -2  606.98  147.25
   2   3  -2  720.47  173.92
  -2  -3   2 1052.80  254.65
  -2  -3   2  415.82  100.57
   2   2  -2 1916.03  462.77
   2   2  -2 2189.95  528.14
  -2  -2   2 1555.14  375.23
  -2  -2   2 3153.76  761.19
   2   1  -2 1247.88  301.61
   2   1  -2 1484.12  358.13
  -2  -1   2 1297.16  312.91
  -2  -1   2 1637.75  395.96
   2   0  -2   57.42   15.45
   2   0  -2   78.48   24.29
  -2   0   2   22.02    7.75
  -2   0   2   82.16   28.52
   2  -1  -2 1589.93  384.08
   2  -1  -2 1565.29  377.70
  -2   1   2 1494.27  360.45
  -2   1   2 1663.84  402.92
   2  -2  -2 2640.70  636.99
   2  -2  -2 2920.42  704.81
  -2   2   2 2442.14  588.87
  -2   2   2 3118.98  753.80
   2  -3  -2 1142.08  276.68
   2  -3  -2  979.17  236.68
  -2   3   2  955.70  230.74
  -2   3   2 1177.59  288.71
   2  -4  -2 2013.13  486.69
   2  -4  -2 1445.57  349.15
  -2   4   2 2334.89  567.27
  -2   4   2 1415.72  341.61
   2  -5  -2  493.36  120.24
   2  -5  -2  566.84  139.77
  -2   5   2  553.94  146.96
  -2   5   2  646.84  156.53
   2  -6  -2 2458.08  594.52
   2  -6  -2 1662.39  401.47
  -2   6   2 2337.79  563.94
  -2   6   2 2237.78  546.69
   2  -7  -2  351.75   87.11
   2  -7  -2  397.41  101.77
  -2   7   2  557.85  135.25
  -2   7   2  396.10  127.92
   2  -8  -2  566.69  142.15
   2  -8  -2  406.83  100.67
  -2   8   2  554.52  134.73
  -2   8   2  618.72  183.05
   2  -9  -2  170.44   54.47
   2  -9  -2   83.84   29.91
  -2   9   2  194.21   48.83
  -2   9   2  128.17  110.93
   2 -10  -2   18.32   38.05
   2 -10  -2   16.07   23.42
  -2  10   2   43.61   17.88
  -2  10   2   10.36  112.95
   2 -11  -2  289.58   81.71
   2 -11  -2  218.71   60.48
  -2  11   2  460.89  112.85
  -2  11   2  257.40  136.70
   2 -12  -2  505.67  130.83
   2 -12  -2  386.68   99.25
  -2  12   2  740.76  180.15
  -2  12   2  320.30  149.28
   2 -13  -2   94.83   50.16
   2 -13  -2   83.66   36.70
  -2  13   2  132.14   37.20
  -2  13   2   67.21  132.06
   2 -14  -2   60.48   48.05
   2 -14  -2   49.03   33.39
  -2  14   2   84.31   28.12
  -2  14   2   68.38  141.86
   2 -15  -2   27.96   47.41
   2 -15  -2    4.77   31.15
  -2  15   2   60.09   22.89
  -2  15   2   12.32  143.04
   2 -16  -2  244.94   79.63
   2 -16  -2  123.98   43.23
  -2  16   2  352.19   88.40
  -2  16   2  166.82  155.08
   2 -17  -2  260.16   82.76
   2 -17  -2  142.80   48.87
  -2  17   2  352.33   88.24
  -2  17   2  231.75  159.57
   2 -18  -2   13.45   53.64
   2 -18  -2   40.67   38.38
  -2  18   2   75.00   29.78
  -2  18   2   86.63  158.56
   2 -19  -2  237.26   92.09
   2 -19  -2  173.20   58.45
  -2  19   2  319.58   81.12
  -2  19   2  174.50  218.27
   2 -20  -2   52.57   69.35
   2 -20  -2  -13.71   38.68
  -2  20   2   14.26   22.13
  -2  20   2 -101.22  208.71
   2 -21  -2  182.47   78.61
   2 -21  -2   64.52   42.90
  -2  21   2  238.85   63.50
  -2  21   2   -1.94  149.14
   2 -22  -2   -8.59   68.52
   2 -22  -2    1.83   39.32
  -2  22   2   16.99   25.20
  -2  22   2  -27.15  174.79
   2 -23  -2   18.71   73.66
   2 -23  -2   19.12   36.22
  -2  23   2  -13.13   25.41
  -2  23   2 -128.69  174.07
   2 -24  -2   17.25   37.03
   2 -24  -2   61.10   77.60
  -2  24   2   -5.87  153.49
  -2  24   2   85.18   33.22
   2 -25  -2   10.88   33.65
   2 -25  -2   26.55   73.12
  -2  25   2   29.77   25.41
  -2  25   2  150.44  145.51
   2 -26  -2   15.13   74.29
   2 -26  -2    8.67   42.34
  -2  26   2   91.99   39.02
  -2  26   2    5.67  158.70
   2 -27  -2   53.35   65.90
   2 -27  -2   33.15   35.93
  -2  27   2   91.70  142.08
  -2  27   2   30.48   28.25
   2 -28  -2   20.87   59.70
   2 -28  -2  -39.76   46.77
  -2  28   2   61.86   35.09
  -2  28   2  -47.97  138.22
   2 -29  -2   16.81   44.63
   2 -29  -2   50.61   80.73
  -2  29   2  147.83   46.73
  -2  29   2 -104.85  202.91
   2 -30  -2   29.70   41.67
   2 -30  -2   33.99   38.15
  -2  30   2   18.16   29.45
  -2  30   2  -24.55   82.03
   2 -31  -2    3.06   41.18
   2 -31  -2   17.39   32.25
  -2  31   2   57.26   33.25
  -2  31   2   22.36   73.83
   2  30  -3  -49.55   48.93
   2  30  -3  -15.73   35.80
  -2 -30   3   23.45   33.64
  -2 -30   3   13.61   34.80
   2  29  -3   27.93   49.93
   2  29  -3   11.96   36.00
  -2 -29   3  -10.86   33.73
  -2 -29   3   29.09   34.47
   2  28  -3    9.29   49.97
   2  28  -3   40.26   99.73
  -2 -28   3  -10.54   42.05
  -2 -28   3    0.00   96.11
   2  27  -3   79.57   57.23
   2  27  -3   -2.80   71.51
  -2 -27   3   19.41   36.71
  -2 -27   3   22.26   68.34
   2  26  -3   12.48   68.13
  -2 -26   3   -1.75   28.31
   2  25  -3   62.68   52.42
   2  25  -3   36.77   77.63
  -2 -25   3   80.84   85.54
  -2 -25   3   38.16   40.31
   2  24  -3   19.78   48.02
   2  24  -3  -52.44   80.44
  -2 -24   3   21.65   34.57
  -2 -24   3   36.67   87.70
   2  23  -3   -3.06   67.76
   2  23  -3   32.48   11.13
   2  23  -3   50.19   45.73
  -2 -23   3   68.52   89.34
  -2 -23   3    5.74   34.18
   2  22  -3   18.28   86.40
   2  22  -3   17.81    7.81
   2  22  -3   23.81   46.90
  -2 -22   3    5.00   31.65
  -2 -22   3   23.42  102.60
   2  21  -3  122.01   88.90
   2  21  -3   77.55   20.17
   2  21  -3   26.10   49.77
  -2 -21   3   13.80   31.42
  -2 -21   3   -5.70  108.05
   2  20  -3   41.45   12.35
   2  20  -3   60.50   47.35
   2  20  -3   21.31   77.06
  -2 -20   3   -4.97  103.90
  -2 -20   3   45.65   32.68
   2  19  -3   -0.61    6.83
   2  19  -3   15.20   69.61
   2  19  -3    3.61   42.19
  -2 -19   3   48.47   89.44
  -2 -19   3    2.29   29.55
   2  18  -3  110.87   89.58
   2  18  -3   33.61   40.78
   2  18  -3  172.91   42.63
  -2 -18   3   79.12   35.61
  -2 -18   3    1.42  120.59
   2  17  -3   31.19   39.16
   2  17  -3   77.19   20.28
  -2 -17   3   67.09  124.90
  -2 -17   3   39.32   34.76
   2  16  -3   22.83   34.89
   2  16  -3   15.61    7.81
  -2 -16   3   13.83   26.60
  -2 -16   3   -6.55   88.53
   2  15  -3   10.42    6.75
   2  15  -3   10.81   30.97
  -2 -15   3    8.73   25.74
  -2 -15   3  -18.32   84.32
   2  14  -3  201.46   49.26
   2  14  -3   96.63   38.38
  -2 -14   3   -0.65   83.54
  -2 -14   3  111.48   36.52
   2  13  -3  194.07   55.55
   2  13  -3  304.51   73.90
  -2 -13   3   93.76   78.34
  -2 -13   3  216.53   57.55
   2  12  -3   83.00   32.61
   2  12  -3  177.11   43.36
  -2 -12   3   42.05   68.44
  -2 -12   3   59.44   26.81
   2  11  -3   23.04   26.02
   2  11  -3   62.31   16.23
  -2 -11   3  -35.67   63.89
  -2 -11   3   15.35   20.19
   2  10  -3   20.73   25.19
   2  10  -3   60.68   15.77
  -2 -10   3   -6.83   60.79
  -2 -10   3   11.59   22.36
   2   9  -3    2.58    4.96
   2   9  -3    8.54   26.20
  -2  -9   3   -4.28   21.17
  -2  -9   3   33.36   58.79
   2   8  -3   -0.87    5.10
   2   8  -3   11.58   19.70
  -2  -8   3   12.42   21.32
  -2  -8   3   25.29   46.20
   2   7  -3   11.04   18.83
   2   7  -3   -0.68    5.16
  -2  -7   3    2.54   21.46
  -2  -7   3   -9.35   42.22
   2   6  -3  395.24   95.66
   2   6  -3  176.96   47.55
  -2  -6   3  326.83   82.24
  -2  -6   3  420.60  101.99
   2   5  -3  423.50  104.34
   2   5  -3  527.13  127.37
  -2  -5   3  460.46  111.50
  -2  -5   3  791.63  192.76
   2   4  -3   66.44   24.99
   2   4  -3  135.40   33.29
  -2  -4   3  122.40   30.57
  -2  -4   3  153.49   42.83
   2   3  -3  105.85   33.12
   2   3  -3  134.09   33.02
  -2  -3   3  161.75   45.06
  -2  -3   3  160.15   39.49
   2   2  -3  234.21   61.57
   2   2  -3  195.52   47.70
  -2  -2   3  187.54   46.00
  -2  -2   3  287.84   73.66
   2   1  -3   65.84   17.26
   2   1  -3   32.48   23.29
  -2  -1   3   88.19   22.71
  -2  -1   3   84.64   31.58
   2   0  -3   83.80   21.46
   2   0  -3   77.34   28.91
  -2   0   3   87.16   31.15
  -2   0   3  118.40   29.64
   2  -1  -3   63.83   17.16
   2  -1  -3   66.81   27.26
  -2   1   3   48.84   28.03
  -2   1   3   82.73   21.54
   2  -2  -3  254.36   62.15
   2  -2  -3  376.25   94.45
  -2   2   3  257.40   62.86
  -2   2   3  323.06   84.09
   2  -3  -3  196.68   54.45
   2  -3  -3  159.43   39.78
  -2   3   3  188.99   46.57
  -2   3   3  155.66   52.12
   2  -4  -3  138.12   35.15
   2  -4  -3  175.23   49.99
  -2   4   3  145.51   52.36
  -2   4   3  179.28   44.44
   2  -5  -3  957.87  233.92
   2  -5  -3  840.33  203.34
  -2   5   3  839.75  202.91
  -2   5   3  919.75  227.98
   2  -6  -3  511.47  124.69
   2  -6  -3  545.24  135.60
  -2   6   3  563.50  136.48
  -2   6   3  449.59  120.92
   2  -7  -3   14.02   27.86
   2  -7  -3    4.97   15.28
  -2   7   3   27.35   53.03
  -2   7   3    6.88    9.23
   2  -8  -3   23.60   17.86
   2  -8  -3    3.88   28.97
  -2   8   3   26.64   61.73
  -2   8   3   19.31   10.90
   2  -9  -3   -3.30   29.12
   2  -9  -3   -8.93   18.70
  -2   9   3   -9.84   60.81
  -2   9   3   13.87   10.97
   2 -10  -3   38.65   22.33
   2 -10  -3   56.38   36.10
  -2  10   3   40.34   68.16
  -2  10   3   55.34   17.73
   2 -11  -3   52.16   37.74
   2 -11  -3   57.06   25.78
  -2  11   3   47.71   75.63
  -2  11   3   80.44   22.93
   2 -12  -3  237.69   71.48
   2 -12  -3  170.73   48.67
  -2  12   3  223.92   55.84
  -2  12   3  128.03   95.19
   2 -13  -3  455.53  114.03
   2 -13  -3  573.65  146.82
  -2  13   3  619.30  150.59
  -2  13   3  526.84  171.17
   2 -14  -3  222.04   61.18
   2 -14  -3  290.30   83.40
  -2  14   3  198.41  128.88
  -2  14   3  361.32   88.77
   2 -15  -3   39.05   30.57
   2 -15  -3   23.81   41.18
  -2  15   3   33.06   16.38
  -2  15   3  137.80  136.90
   2 -16  -3   26.58   41.73
   2 -16  -3   36.81   35.02
  -2  16   3   41.29   18.13
  -2  16   3   -1.19  134.15
   2 -17  -3  111.56   57.93
   2 -17  -3   39.34   35.22
  -2  17   3   16.31  200.73
  -2  17   3  103.29   30.18
   2 -18  -3  100.41   46.05
   2 -18  -3  149.86   66.63
  -2  18   3  279.00   69.93
  -2  18   3 -118.53  201.46
   2 -19  -3   11.41   54.73
   2 -19  -3    0.55   36.38
  -2  19   3  -12.19  144.91
  -2  19   3   -1.09   17.06
   2 -20  -3  121.83   65.83
  -2  20   3  136.61   38.13
  -2  20   3  -90.87  160.15
   2 -21  -3   23.65   41.12
   2 -21  -3   76.09   60.45
  -2  21   3   71.95   26.74
  -2  21   3  -99.58  179.86
   2 -22  -3   -9.78   37.78
   2 -22  -3   -5.67   63.41
  -2  22   3   37.58   21.31
  -2  22   3  120.51  172.91
   2 -23  -3   -6.55   30.22
   2 -23  -3   48.02   68.00
  -2  23   3   33.35   21.94
  -2  23   3  -26.52  138.80
   2 -24  -3   22.44   33.07
   2 -24  -3  101.85   68.00
  -2  24   3   97.21  151.02
  -2  24   3  116.28   36.65
   2 -25  -3   20.00   38.39
   2 -25  -3  144.64   71.61
  -2  25   3   46.67  158.41
  -2  25   3  182.47   51.15
   2 -26  -3   34.96   61.96
   2 -26  -3   20.88   32.35
  -2  26   3   48.31  152.47
  -2  26   3   79.67   28.90
   2 -27  -3   45.93   46.36
   2 -27  -3   72.12   65.06
  -2  27   3   14.84  145.22
  -2  27   3  172.47   48.47
   2 -28  -3  120.64   85.61
   2 -28  -3   40.49   47.49
  -2  28   3  125.47  218.13
  -2  28   3  136.05   40.34
   2 -29  -3   -0.58   42.86
   2 -29  -3   17.54   37.97
  -2  29   3   32.80   67.90
  -2  29   3   39.20   23.51
   2 -30  -3  -34.22   44.49
   2 -30  -3    6.30   36.02
  -2  30   3  -52.63   70.10
  -2  30   3   11.70   22.68
   2  28  -4   17.84   47.83
   2  28  -4   58.89   19.00
  -2 -28   4   18.25   32.64
  -2 -28   4  -15.84   35.25
   2  27  -4    7.44   49.64
   2  27  -4   36.35   13.83
  -2 -27   4    8.65   33.18
  -2 -27   4   26.81   39.96
   2  26  -4   21.28   46.96
   2  26  -4   77.19   21.78
  -2 -26   4   -3.29   92.77
  -2 -26   4   21.83   43.48
   2  25  -4   86.60   57.86
   2  25  -4  151.31   38.18
  -2 -25   4   37.99   40.83
  -2 -25   4   57.61   65.71
   2  24  -4    3.30   37.62
   2  24  -4  104.27   27.23
  -2 -24   4   19.03   35.76
  -2 -24   4  -13.73   66.42
   2  23  -4   30.65   11.62
   2  23  -4    1.17   41.34
  -2 -23   4    2.01   72.44
   2  22  -4  -19.83   51.25
   2  22  -4   12.87    8.17
  -2 -22   4  -30.00   75.10
  -2 -22   4   36.33   43.49
   2  21  -4  -31.02   41.80
   2  21  -4    2.36    7.09
  -2 -21   4  -17.84   39.86
  -2 -21   4  -10.64   72.53
   2  20  -4   51.84   46.78
   2  20  -4   58.64   16.22
  -2 -20   4   56.15   41.60
  -2 -20   4  -27.02   85.87
   2  19  -4    0.14    6.35
   2  19  -4   18.80   42.64
  -2 -19   4  -35.32   35.54
  -2 -19   4  -84.92   94.29
   2  18  -4   65.28   17.48
   2  18  -4  -22.57   46.25
  -2 -18   4   75.39  100.02
  -2 -18   4   41.09   35.89
   2  17  -4  162.62   40.10
   2  17  -4   59.15   41.76
  -2 -17   4   52.21   83.12
  -2 -17   4  121.11   44.18
   2  16  -4   10.77   35.45
   2  16  -4   23.64    8.78
  -2 -16   4   53.36   68.06
  -2 -16   4   13.41   35.33
   2  15  -4  183.20   44.93
   2  15  -4   86.70   39.77
  -2 -15   4   69.55   36.93
  -2 -15   4  -31.42   89.60
   2  14  -4   -4.17   31.77
   2  14  -4   12.51    6.91
  -2 -14   4  -22.23   95.86
  -2 -14   4  -12.77   31.49
   2  13  -4  100.47   39.64
   2  13  -4  181.75   44.61
  -2 -13   4  130.76   45.16
  -2 -13   4    4.88   74.60
   2  12  -4    9.99   31.57
   2  12  -4  106.63   26.67
  -2 -12   4   50.16   32.02
  -2 -12   4   51.89   62.28
   2  11  -4  330.01   80.08
   2  11  -4  149.43   46.97
   2  10  -4  161.75   39.77
   2  10  -4   53.50   30.73
  -2 -10   4   61.05   31.38
  -2 -10   4   18.02   50.35
   2   9  -4  184.50   45.09
   2   9  -4  105.25   37.49
  -2  -9   4   27.55   57.19
  -2  -9   4  192.33   55.36
   2   8  -4   16.19    6.65
   2   8  -4   -3.23   25.55
  -2  -8   4    4.55   26.35
  -2  -8   4   24.70   10.33
  -2  -8   4    8.07   48.45
   2   7  -4   38.68   30.07
   2   7  -4   17.68    7.20
  -2  -7   4   38.52   26.23
  -2  -7   4   17.17    9.04
   2   6  -4   -4.39   24.02
   2   6  -4    9.52    6.12
  -2  -6   4   20.06   24.62
  -2  -6   4    8.61    8.73
   2   5  -4    7.96   25.75
   2   5  -4   19.61    7.48
  -2  -5   4   22.84   10.13
  -2  -5   4   21.89   24.62
   2   4  -4   31.93    9.70
   2   4  -4   25.91   26.02
  -2  -4   4   17.25   25.80
  -2  -4   4   38.77   12.51
   2   3  -4  236.68   65.31
   2   3  -4  290.45   70.52
  -2  -3   4  326.97   83.61
  -2  -3   4  361.47   87.84
   2   2  -4  190.15   55.51
   2   2  -4  162.33   39.91
  -2  -2   4  222.91   60.80
  -2  -2   4  157.98   39.26
   2   1  -4  360.16   87.34
   2   1  -4  549.88  137.34
  -2  -1   4  552.92  137.28
  -2  -1   4  363.49   88.38
   2   0  -4   78.93   20.44
   2   0  -4  123.21   42.60
  -2   0   4  115.83   38.77
  -2   0   4   79.08   21.04
   2  -1  -4  395.24   95.89
   2  -1  -4  619.59  153.34
  -2   1   4  378.13   91.93
  -2   1   4  569.30  141.38
   2  -2  -4  247.40   67.03
   2  -2  -4  193.49   47.63
  -2   2   4  215.95   61.16
  -2   2   4  206.82   50.89
   2  -3  -4  356.10   86.64
   2  -3  -4  393.35  100.32
  -2   3   4  399.44   97.02
  -2   3   4  366.10   95.63
   2  -4  -4    4.38   29.97
   2  -4  -4   30.10   12.16
  -2   4   4   23.36   35.78
  -2   4   4   37.25   12.84
   2  -5  -4   23.93   11.83
   2  -5  -4   24.77   30.76
  -2   5   4   23.60   38.09
  -2   5   4   38.12   13.03
   2  -6  -4   45.42   33.60
   2  -6  -4    5.15   11.44
  -2   6   4   19.48   10.38
  -2   6   4   21.62   42.42
   2  -7  -4   79.61   39.76
   2  -7  -4   55.10   18.86
  -2   7   4   40.89   48.99
  -2   7   4   37.07   13.02
   2  -8  -4   20.32   14.13
   2  -8  -4  -13.65   36.12
  -2   8   4   21.77   54.64
  -2   8   4   10.46    9.46
   2  -9  -4  283.06   70.61
   2  -9  -4  379.15  101.50
  -2   9   4  276.68   91.13
  -2   9   4  290.74   71.06
   2 -10  -4  198.12   62.16
   2 -10  -4  125.21   35.39
  -2  10   4  184.65   45.96
  -2  10   4  151.75   78.47
   2 -11  -4  499.15  122.80
   2 -11  -4  573.65  145.08
  -2  11   4  441.76  130.38
  -2  11   4  559.74  135.83
   2 -12  -4   78.37   42.97
   2 -12  -4   79.95   29.06
  -2  12   4   -1.90   73.55
  -2  12   4  112.02   29.65
   2 -13  -4  290.74   82.70
   2 -13  -4  260.01   67.97
  -2  13   4  242.18  106.73
  -2  13   4  307.26   75.47
   2 -14  -4   28.22   40.39
   2 -14  -4    7.41   24.65
  -2  14   4  -24.62  109.83
  -2  14   4    9.49   11.99
   2 -15  -4  215.95   59.73
   2 -15  -4  287.55   84.48
  -2  15   4  279.29   69.00
  -2  15   4  239.43  127.46
   2 -16  -4   21.42   28.20
   2 -16  -4   63.54   51.28
  -2  16   4  -56.99   97.16
  -2  16   4   35.47   15.67
   2 -17  -4  153.63   47.55
   2 -17  -4  240.45   79.34
  -2  17   4  244.07   61.23
  -2  17   4   87.47  106.34
   2 -18  -4   94.27   57.90
  -2  18   4   82.83   25.20
   2 -19  -4    0.59   31.62
   2 -19  -4  -15.25   60.19
  -2  19   4   -8.73   14.23
  -2  19   4  -28.75  161.02
   2 -20  -4  123.08   70.22
   2 -20  -4   53.80   36.77
  -2  20   4  111.96   31.10
  -2  20   4   76.73  147.25
   2 -21  -4   14.44   27.19
   2 -21  -4   10.03   63.64
  -2  21   4  -89.08  139.85
  -2  21   4    7.09   16.04
   2 -22  -4   14.90   37.00
   2 -22  -4   43.99   69.51
  -2  22   4  -28.78  146.96
  -2  22   4    9.41   17.16
   2 -23  -4   52.45   69.32
   2 -23  -4  -10.65   34.67
  -2  23   4   91.82  147.83
  -2  23   4   23.38   17.48
   2 -24  -4   29.44   29.97
   2 -24  -4  155.51   73.93
  -2  24   4  196.97  153.34
  -2  24   4  130.73   37.13
   2 -25  -4   87.40   45.49
   2 -25  -4  205.37   80.86
  -2  25   4   39.65  143.91
  -2  25   4  267.55   68.66
   2 -26  -4   39.18   43.99
   2 -26  -4  115.66   86.92
  -2  26   4  111.95  212.33
  -2  26   4  135.17   38.28
   2 -27  -4   -5.45   40.10
   2 -27  -4    1.59   44.19
  -2  27   4   51.42   22.61
  -2  27   4   19.45   76.28
   2 -28  -4   40.10   41.09
   2 -28  -4   19.81   37.84
  -2  28   4   41.84   23.52
  -2  28   4   57.76   74.06
   2  26  -5   64.60   46.28
  -2 -26   5   -6.57   39.23
  -2 -26   5    2.54   29.86
   2  25  -5  -40.74   45.76
   2  25  -5    3.52   11.51
  -2 -25   5    5.09   28.52
  -2 -25   5  -17.96   38.52
   2  24  -5   19.74   45.16
   2  24  -5   -3.39   10.33
  -2 -24   5  -10.36   43.15
  -2 -24   5    7.23   42.23
   2  23  -5   20.16   11.36
   2  23  -5  -24.74   45.42
  -2 -23   5    8.55   47.29
  -2 -23   5   31.26   80.96
   2  22  -5   14.10   10.39
   2  22  -5   17.02   46.03
  -2 -22   5  -43.63   56.19
  -2 -22   5  -23.96   43.94
   2  21  -5   25.90   38.25
   2  21  -5   91.70   24.57
  -2 -21   5  -14.80   62.10
  -2 -21   5   29.90   37.31
   2  20  -5   20.29    9.41
   2  20  -5    2.90   35.49
  -2 -20   5   -7.93   60.25
   2  19  -5   50.05   14.39
   2  19  -5    0.86   43.83
  -2 -19   5   -1.87   62.16
  -2 -19   5   33.04   51.77
   2  18  -5   29.61   37.23
   2  18  -5   41.52   12.57
  -2 -18   5   18.20   49.58
  -2 -18   5   52.54   61.64
   2  17  -5   17.06    8.06
   2  17  -5    9.41   34.97
  -2 -17   5  -37.31   55.97
  -2 -17   5   -8.51   45.28
   2  16  -5   -2.45   40.84
   2  16  -5   80.34   20.62
  -2 -16   5    2.65   47.77
  -2 -16   5  -22.06   72.99
   2  15  -5   11.58    6.68
   2  15  -5    1.26   39.44
  -2 -15   5  -36.67   72.73
  -2 -15   5    4.20   44.55
   2  14  -5   12.15    7.12
   2  14  -5   17.48   43.47
  -2 -14   5   68.35   42.83
  -2 -14   5   13.97   80.02
   2  13  -5   31.18   10.38
   2  13  -5   42.12   35.61
  -2 -13   5   12.59   35.33
  -2 -13   5   50.45   67.12
   2  12  -5   30.07   38.42
   2  12  -5   97.13   24.74
  -2 -12   5  -15.87   55.86
  -2 -12   5  121.28   51.13
   2  11  -5   86.15   22.09
   2  11  -5    1.74   35.86
  -2 -11   5  -28.54   49.54
  -2 -11   5   65.37   42.83
   2  10  -5   16.25   35.33
   2  10  -5   11.49    7.44
  -2 -10   5   -9.65   61.80
  -2 -10   5   10.87   34.35
   2   9  -5   19.38    7.94
   2   9  -5    6.42   28.99
  -2  -9   5    1.55   73.10
  -2  -9   5    8.67    9.10
  -2  -9   5   10.28   31.55
   2   8  -5    6.26    6.61
   2   8  -5   -8.88   30.78
  -2  -8   5   24.44   32.31
  -2  -8   5   14.91   10.59
   2   7  -5   26.07   33.49
   2   7  -5   15.65    7.52
  -2  -7   5   22.28   10.67
  -2  -7   5    9.00   31.61
   2   6  -5    0.57   31.36
   2   6  -5   27.48    9.51
  -2  -6   5   21.29   11.19
  -2  -6   5   22.16   32.09
   2   5  -5    5.77   31.55
   2   5  -5    4.87    6.93
  -2  -5   5    0.22    9.41
  -2  -5   5   25.06   33.29
   2   4  -5   53.23   14.84
   2   4  -5   31.31   32.13
  -2  -4   5   61.80   17.59
  -2  -4   5   76.39   39.32
   2   3  -5   44.77   37.64
   2   3  -5   35.45   11.12
  -2  -3   5   60.23   36.28
  -2  -3   5   32.47   12.06
   2   2  -5  151.89   37.64
   2   2  -5  185.37   60.41
  -2  -2   5  187.40   46.49
  -2  -2   5  214.07   63.83
   2   1  -5   72.95   19.13
   2   1  -5   88.50   43.34
  -2  -1   5  113.77   45.45
  -2  -1   5   87.45   23.17
   2   0  -5  427.27  110.89
   2   0  -5  408.42   99.13
  -2   0   5  509.30  123.56
  -2   0   5  561.47  142.21
   2  -1  -5   92.31   44.28
   2  -1  -5   74.53   20.12
  -2   1   5   99.92   42.58
  -2   1   5  100.24   26.25
   2  -2  -5  206.82   63.19
   2  -2  -5  169.86   42.34
  -2   2   5  215.66   53.19
  -2   2   5  204.21   62.42
   2  -3  -5   85.74   40.63
   2  -3  -5   36.78   13.10
  -2   3   5   62.26   40.90
  -2   3   5   35.60   12.64
   2  -4  -5   67.05   19.42
   2  -4  -5   95.61   41.93
  -2   4   5   79.71   21.71
  -2   4   5   59.42   42.84
   2  -5  -5   13.67   34.19
   2  -5  -5   10.41    9.28
  -2   5   5    9.07    9.77
  -2   5   5    7.75   43.58
   2  -6  -5   27.44   38.67
   2  -6  -5   33.64   13.44
  -2   6   5   69.25   50.55
  -2   6   5   38.84   13.48
   2  -7  -5   25.83   13.90
   2  -7  -5   10.44   42.57
  -2   7   5   29.99   12.23
  -2   7   5  -10.73   52.22
   2  -8  -5   15.67   13.41
   2  -8  -5  -17.10   40.28
  -2   8   5   21.02   61.99
  -2   8   5   20.73   10.97
   2  -9  -5   17.81   15.87
   2  -9  -5    5.17   38.28
  -2   9   5   13.81   10.13
  -2   9   5   18.22   62.12
   2 -10  -5    1.68   15.54
   2 -10  -5    3.07   45.86
  -2  10   5    4.74   66.73
  -2  10   5   19.35   11.54
   2 -11  -5   93.74   55.74
   2 -11  -5   66.25   23.99
  -2  11   5   97.13   26.38
  -2  11   5   72.38   70.19
   2 -12  -5  117.45   34.44
   2 -12  -5  180.44   66.08
  -2  12   5   31.71   80.11
  -2  12   5  140.96   36.28
   2 -13  -5   74.92   53.80
   2 -13  -5   64.21   25.13
  -2  13   5   55.86   17.71
  -2  13   5   26.07   75.63
   2 -14  -5   50.70   23.89
   2 -14  -5   47.25   54.25
  -2  14   5   38.16   14.91
  -2  14   5   96.50   85.64
   2 -15  -5  -23.81   58.16
   2 -15  -5   12.09   20.81
  -2  15   5   20.02   92.37
  -2  15   5   20.23   12.45
   2 -16  -5   64.37   29.23
   2 -16  -5  131.61   66.42
  -2  16   5   61.52   96.53
  -2  16   5  100.47   27.75
   2 -17  -5   35.91   62.71
   2 -17  -5   11.83   23.84
  -2  17   5   43.97   17.10
  -2  17   5   28.33   92.06
   2 -18  -5   46.78   24.65
   2 -18  -5   61.74   62.67
  -2  18   5   73.79   21.75
  -2  18   5   17.57   81.29
   2 -19  -5   27.04   59.13
   2 -19  -5   30.60   28.13
  -2  19   5  -59.67   93.48
  -2  19   5   60.80   19.88
   2 -20  -5   -7.39   54.10
   2 -20  -5   20.07   28.64
  -2  20   5   40.25   87.00
  -2  20   5   22.60   16.71
   2 -21  -5   34.81   27.42
   2 -21  -5  123.14   70.52
  -2  21   5  137.99   38.22
  -2  21   5   48.38  102.00
   2 -22  -5   -0.03   34.94
   2 -22  -5   -5.07   65.22
  -2  22   5   32.12   18.62
  -2  22   5  -90.71  105.38
   2 -23  -5   34.60   39.41
   2 -23  -5   50.29   70.05
  -2  23   5   16.62   17.59
  -2  23   5   46.09  161.89
   2 -24  -5   -7.61   58.68
   2 -24  -5    1.13   37.07
  -2  24   5   -3.07   17.78
  -2  24   5   -4.81  106.70
   2 -25  -5   -1.41   39.09
   2 -25  -5   -6.17   43.49
  -2  25   5   -3.20   17.65
  -2  25   5   30.86   66.02
   2 -26  -5   -8.17   41.61
   2 -26  -5   45.51   39.97
  -2  26   5  -10.35   66.34
   2  22  -6   50.58   16.87
   2  22  -6   11.29   40.74
  -2 -22   6    3.03   24.23
  -2 -22   6  -17.70   38.29
   2  21  -6   10.03   36.89
   2  21  -6   17.83   11.10
  -2 -21   6   28.07   43.80
  -2 -21   6   -7.67   22.42
   2  20  -6   -3.36    9.97
   2  20  -6   -9.22   39.06
  -2 -20   6  -20.39   56.06
  -2 -20   6   13.26   48.19
   2  19  -6    2.75   43.35
   2  19  -6   20.07   10.39
  -2 -19   6   13.78   60.35
  -2 -19   6   -7.35   58.44
   2  18  -6   37.60   13.20
   2  18  -6  -12.88   44.48
  -2 -18   6   16.20   46.47
  -2 -18   6   23.81   48.18
   2  17  -6   -0.78   36.51
   2  17  -6   11.45   10.09
  -2 -17   6  -26.93   48.00
  -2 -17   6    1.75   50.50
   2  16  -6  139.77   35.45
   2  16  -6   21.35   34.33
  -2 -16   6   82.37   48.35
  -2 -16   6  -42.52   46.83
   2  15  -6   35.80   36.00
  -2 -15   6   15.86   57.83
   2  14  -6   -8.42   37.29
   2  14  -6    2.71    7.45
  -2 -14   6   -6.28   52.38
  -2 -14   6  -27.99   54.83
   2  13  -6   28.38   37.47
   2  13  -6   70.96   18.83
  -2 -13   6   29.90   56.71
  -2 -13   6  -13.06   56.48
   2  12  -6    8.26    7.25
   2  12  -6    2.88   33.09
  -2 -12   6   40.60   56.42
  -2 -12   6    4.78   52.25
   2  11  -6   12.15   36.10
   2  11  -6   11.81    7.51
  -2 -11   6   19.86   56.68
  -2 -11   6   34.54   53.96
  -2 -11   6   21.62   11.29
   2  10  -6   19.13    8.48
   2  10  -6   16.86   39.28
  -2 -10   6   16.20   45.78
  -2 -10   6   22.04   12.16
  -2 -10   6   -9.54   59.52
   2   9  -6   25.35    9.38
   2   9  -6   -3.59   45.10
  -2  -9   6    0.91   46.52
  -2  -9   6    8.81   11.15
   2   8  -6  115.22   29.07
   2   8  -6   49.36   40.29
  -2  -8   6  135.90   35.13
  -2  -8   6  121.89   56.18
   2   7  -6   64.57   41.32
   2   7  -6  150.01   37.22
  -2  -7   6  141.11   36.22
  -2  -7   6  128.48   50.34
   2   6  -6  149.14   36.91
   2   6  -6   73.26   41.12
  -2  -6   6  153.78   39.06
  -2  -6   6  180.88   62.29
   2   5  -6   80.41   20.94
   2   5  -6   40.87   37.70
  -2  -5   6  111.95   47.54
  -2  -5   6  111.89   29.18
   2   4  -6   -8.83   38.91
   2   4  -6   29.29   10.23
  -2  -4   6   50.09   41.03
  -2  -4   6   40.09   14.07
   2   3  -6   19.77   45.03
   2   3  -6   39.57   12.32
  -2  -3   6   32.61   40.77
  -2  -3   6   57.16   17.10
   2   2  -6   63.22   17.55
   2   2  -6   44.00   41.91
  -2  -2   6   48.03   42.97
  -2  -2   6   70.76   19.94
   2   1  -6   18.48    8.57
   2   1  -6   38.93   42.05
  -2  -1   6   34.48   13.03
  -2  -1   6   40.80   43.44
   2   0  -6   42.29   43.12
   2   0  -6  102.54   26.39
  -2   0   6  110.35   52.29
  -2   0   6  142.66   36.22
   2  -1  -6   10.74    8.12
   2  -1  -6  -21.23   42.86
  -2   1   6   27.04   11.93
  -2   1   6   15.97   40.29
   2  -2  -6   65.99   18.48
   2  -2  -6  107.93   52.73
  -2   2   6   83.83   22.99
  -2   2   6   69.35   45.31
   2  -3  -6   60.74   55.21
   2  -3  -6   38.26   12.91
  -2   3   6    7.00   42.26
  -2   3   6   46.81   15.09
   2  -4  -6   31.36   43.13
   2  -4  -6   36.02   13.32
  -2   4   6   42.91   14.67
  -2   4   6   -9.09   44.57
   2  -5  -6  116.54   51.39
   2  -5  -6  101.40   26.80
  -2   5   6  108.61   28.41
  -2   5   6   35.67   47.03
   2  -6  -6  154.35   39.44
   2  -6  -6  157.69   59.74
  -2   6   6  160.01   65.76
  -2   6   6  216.68   53.60
   2  -7  -6  143.56   36.90
   2  -7  -6  184.36   64.03
  -2   7   6  179.57   45.02
  -2   7   6  166.96   71.90
   2  -8  -6  110.56   56.74
   2  -8  -6  101.24   28.23
  -2   8   6  120.40   67.86
  -2   8   6  149.57   38.09
   2  -9  -6   17.45   14.68
   2  -9  -6   29.00   52.90
  -2   9   6   22.46   12.38
  -2   9   6    1.54   64.10
   2 -10  -6   35.91   17.59
   2 -10  -6   69.03   65.26
  -2  10   6   29.83   13.17
  -2  10   6  113.21   73.77
   2 -11  -6   10.30   15.62
   2 -11  -6   67.45   70.13
  -2  11   6   10.57   11.35
  -2  11   6   16.51   69.39
   2 -12  -6    4.19   16.09
   2 -12  -6  -63.92   78.02
  -2  12   6  -51.61   71.31
   2 -13  -6  116.08   71.81
   2 -13  -6   68.37   25.86
  -2  13   6   97.24   26.58
  -2  13   6  111.72   80.76
   2 -14  -6    4.04   18.86
   2 -14  -6    6.51   68.80
  -2  14   6  -17.99   83.89
  -2  14   6   13.20   12.13
   2 -15  -6   51.10   64.12
   2 -15  -6   42.26   22.71
  -2  15   6   -7.46   82.77
  -2  15   6   44.73   17.33
   2 -16  -6   87.08   29.36
   2 -16  -6  182.91   70.83
  -2  16   6  166.53   43.64
  -2  16   6   49.90   76.82
   2 -17  -6    8.42   64.68
   2 -17  -6   21.57   25.35
  -2  17   6  -22.86   81.92
  -2  17   6    8.13   15.25
   2 -18  -6   40.16   28.48
   2 -18  -6   60.13   72.92
  -2  18   6   70.05   22.89
  -2  18   6    1.43   70.95
   2 -19  -6  -15.87   28.12
   2 -19  -6  -12.15   76.00
  -2  19   6   10.91   95.58
  -2  19   6    9.75   14.41
   2 -20  -6   38.13   75.34
   2 -20  -6   -0.80   33.49
  -2  20   6   10.90   95.76
  -2  20   6    1.13   14.58
   2 -21  -6   43.16   56.50
   2 -21  -6    5.83   29.23
  -2  21   6    8.64   38.84
  -2  21   6   48.49   19.41
   2 -22  -6   54.67   36.87
   2 -22  -6   37.28   45.68
  -2  22   6  -25.80   44.07
  -2  22   6   29.61   18.81
   2  18  -7   59.39   43.49
  -2 -18   7    0.01   21.64
   2  17  -7   23.97   42.19
   2  17  -7    9.73   11.61
  -2 -17   7   -9.61   21.94
  -2 -17   7  -24.28   48.10
   2  16  -7   11.03   10.59
   2  16  -7    2.52   33.76
  -2 -16   7    4.77   21.39
  -2 -16   7  -26.68   49.47
   2  15  -7   15.07   39.81
   2  15  -7    7.45   10.16
  -2 -15   7   21.09   50.21
  -2 -15   7   13.51   24.20
   2  14  -7   36.81   13.74
   2  14  -7   -7.84   40.22
  -2 -14   7  -36.58   64.50
  -2 -14   7   46.49   60.47
   2  13  -7   62.02   18.35
   2  13  -7   29.07   40.07
  -2 -13   7   42.23   60.54
  -2 -13   7  106.47   67.32
   2  12  -7   44.26   14.67
   2  12  -7   10.46   39.91
  -2 -12   7   56.84   58.22
  -2 -12   7   -1.36   44.42
   2  11  -7   25.52   44.16
   2  11  -7   53.02   16.41
  -2 -11   7   23.73   43.96
  -2 -11   7  116.95   62.89
  -2 -11   7   53.61   18.65
   2  10  -7   88.21   23.94
   2  10  -7   -5.84   39.12
  -2 -10   7  107.77   30.02
  -2 -10   7   63.35   55.96
   2   9  -7   -3.33   10.42
  -2  -9   7   12.68   48.19
  -2  -9   7   22.58   14.61
   2   8  -7  -21.77   37.48
   2   8  -7   27.83   12.46
  -2  -8   7   -6.01   49.25
   2   7  -7    6.32   38.74
   2   7  -7   17.52   10.88
  -2  -7   7   29.83   15.16
  -2  -7   7   11.49   50.76
   2   6  -7   16.75   40.51
   2   6  -7   25.41   11.25
  -2  -6   7   32.74   13.93
  -2  -6   7    4.57   53.19
   2   5  -7    3.06    8.62
   2   5  -7    4.12   44.77
  -2  -5   7   17.90   12.45
  -2  -5   7   -8.88   56.87
   2   4  -7    7.59    8.58
   2   4  -7   -5.44   45.57
  -2  -4   7   36.65   56.19
  -2  -4   7   24.49   12.28
   2   3  -7   36.64   46.49
   2   3  -7  134.35   33.87
  -2  -3   7  224.94   55.90
  -2  -3   7  117.11   66.64
   2   2  -7   80.90   21.75
   2   2  -7   80.82   59.34
  -2  -2   7  120.60   67.68
  -2  -2   7   75.55   21.46
   2   1  -7  178.70   44.41
   2   1  -7  166.96   74.31
  -2  -1   7  313.35  100.28
  -2  -1   7  281.90   69.35
   2   0  -7   78.87   64.57
   2   0  -7   48.47   15.52
  -2   0   7   98.73   65.93
  -2   0   7   45.35   15.46
   2  -1  -7   70.41   68.09
   2  -1  -7  176.53   43.97
  -2   1   7  164.21   72.22
  -2   1   7  269.14   66.31
   2  -2  -7   86.24   67.38
   2  -2  -7   76.73   21.26
  -2   2   7   62.29   64.13
  -2   2   7   93.95   25.41
   2  -3  -7  148.41   37.65
  -2   3   7  107.67   66.19
   2  -4  -7   16.80   11.83
   2  -4  -7   42.05   66.35
  -2   4   7   10.03   61.34
  -2   4   7   22.26   11.51
   2  -5  -7   22.00   70.12
   2  -5  -7   -0.10   11.45
  -2   5   7   72.80   67.38
  -2   5   7   10.04   10.91
   2  -6  -7   33.39   14.68
   2  -6  -7   57.36   58.18
  -2   6   7   47.19   16.33
  -2   6   7   56.90   64.96
   2  -7  -7   18.29   14.09
   2  -7  -7   12.12   55.02
  -2   7   7   15.94   12.67
  -2   7   7   25.70   59.80
   2  -8  -7   20.67   15.15
   2  -8  -7   29.00   55.51
  -2   8   7   58.45   19.32
  -2   8   7    2.55   55.34
   2  -9  -7    8.86   56.47
   2  -9  -7   12.09   15.00
  -2   9   7  -21.54   58.28
  -2   9   7   18.60   13.74
   2 -10  -7    2.06   63.68
   2 -10  -7   74.19   25.04
  -2  10   7   23.00   62.03
  -2  10   7  110.95   30.38
   2 -11  -7   65.99   25.10
   2 -11  -7   95.25   74.29
  -2  11   7   92.57   69.51
  -2  11   7   73.28   22.80
   2 -12  -7   36.48   67.99
   2 -12  -7   53.47   24.33
  -2  12   7   46.41   75.68
  -2  12   7   82.79   24.91
   2 -13  -7   99.67   79.05
   2 -13  -7   59.61   25.83
  -2  13   7   53.80   89.44
  -2  13   7   78.25   23.90
   2 -14  -7   29.48   82.57
   2 -14  -7    2.32   22.07
  -2  14   7  -38.13   86.71
  -2  14   7   42.25   18.03
   2 -15  -7   23.33   26.35
   2 -15  -7   21.06   54.18
  -2  15   7   17.48   14.96
  -2  15   7    1.41   42.15
   2 -16  -7   24.03   57.67
   2 -16  -7    9.99   23.39
  -2  16   7    3.07   14.62
  -2  16   7   15.80   38.77
   2 -17  -7    8.78   47.80
   2 -17  -7   -5.09   25.65
  -2  17   7  -13.81   35.96
  -2  17   7   15.42   16.86
   2  10  -8   39.23   36.39
   2   9  -8   23.78   14.03
   2   9  -8   12.23   34.07
  -2  -9   8   11.44   47.32
  -2  -9   8   43.44   18.77
   2   8  -8   14.73   13.33
   2   8  -8  -13.52   34.44
  -2  -8   8  -22.62   44.44
  -2  -8   8   34.12   17.12
   2   7  -8   51.28   17.46
   2   7  -8   14.46   38.78
  -2  -7   8    8.36   47.92
  -2  -7   8   49.92   18.71
   2   6  -8   13.12   42.20
   2   6  -8   59.77   18.75
  -2  -6   8   56.39   54.71
  -2  -6   8   51.31   18.75
   2   5  -8  -14.00   43.74
   2   5  -8   32.61   14.16
  -2  -5   8   62.00   56.65
  -2  -5   8   61.39   20.31
   2   4  -8   12.64   11.55
   2   4  -8    7.45   42.13
  -2  -4   8    7.38   55.26
  -2  -4   8   25.55   14.75
   2   3  -8    4.71   11.28
   2   3  -8   34.48   43.96
  -2  -3   8  -32.80   54.65
  -2  -3   8   33.71   15.84
   2   2  -8  -58.99   47.83
   2   2  -8   20.65   12.29
  -2  -2   8   32.78   15.73
  -2  -2   8   27.10   55.81
   2   1  -8    8.06   11.44
   2   1  -8   20.42   57.50
  -2  -1   8   21.87   60.22
  -2  -1   8    7.16   13.04
   2   0  -8   19.88   59.00
   2   0  -8    2.83   11.73
  -2   0   8   46.42   51.87
  -2   0   8   23.77   14.29
   2  -1  -8    7.28   12.32
   2  -1  -8   11.26   60.89
  -2   1   8   -6.96   51.51
  -2   1   8    8.35   13.12
   2  -2  -8   20.48   13.70
   2  -2  -8  -54.34   62.22
  -2   2   8   30.58   51.28
  -2   2   8   50.77   18.07
   2  -3  -8   -5.44   60.74
   2  -3  -8   -7.03   13.26
  -2   3   8   16.23   13.49
  -2   3   8  -40.89   48.78
   2  -4  -8   18.04   59.73
   2  -4  -8   14.36   15.55
  -2   4   8   16.42   13.84
  -2   4   8  -11.30   47.12
   2  -5  -8   23.35   59.68
   2  -5  -8   38.12   17.84
  -2   5   8   57.58   19.36
  -2   5   8   45.35   46.06
   2  -6  -8   38.49   18.17
   2  -6  -8   69.08   58.36
  -2   6   8   34.93   45.35
  -2   6   8   88.22   25.60
   2  -7  -8   62.18   22.52
   2  -7  -8   34.55   61.96
  -2   7   8   -9.86   40.52
  -2   7   8   76.39   23.60
   2  -8  -8   -5.03   45.99
   2  -8  -8   -0.93   17.44
  -2   8   8   16.25   40.44
  -2   8   8   22.78   14.61
   2  -9  -8   45.83   48.57
   2  -9  -8   14.00   20.83
  -2   9   8    1.03   37.44
  -2   9   8   34.93   17.12
   3   9   7   11.44   44.90
  -3  -9  -7   47.38   45.99
   3   8   7  -13.75   45.26
   3   8   7    1.41   15.45
  -3  -8  -7    4.64   53.51
  -3  -8  -7   -4.49   17.19
   3   7   7   54.22   20.33
   3   7   7    4.33   46.84
  -3  -7  -7   36.71   44.67
  -3  -7  -7   52.23   21.03
   3   6   7   38.06   18.20
   3   6   7   31.67   52.61
  -3  -6  -7   23.51   16.64
  -3  -6  -7   20.94   57.74
   3   5   7   89.00   26.80
   3   5   7   81.09   69.60
  -3  -5  -7    8.94   48.58
  -3  -5  -7   88.60   26.48
   3   4   7   68.12   22.00
   3   4   7   71.15   68.95
  -3  -4  -7   60.22   20.96
  -3  -4  -7   49.77   51.28
   3   3   7  176.09   81.26
   3   3   7  206.53   52.76
  -3  -3  -7  176.53   45.73
  -3  -3  -7   13.90   56.73
   3   2   7   92.55   27.57
   3   2   7    5.07   69.50
   3   1   7   66.50   67.60
   3   1   7   50.31   19.57
  -3  -1  -7   27.64   42.84
  -3  -1  -7   60.45   20.68
   3   0   7   21.19   65.13
   3   0   7   81.74   25.06
  -3   0  -7  -14.29   47.19
  -3   0  -7   82.25   24.70
   3  -1   7   35.36   19.58
   3  -1   7   65.73   65.99
  -3   1  -7   50.52   51.96
  -3   1  -7   58.03   19.13
   3  -2   7  -10.81   66.64
   3  -2   7   81.95   26.09
  -3   2  -7   -0.16   41.31
  -3   2  -7   73.13   22.51
   3  -3   7  146.53   80.93
   3  -3   7  182.91   47.80
  -3   3  -7   86.57   47.05
  -3   3  -7  192.04   49.16
   3  -4   7   51.99   21.16
   3  -4   7   67.66   70.00
  -3   4  -7   67.03   22.36
  -3   4  -7   22.94   47.61
   3  -5   7   65.47   24.09
   3  -5   7   84.13   66.61
  -3   5  -7   87.24   25.77
  -3   5  -7   20.94   45.15
   3  -6   7   42.09   21.04
   3  -6   7  -26.77   59.86
  -3   6  -7  -11.74   44.09
  -3   6  -7   45.90   19.23
   3  -7   7   36.89   21.49
   3  -7   7   47.05   57.70
  -3   7  -7   54.87   21.64
  -3   7  -7    7.44   34.05
   3  -8   7  -22.68   55.29
   3  -8   7    4.86   19.12
   3  -8   7   -1.70   22.45
  -3   8  -7   -9.84   39.81
  -3   8  -7    2.97   14.44
   3  -9   7   -4.43   23.93
   3  -9   7    7.10   54.51
  -3   9  -7  -13.07   39.05
   3  16   6   34.94   39.57
   3  16   6   99.73   28.96
  -3 -16  -6   36.44   43.96
  -3 -16  -6   47.07   24.19
   3  15   6   54.21   19.32
   3  15   6   25.26   40.81
  -3 -15  -6   31.32   49.28
  -3 -15  -6   58.45   23.75
   3  14   6   94.90   27.13
   3  14   6   13.71   47.39
  -3 -14  -6   62.96   52.74
  -3 -14  -6   81.70   26.83
   3  13   6   89.05   76.79
   3  13   6  125.06   33.99
  -3 -13  -6   81.45   26.45
  -3 -13  -6   38.78   64.29
   3  12   6  -46.77   78.76
   3  12   6   17.88   14.80
  -3 -12  -6   -1.03   15.86
  -3 -12  -6   -2.01   70.68
   3  11   6   40.00   66.48
   3  11   6   80.11   24.83
  -3 -11  -6   57.93   22.61
  -3 -11  -6   32.25   72.12
   3  10   6  -19.48   59.48
   3  10   6   80.32   25.10
  -3 -10  -6  -51.83   68.22
  -3 -10  -6   48.92   20.97
   3   9   6   17.15   51.26
   3   9   6   22.17   15.90
  -3  -9  -6    6.91   16.02
  -3  -9  -6   18.12   52.36
   3   8   6   65.13   51.42
   3   8   6   39.81   17.81
  -3  -8  -6   17.77   61.70
  -3  -8  -6   29.90   17.33
   3   7   6   16.12   52.94
   3   7   6   35.03   18.52
  -3  -7  -6   23.58   54.84
  -3  -7  -6   30.84   16.88
   3   6   6   22.58   16.78
   3   6   6   30.84   52.65
  -3  -6  -6  -31.10   53.61
  -3  -6  -6   21.28   15.42
   3   5   6   52.03   50.76
   3   5   6   86.64   26.91
  -3  -5  -6   50.38   18.91
  -3  -5  -6   20.46   43.44
   3   4   6   12.57   16.35
   3   4   6  -37.68   48.54
  -3  -4  -6    1.91   11.51
  -3  -4  -6   42.71   43.63
   3   3   6   52.80   50.86
   3   3   6   78.12   24.99
  -3  -3  -6   10.70   43.18
  -3  -3  -6   51.19   17.84
   3   2   6   46.29   19.23
   3   2   6   62.23   61.71
  -3  -2  -6   14.49   38.09
  -3  -2  -6   22.55   13.73
   3   1   6   88.19   63.39
   3   1   6  133.56   36.26
  -3  -1  -6   64.39   20.22
  -3  -1  -6  -14.80   38.18
   3   0   6  117.73   67.42
   3   0   6  199.57   51.22
  -3   0  -6  132.19   34.62
  -3   0  -6    9.32   37.89
   3  -1   6   31.36   55.05
   3  -1   6  111.69   32.52
  -3   1  -6   75.97   22.42
  -3   1  -6   25.26   38.10
   3  -2   6   51.29   54.47
   3  -2   6   22.54   17.81
  -3   2  -6   19.31   13.44
  -3   2  -6  -16.39   35.90
   3  -3   6   62.39   53.58
   3  -3   6   43.99   22.09
  -3   3  -6   61.61   20.13
  -3   3  -6    5.51   34.62
   3  -4   6   32.96   51.32
   3  -4   6   -8.97   19.78
  -3   4  -6    5.88   13.16
  -3   4  -6    4.03   32.87
   3  -5   6   -3.38   50.58
   3  -5   6   76.76   28.15
  -3   5  -6   77.24   23.48
  -3   5  -6    7.58   32.19
   3  -6   6   33.38   51.51
   3  -6   6   30.12   21.93
  -3   6  -6   24.39   14.10
  -3   6  -6   -9.74   37.96
   3  -7   6  -10.32   60.42
   3  -7   6   37.86   22.86
  -3   7  -6   34.25   15.45
  -3   7  -6   17.97   39.62
   3  -8   6    6.93   63.80
   3  -8   6   77.95   53.76
   3  -8   6   30.39   20.10
  -3   8  -6   21.97   13.81
  -3   8  -6    2.84   42.77
   3  -9   6    1.38   72.00
   3  -9   6   17.86   19.23
   3  -9   6   12.35   49.21
  -3   9  -6   18.19   13.51
  -3   9  -6   26.19   45.87
   3 -10   6  -37.89   49.19
   3 -10   6   -8.16   76.76
  -3  10  -6   57.58   20.07
  -3  10  -6  -20.87   45.74
   3 -11   6   -8.90   58.74
   3 -11   6   39.45   70.13
  -3  11  -6   77.25   23.55
  -3  11  -6  -49.61   46.44
   3 -12   6  -32.45   73.51
   3 -12   6    6.61   77.64
  -3  12  -6   13.94   14.99
  -3  12  -6   -5.48   37.26
   3 -13   6   33.33   54.65
   3 -13   6   -8.45   71.48
   3 -14   6  -10.54   26.32
   3 -14   6   16.81   60.73
  -3  14  -6  112.08   31.61
  -3  14  -6   19.96   40.36
   3 -15   6   58.28   63.90
   3 -15   6   -0.22   24.07
  -3  15  -6   65.84   22.96
  -3  15  -6   21.64   40.26
   3 -16   6   -3.01   52.61
   3 -16   6  -10.04   28.44
  -3  16  -6   79.76   25.36
  -3  16  -6    3.15   34.19
   3 -17   6   -3.48   26.07
   3  21   5   18.45   35.05
   3  21   5   20.58   16.04
  -3 -21  -5   21.00   25.67
  -3 -21  -5    9.57   47.16
   3  20   5   43.89   39.15
   3  20   5  129.57   34.71
  -3 -20  -5   84.32   31.62
  -3 -20  -5   85.40   49.28
   3  19   5   39.07   46.77
   3  19   5   83.82   24.83
  -3 -19  -5   50.87   25.86
  -3 -19  -5  111.08   58.76
   3  18   5   -5.88   82.29
   3  18   5   32.62   16.32
  -3 -18  -5   13.13   22.81
  -3 -18  -5   29.26   58.94
   3  17   5    5.67   61.76
   3  17   5   -2.75   14.59
  -3 -17  -5   22.15   22.64
  -3 -17  -5   10.78   56.67
   3  16   5   30.44   57.48
   3  16   5   52.68   20.42
  -3 -16  -5   32.55   21.73
  -3 -16  -5   -7.59   50.15
   3  15   5   15.22   54.09
   3  15   5  100.03   29.74
  -3 -15  -5   47.70   23.28
  -3 -15  -5  107.66   53.57
   3  14   5  101.28   59.26
   3  14   5  159.86   42.03
  -3 -14  -5  148.56   40.22
  -3 -14  -5  134.11   54.15
   3  13   5    0.23   58.21
   3  13   5   18.60   13.78
  -3 -13  -5  -25.22   44.12
  -3 -13  -5    9.78   15.45
   3  12   5  278.27   85.93
   3  12   5  305.67   75.24
  -3 -12  -5  275.81   88.03
  -3 -12  -5  232.47   58.84
   3  11   5   65.54   59.86
  -3 -11  -5   43.84   17.88
  -3 -11  -5   53.03   50.52
   3  10   5   -6.71   52.71
   3  10   5    9.30   12.22
  -3 -10  -5   21.84   14.23
  -3 -10  -5   39.74   55.38
   3   9   5    1.17   55.06
   3   9   5    9.59   11.73
  -3  -9  -5    2.90   12.55
  -3  -9  -5   17.20   48.68
   3   8   5  107.48   57.63
   3   8   5   87.73   24.62
  -3  -8  -5   85.41   24.36
  -3  -8  -5  115.11   61.52
   3   7   5   40.02   15.77
  -3  -7  -5   22.46   49.21
   3   6   5   14.55   53.50
   3   6   5   15.68   12.84
  -3  -6  -5    9.17   10.99
  -3  -6  -5   35.41   52.38
   3   5   5   88.83   60.35
   3   5   5   78.96   22.57
  -3  -5  -5   57.35   17.71
  -3  -5  -5   34.93   55.02
   3   4   5   13.32   45.28
   3   4   5   59.29   18.58
  -3  -4  -5   62.58   18.97
  -3  -4  -5   59.52   53.35
   3   3   5   13.06   49.25
   3   3   5   -0.42   11.22
  -3  -3  -5    6.59    9.32
  -3  -3  -5   27.49   49.39
   3   2   5  103.12   52.68
   3   2   5   99.19   27.07
  -3  -2  -5   93.41   24.58
  -3  -2  -5   51.54   49.45
   3   1   5   25.35   47.51
   3   1   5   65.08   19.81
  -3  -1  -5   30.10   11.78
  -3  -1  -5   21.96   42.71
   3   0   5   44.32   47.41
   3   0   5   65.32   20.35
  -3   0  -5   50.05   15.22
  -3   0  -5   25.51   42.93
   3  -1   5   38.03   47.38
   3  -1   5   63.55   19.86
  -3   1  -5   28.22   11.38
  -3   1  -5  -12.52   38.93
   3  -2   5   94.73   26.26
  -3   2  -5   55.84   44.34
   3  -3   5    7.17   12.39
  -3   3  -5   -2.26   42.07
   3  -4   5   56.51   50.92
   3  -4   5   43.92   17.20
  -3   4  -5   55.67   16.52
  -3   4  -5   43.31   46.76
   3  -5   5   28.13   48.96
   3  -5   5   74.50   22.54
  -3   5  -5   56.12   16.57
  -3   5  -5   20.68   42.00
   3  -6   5   49.12   48.10
   3  -6   5    7.12   13.26
  -3   6  -5    1.81    9.07
  -3   6  -5  -11.17   40.06
   3  -7   5  -88.90   68.42
   3  -7   5  -14.86   57.44
  -3   7  -5   29.49   11.94
  -3   7  -5    0.35   41.90
   3  -8   5   72.37   58.05
   3  -8   5   63.60   21.57
   3  -8   5   38.97   56.28
  -3   8  -5   62.34   17.99
  -3   8  -5   47.06   40.35
   3  -9   5   17.97   55.52
   3  -9   5  -45.63   57.60
  -3   9  -5   13.65   10.33
  -3   9  -5   -8.07   37.03
   3 -10   5   -7.94   58.19
   3 -10   5   35.62   63.05
  -3  10  -5   13.19   10.65
  -3  10  -5   -1.17   38.07
   3 -11   5   12.83   59.15
   3 -11   5   90.41   62.54
  -3  11  -5   69.37   20.12
  -3  11  -5   40.03   42.83
   3 -12   5  -30.23   61.03
   3 -12   5  140.85   68.12
  -3  12  -5  207.40   51.51
  -3  12  -5   48.32   47.05
   3 -13   5   29.55   59.42
   3 -13   5   58.21   58.32
  -3  13  -5    7.55   10.52
  -3  13  -5   12.36   41.03
   3 -14   5  -14.51   54.90
   3 -14   5   83.24   52.93
  -3  14  -5  129.12   34.03
  -3  14  -5   32.97   39.22
   3 -15   5  -62.58   62.44
   3 -15   5  -38.28   50.84
  -3  15  -5   52.71   18.49
  -3  15  -5   -3.55   40.00
   3 -16   5   29.62   59.89
   3 -16   5  -26.36   64.93
  -3  16  -5   58.90   19.97
  -3  16  -5   -7.88   43.48
   3 -17   5   20.20   59.32
   3 -17   5   -4.22   66.42
  -3  17  -5    2.88   13.81
  -3  17  -5  -20.80   44.74
   3 -18   5  -43.48   81.57
   3 -18   5   -0.61   71.45
  -3  18  -5   36.42   17.20
  -3  18  -5   51.68   50.16
   3 -19   5    4.68   37.22
   3 -19   5    7.54   53.67
  -3  19  -5  118.47   32.91
  -3  19  -5   36.71   41.12
   3 -20   5   14.61   25.86
   3 -20   5   40.58   52.97
   3 -21   5  -12.88   29.83
   3 -21   5   20.06   45.61
  -3  21  -5   21.09   17.70
  -3  21  -5   24.44   44.02
   3  24   4   20.10   38.78
   3  24   4   95.79   28.00
  -3 -24  -4   44.76   33.62
  -3 -24  -4   42.65   39.93
   3  23   4   12.19   33.36
   3  23   4   70.15   22.04
  -3 -23  -4    9.06   25.99
  -3 -23  -4   45.05   45.23
   3  22   4   62.89   78.24
   3  22   4   71.13   22.15
  -3 -22  -4   36.38   31.06
  -3 -22  -4   84.51   59.65
   3  21   4   18.06   72.48
   3  21   4   29.58   15.38
  -3 -21  -4    3.26   28.58
  -3 -21  -4   16.55   57.25
   3  20   4   10.67   59.18
   3  20   4   27.32   15.36
  -3 -20  -4   26.22   52.89
  -3 -20  -4   19.00   27.62
   3  19   4  -10.99   58.93
   3  19   4   58.68   20.54
  -3 -19  -4   57.18   46.52
  -3 -19  -4   43.96   24.74
   3  18   4   36.41   63.74
  -3 -18  -4   29.51   21.03
  -3 -18  -4   26.60   41.77
   3  17   4   96.15   70.28
   3  17   4  186.53   46.89
  -3 -17  -4  164.07   45.18
  -3 -17  -4  208.85   72.58
   3  16   4    6.12   10.78
  -3 -16  -4   -7.78   19.62
  -3 -16  -4   20.29   46.35
   3  15   4   19.10   60.34
   3  15   4   -1.33   10.78
  -3 -15  -4   10.51   16.02
  -3 -15  -4   41.90   48.58
   3  14   4  102.83   62.68
   3  14   4  107.64   28.52
  -3 -14  -4   99.37   28.91
  -3 -14  -4  124.80   58.35
   3  13   4   86.19   60.80
   3  13   4   84.02   23.64
  -3 -13  -4   89.98   26.44
  -3 -13  -4  139.46   60.73
   3  12   4   79.41   60.42
   3  12   4  168.27   42.38
  -3 -12  -4  141.47   37.32
  -3 -12  -4  204.65   68.51
   3  11   4   39.58   47.48
   3  11   4   43.41   15.03
  -3 -11  -4   36.93   14.77
  -3 -11  -4   17.51   41.52
   3  10   4  187.83   64.29
   3  10   4  198.27   49.22
  -3 -10  -4  172.33   43.51
  -3 -10  -4  180.44   60.34
   3   9   4  122.14   52.67
   3   9   4   91.40   24.65
  -3  -9  -4   88.80   24.06
  -3  -9  -4   79.44   44.94
   3   8   4   78.08   45.68
   3   8   4   31.02   12.80
  -3  -8  -4   26.07   12.23
  -3  -8  -4   38.41   47.77
   3   7   4  262.19   77.32
   3   7   4  237.55   58.64
  -3  -7  -4  203.49   50.51
  -3  -7  -4  177.98   62.61
   3   6   4  127.73   53.70
   3   6   4   63.94   18.81
  -3  -6  -4   57.50   16.97
  -3  -6  -4   56.15   48.54
   3   5   4   63.08   45.00
   3   5   4   52.28   16.19
  -3  -5  -4   47.18   13.94
  -3  -5  -4   63.37   44.39
   3   4   4   80.66   44.68
   3   4   4   69.08   19.41
  -3  -4  -4   67.92   18.84
  -3  -4  -4   67.70   43.54
   3   3   4   68.60   41.44
   3   3   4   37.44   13.38
  -3  -3  -4   32.25   11.44
  -3  -3  -4   20.71   40.65
   3   2   4   84.60   43.78
   3   2   4   54.35   16.62
  -3  -2  -4   46.83   14.07
  -3  -2  -4   72.02   43.29
   3   1   4  209.14   65.13
   3   1   4  193.20   48.18
  -3  -1  -4  147.54   36.81
  -3  -1  -4   65.58   40.28
   3   0   4   90.74   42.48
   3   0   4  116.16   30.07
  -3   0  -4   87.58   22.84
  -3   0  -4   47.63   36.28
   3  -1   4  145.08   51.76
   3  -1   4  228.56   56.76
  -3   1  -4  154.21   38.38
  -3   1  -4   99.37   42.03
   3  -2   4   65.23   40.05
   3  -2   4   43.18   14.65
  -3   2  -4   44.05   13.33
  -3   2  -4   48.34   38.16
   3  -3   4   26.51   37.44
   3  -3   4   30.51   12.67
  -3   3  -4   33.52   11.41
  -3   3  -4   -9.75   33.39
   3  -4   4   91.35   44.00
   3  -4   4   59.48   18.42
  -3   4  -4   57.18   16.13
  -3   4  -4   16.67   34.87
   3  -5   4   26.89   47.25
   3  -5   4   41.97   14.94
  -3   5  -4   37.94   12.58
  -3   5  -4   29.41   35.80
   3  -6   4   20.09   52.99
   3  -6   4   52.60   43.80
   3  -6   4   52.86   16.75
  -3   6  -4   46.77   14.41
  -3   6  -4   22.09   41.78
   3  -7   4  209.28   67.50
   3  -7   4  203.63   50.83
   3  -7   4   16.68   58.22
  -3   7  -4  195.08   48.19
  -3   7  -4   56.92   39.62
   3  -8   4  -25.41   53.47
   3  -8   4   67.97   49.07
  -3   8  -4   28.42   10.86
  -3   8  -4    8.45   36.54
   3  -9   4    7.15   58.08
   3  -9   4   62.65   47.99
  -3   9  -4   64.54   18.00
  -3   9  -4    9.52   42.35
   3 -10   4   -5.91   71.24
   3 -10   4  100.77   50.74
  -3  10  -4  138.99   34.93
  -3  10  -4   36.15   39.41
   3 -11   4   -2.62   63.81
   3 -11   4   57.81   44.89
  -3  11  -4   27.38   10.91
  -3  11  -4   12.29   37.97
   3 -12   4  -46.65   67.25
   3 -12   4  106.35   50.81
  -3  12  -4  128.85   32.73
  -3  12  -4   44.94   43.47
   3 -13   4   29.33   71.79
   3 -13   4   80.19   53.70
  -3  13  -4   56.10   16.86
  -3  13  -4   26.04   37.77
   3 -14   4  -77.76   79.12
   3 -14   4   39.02   40.74
  -3  14  -4   87.47   23.58
  -3  14  -4   35.55   42.29
   3 -15   4  -32.93   69.73
   3 -15   4  -29.07   47.52
  -3  15  -4    5.65    9.81
  -3  15  -4   15.73   38.28
   3 -16   4   20.64   70.92
   3 -16   4   17.35   43.12
  -3  16  -4    2.51    9.55
  -3  16  -4   25.65   42.57
   3 -17   4  -20.91   69.77
   3 -17   4   46.36   45.73
  -3  17  -4  164.50   41.47
  -3  17  -4   42.86   45.45
   3 -18   4  -37.18   69.42
   3 -18   4   -6.38   37.26
  -3  18  -4   27.62   13.57
  -3  18  -4   11.65   36.09
   3 -19   4  -27.71   66.19
   3 -19   4  -19.58   43.58
  -3  19  -4   50.00   18.36
  -3  19  -4   11.52   37.42
   3 -20   4   58.70   64.09
   3 -20   4    9.83   45.65
  -3  20  -4   14.70   14.16
  -3  20  -4  -27.03   43.78
   3 -21   4    4.43   76.66
   3 -21   4    6.48   52.68
  -3  21  -4   14.06   14.36
  -3  21  -4  -13.51   48.81
   3 -22   4   65.51   85.32
   3 -22   4   34.33   55.12
  -3  22  -4   45.64   19.68
  -3  22  -4   37.80   50.06
   3 -23   4   22.42   31.55
   3 -23   4   15.71   48.92
  -3  23  -4   33.41   18.31
  -3  23  -4  -33.48   43.23
   3 -24   4    4.64   32.84
   3 -24   4   -8.22   45.22
  -3  24  -4   66.42   23.49
  -3  24  -4   -1.54   47.12
   3  26   3   30.87   49.68
   3  26   3   48.65   20.09
  -3 -26  -3   29.86   33.57
  -3 -26  -3   -3.26   39.44
   3  25   3   19.31   52.84
   3  25   3  108.44   29.60
  -3 -25  -3   45.49   32.97
  -3 -25  -3   79.29   48.39
   3  24   3  -94.92  139.80
   3  24   3   14.96   12.86
  -3 -24  -3  -27.22   56.54
  -3 -24  -3   18.35   32.45
   3  23   3    8.49   81.12
   3  23   3   73.80   22.41
  -3 -23  -3   76.61   52.15
  -3 -23  -3   22.77   33.57
   3  22   3  -38.94   73.48
  -3 -22  -3   -6.74   24.62
  -3 -22  -3   -7.28   40.89
   3  21   3   51.67   74.34
   3  21   3  121.28   31.96
  -3 -21  -3   47.28   26.70
  -3 -21  -3  113.05   48.94
   3  20   3   37.28   77.12
   3  20   3   56.36   17.48
  -3 -20  -3   34.86   30.33
  -3 -20  -3   63.58   51.83
   3  19   3   46.16   69.52
   3  19   3   65.38   20.16
  -3 -19  -3   20.42   24.06
  -3 -19  -3  101.05   57.70
   3  18   3   75.77   69.67
   3  18   3  110.06   29.13
  -3 -18  -3   71.28   30.38
  -3 -18  -3  147.25   60.89
   3  17   3   82.70   73.12
   3  17   3  153.49   38.94
  -3 -17  -3  129.98   39.23
  -3 -17  -3  164.36   64.05
   3  16   3   26.26   61.76
   3  16   3   16.48   11.93
  -3 -16  -3   21.09   21.46
  -3 -16  -3   10.30   44.89
   3  15   3  227.11   84.37
   3  15   3  274.22   67.31
  -3 -15  -3  262.19   67.44
  -3 -15  -3  294.07   83.29
   3  14   3   96.98   63.63
   3  14   3  104.48   27.47
  -3 -14  -3   84.03   28.31
  -3 -14  -3   85.31   46.60
   3  13   3  103.61   57.05
   3  13   3   66.06   19.26
  -3 -13  -3   54.38   20.93
  -3 -13  -3   77.84   45.83
   3  12   3   98.66   56.79
   3  12   3   97.31   25.70
  -3 -12  -3   83.79   25.03
  -3 -12  -3  135.14   52.77
   3  11   3  153.20   62.51
   3  11   3  127.88   32.55
  -3 -11  -3  115.99   31.12
  -3 -11  -3  152.91   53.13
   3  10   3   46.65   44.44
   3  10   3   44.18   14.46
  -3 -10  -3   25.71   12.74
  -3 -10  -3   29.91   35.16
   3   9   3    3.75   39.81
   3   9   3   12.02    9.30
  -3  -9  -3   21.35   11.91
  -3  -9  -3   29.77   35.74
   3   8   3   85.19   41.49
   3   8   3   73.54   20.15
  -3  -8  -3   78.55   21.49
  -3  -8  -3  120.32   46.19
   3   7   3   42.87   35.90
   3   7   3   53.34   15.97
  -3  -7  -3   52.81   16.19
  -3  -7  -3    6.58   36.03
   3   6   3   30.64   33.25
   3   6   3   57.92   17.33
  -3  -6  -3   49.64   14.83
  -3  -6  -3   31.13   34.48
   3   5   3   30.29   34.96
   3   5   3   59.28   17.83
  -3  -5  -3   47.18   13.75
  -3  -5  -3   55.39   39.35
   3   4   3  142.43   47.29
   3   4   3   67.97   19.04
  -3  -4  -3   76.00   20.04
  -3  -4  -3   95.48   41.63
   3   3   3    7.23   31.32
   3   3   3   14.06    9.51
  -3  -3  -3    6.30    7.28
  -3  -3  -3   -5.90   31.26
   3   2   3  110.31   40.81
   3   2   3  116.14   29.68
  -3  -2  -3   87.86   22.65
  -3  -2  -3   34.19   31.31
   3   1   3   20.15   29.07
   3   1   3    9.29    8.62
  -3  -1  -3   15.39    7.80
  -3  -1  -3   22.61   29.57
   3   0   3   56.71   32.51
   3   0   3   48.22   15.07
  -3   0  -3   31.99   10.48
  -3   0  -3   48.52   31.87
   3  -1   3   18.73   28.74
   3  -1   3    7.57    9.10
  -3   1  -3    5.30    6.49
  -3   1  -3   -6.54   26.04
   3  -2   3  102.02   39.44
   3  -2   3  101.71   26.73
  -3   2  -3   88.24   22.65
  -3   2  -3   35.51   28.65
   3  -3   3   13.70   30.97
   3  -3   3   16.49   10.74
  -3   3  -3    5.10    6.97
  -3   3  -3   10.52   28.64
   3  -4   3   37.89   53.50
   3  -4   3   78.80   37.64
   3  -4   3   45.25   15.32
  -3   4  -3   54.28   15.26
  -3   4  -3   44.96   29.07
   3  -5   3   56.55   36.48
   3  -5   3   50.90   16.64
   3  -5   3   -1.68   51.41
  -3   5  -3   46.13   13.73
  -3   5  -3   23.96   27.32
   3  -6   3   -5.33   51.70
   3  -6   3   50.23   36.58
  -3   6  -3   44.60   13.48
  -3   6  -3   37.94   32.70
   3  -7   3    0.83   58.44
   3  -7   3   20.19   35.77
  -3   7  -3   -3.43   27.36
  -3   7  -3   34.94   11.57
   3  -8   3   39.29   57.92
   3  -8   3   48.58   36.22
  -3   8  -3   19.16   33.13
  -3   8  -3   53.60   15.38
   3  -9   3   47.78   37.22
   3  -9   3  -18.07   79.82
  -3   9  -3    6.48    8.04
  -3   9  -3  -19.04   29.91
   3 -10   3  -39.51   98.63
   3 -10   3   16.80   32.04
  -3  10  -3  -10.65   31.36
  -3  10  -3   35.90   12.29
   3 -11   3  -53.50   98.18
   3 -11   3   52.74   36.42
  -3  11  -3   24.61   36.12
  -3  11  -3   95.73   24.84
   3 -12   3   65.37   40.97
   3 -12   3   33.58   69.76
  -3  12  -3   67.99   19.00
  -3  12  -3   30.41   38.90
   3 -13   3  -13.64   64.34
   3 -13   3   47.80   37.31
  -3  13  -3    7.93   39.54
  -3  13  -3   61.42   17.74
   3 -14   3    1.65   72.79
   3 -14   3   10.33   37.47
  -3  14  -3   18.58   42.09
  -3  14  -3   53.73   15.90
   3 -15   3   58.48   37.18
   3 -15   3   61.38   81.96
  -3  15  -3  168.70   42.16
  -3  15  -3   70.39   47.23
   3 -16   3   29.68   83.96
   3 -16   3   21.07   38.80
  -3  16  -3   11.52   37.74
  -3  16  -3    0.88    9.29
   3 -17   3   60.50   92.86
   3 -17   3   83.00   46.25
  -3  17  -3   31.03   42.87
  -3  17  -3   63.51   18.38
   3 -18   3   34.91   40.38
   3 -18   3  -29.74   81.00
  -3  18  -3   70.74   20.04
  -3  18  -3   15.46   37.97
   3 -19   3   16.64   91.41
   3 -19   3   20.42   40.49
  -3  19  -3   21.19   39.65
  -3  19  -3   25.73   11.93
   3 -20   3   19.51   79.93
   3 -20   3   -0.87   44.93
  -3  20  -3   29.91   48.96
  -3  20  -3   25.96   11.91
   3 -21   3  -12.06   32.44
   3 -21   3    1.35   69.54
  -3  21  -3   75.70   22.15
  -3  21  -3   23.68   41.47
   3 -22   3  -12.12   74.80
   3 -22   3   -8.80   38.10
  -3  22  -3    1.59   40.41
  -3  22  -3    3.22   13.97
   3 -23   3   -1.52   65.12
   3 -23   3   18.42   51.32
  -3  23  -3    1.99   47.36
  -3  23  -3   55.25   19.49
   3 -24   3  -14.39   44.68
   3 -24   3  -18.51   97.53
  -3  24  -3    4.25   13.93
  -3  24  -3   13.55   51.41
   3 -25   3   11.78   43.63
   3 -25   3  -31.62   36.29
  -3  25  -3   99.54   29.47
  -3  25  -3   33.42   47.09
   3 -26   3    5.10   30.61
   3 -26   3   -2.65   40.23
  -3  26  -3   39.97   18.60
  -3  26  -3   12.68   42.74
  -3 -28  -2  -21.96   33.09
  -3 -28  -2   11.71   34.97
   3  27   2   -2.38   50.93
   3  27   2   48.89   19.09
  -3 -27  -2   32.81   33.73
  -3 -27  -2   45.80   36.42
   3  26   2  109.41  137.06
   3  26   2   76.44   23.61
  -3 -26  -2    9.70   34.51
  -3 -26  -2   48.84   60.90
   3  25   2   40.25   18.90
   3  25   2   71.81  103.79
  -3 -25  -2   -0.65   32.57
   3  24   2  -61.67   99.44
   3  24   2  141.90   37.26
  -3 -24  -2   24.96   31.35
  -3 -24  -2  146.24   53.61
   3  23   2   22.35   95.58
   3  23   2   86.64   24.86
  -3 -23  -2   25.81   26.70
  -3 -23  -2  107.03   50.09
   3  22   2  -43.83  105.08
   3  22   2   14.23   11.91
  -3 -22  -2   34.70   34.76
  -3 -22  -2   13.55   47.58
   3  21   2   36.16   88.57
   3  21   2  129.02   33.60
  -3 -21  -2   42.42   31.35
  -3 -21  -2  207.69   72.05
   3  20   2   86.95   93.11
   3  20   2   51.10   16.91
  -3 -20  -2   23.38   30.32
  -3 -20  -2   66.70   46.44
   3  19   2  -13.39   86.77
   3  19   2   73.53   21.94
  -3 -19  -2   32.26   29.77
  -3 -19  -2  144.02   59.08
   3  18   2   41.34   84.16
   3  18   2  142.17   36.29
  -3 -18  -2  104.05   42.34
  -3 -18  -2  162.33   57.92
   3  17   2  -11.45   77.92
   3  17   2   64.15   19.03
  -3 -17  -2   24.12   28.96
  -3 -17  -2   78.24   45.80
   3  16   2    7.99   65.68
   3  16   2   30.76   12.80
  -3 -16  -2   26.32   26.94
  -3 -16  -2   27.36   43.65
   3  15   2    2.39   62.61
   3  15   2    1.97   10.51
  -3 -15  -2    9.81   21.23
  -3 -15  -2    1.54   40.16
   3  14   2  136.30   84.95
   3  14   2  119.19   30.68
  -3 -14  -2  108.92   34.26
  -3 -14  -2  131.27   48.41
   3  13   2   53.81   69.79
   3  13   2   50.03   15.12
  -3 -13  -2   43.67   21.94
  -3 -13  -2   50.28   35.94
   3  12   2   76.16   52.21
   3  12   2  113.05   29.04
  -3 -12  -2   90.90   28.12
  -3 -12  -2  170.59   54.90
   3  11   2   96.93   53.22
   3  11   2  145.37   36.48
  -3 -11  -2   98.00   28.41
  -3 -11  -2  152.33   50.29
   3  10   2  127.15   51.39
   3  10   2  161.02   40.06
  -3 -10  -2  154.50   39.76
  -3 -10  -2  204.94   58.77
   3   9   2  139.17   50.54
   3   9   2  126.93   32.09
  -3  -9  -2  112.60   29.44
  -3  -9  -2  144.89   46.81
   3   8   2  168.99   53.13
   3   8   2  134.40   33.57
  -3  -8  -2  136.25   34.42
  -3  -8  -2  193.20   55.39
   3   7   2  196.53   57.57
   3   7   2  170.01   42.03
  -3  -7  -2  153.63   38.32
  -3  -7  -2  184.65   54.94
   3   6   2  470.89  117.89
   3   6   2  383.93   93.25
  -3  -6  -2  375.09   91.06
  -3  -6  -2  432.92  109.45
   3   5   2  269.58   70.60
   3   5   2  264.79   64.76
  -3  -5  -2  216.97   53.10
  -3  -5  -2  189.43   54.54
   3   4   2  110.74   37.89
   3   4   2  118.09   29.83
  -3  -4  -2  101.77   25.61
  -3  -4  -2   76.86   33.03
   3   3   2  276.10   72.02
   3   3   2  196.82   48.41
  -3  -3  -2  175.52   43.05
  -3  -3  -2  197.83   55.00
   3   2   2  256.97   67.48
   3   2   2  197.83   48.74
  -3  -2  -2  196.39   47.96
  -3  -2  -2  152.76   44.20
   3   1   2  398.57   99.54
   3   1   2  430.74  104.60
  -3  -1  -2  316.39   76.74
  -3  -1  -2  179.57   50.44
   3   0   2    1.19   21.44
   3   0   2    3.19    8.55
  -3   0  -2    2.99    6.09
  -3   0  -2   11.13   22.12
   3  -1   2  332.62   84.70
   3  -1   2  357.99   87.18
  -3   1  -2  296.39   71.93
  -3   1  -2  166.67   47.25
   3  -2   2   64.31   48.93
   3  -2   2  201.02   54.64
   3  -2   2  159.72   40.02
  -3   2  -2  167.40   41.05
  -3   2  -2  130.30   40.02
   3  -3   2   81.08   55.23
   3  -3   2  205.37   56.12
   3  -3   2  163.20   40.80
  -3   3  -2  137.11   41.71
  -3   3  -2  126.60   31.44
   3  -4   2  -12.15   53.35
   3  -4   2  101.95   35.36
  -3   4  -2   91.63   23.36
  -3   4  -2   46.03   26.18
   3  -5   2  168.12   48.90
   3  -5   2   18.81   56.32
  -3   5  -2  170.88   41.94
  -3   5  -2   79.58   32.04
   3  -6   2   44.86   65.23
   3  -6   2  241.46   65.50
  -3   6  -2  184.65   52.92
  -3   6  -2  267.98   65.19
   3  -7   2   24.94   71.84
   3  -7   2   86.06   34.32
  -3   7  -2   60.61   31.18
  -3   7  -2  104.32   26.32
   3  -8   2   80.99   33.77
   3  -8   2    9.96   71.25
  -3   8  -2   83.77   21.55
  -3   8  -2   51.84   30.16
   3  -9   2   43.63   70.77
   3  -9   2   58.08   29.41
  -3   9  -2   17.58   27.51
  -3   9  -2   83.31   21.65
   3 -10   2    9.15   72.54
   3 -10   2   28.13   26.26
  -3  10  -2   21.45   29.73
  -3  10  -2  101.48   26.06
   3 -11   2   42.22   28.62
   3 -11   2   -1.81   73.12
  -3  11  -2   83.05   21.99
  -3  11  -2   31.73   31.68
   3 -12   2   -7.64   80.37
   3 -12   2   40.83   28.84
  -3  12  -2   35.48   32.62
  -3  12  -2   63.90   17.99
   3 -13   2   -5.39  116.03
   3 -13   2   21.35   30.25
  -3  13  -2   -8.20   34.36
  -3  13  -2   25.15   10.04
   3 -14   2   36.78   39.32
   3 -14   2  -18.09  120.70
  -3  14  -2   56.06   16.23
  -3  14  -2   35.35   38.12
   3 -15   2  -30.41   89.58
   3 -15   2   14.25   33.70
  -3  15  -2   35.10   41.44
  -3  15  -2   -4.57    8.13
   3 -16   2   -2.06   82.47
   3 -16   2   -3.65   33.97
  -3  16  -2   -2.93   43.87
  -3  16  -2   12.48    9.99
   3 -17   2  -22.41  100.09
   3 -17   2   11.81   34.20
  -3  17  -2   34.96   13.13
  -3  17  -2   47.48   50.34
  -3  17  -2   39.45   93.44
   3 -18   2   47.19  103.90
   3 -18   2   28.52   35.00
  -3  18  -2   85.37   23.28
  -3  18  -2   22.33   48.83
  -3  18  -2   26.81   95.64
   3 -19   2   21.38   34.91
   3 -19   2  -94.41  101.22
  -3  19  -2   15.06   10.13
  -3  19  -2  -17.67   43.94
  -3  19  -2   44.36  104.32
   3 -20   2   -0.83   89.80
   3 -20   2   -1.67   33.02
  -3  20  -2   17.93   10.77
  -3  20  -2   17.83   42.65
  -3  20  -2  -34.15   83.92
   3 -21   2   19.09   33.23
   3 -21   2   47.83   87.44
  -3  21  -2   78.18   21.71
  -3  21  -2   33.33   42.86
  -3  21  -2   -5.58   87.18
   3 -22   2   13.70   86.73
   3 -22   2  -12.58   38.35
  -3  22  -2  -29.33   45.44
  -3  22  -2   13.57  107.43
   3 -23   2  -52.70   75.53
   3 -23   2   25.25   32.07
  -3  23  -2    5.83   39.49
  -3  23  -2   43.64   93.67
   3 -24   2   73.70   77.50
   3 -24   2   36.80   37.23
  -3  24  -2   27.97   46.86
  -3  24  -2   27.84   91.98
   3 -25   2  -43.38   77.64
   3 -25   2   32.60   43.99
  -3  25  -2    2.39   56.96
  -3  25  -2   38.58   95.73
   3 -26   2   -2.71   95.42
   3 -26   2  -30.07   43.28
  -3  26  -2   17.57   53.00
  -3  26  -2   64.50  124.12
   3 -27   2   14.58   33.39
   3 -27   2   16.41   33.91
  -3  27  -2   45.10   50.60
  -3  27  -2    1.16   46.06
   3 -28   2    5.62   33.23
   3 -28   2   17.91   38.41
  -3  28  -2   -6.59   50.47
  -3  28  -2    6.61   47.90
   3  29   1  -15.59   55.55
   3  29   1   37.02   21.46
  -3 -29  -1   25.67   38.78
  -3 -29  -1   17.20   30.68
   3  28   1   42.38   54.71
   3  28   1   39.47   19.90
  -3 -28  -1    6.78   35.51
  -3 -28  -1   37.42   32.06
  -3 -27  -1   13.78   37.12
  -3 -27  -1    8.96   61.48
   3  26   1   43.35   19.51
   3  26   1  -92.00  116.82
  -3 -26  -1   22.62   40.39
  -3 -26  -1   69.77   53.96
   3  25   1   89.63   26.99
   3  25   1   69.39  107.66
  -3 -25  -1   25.00   34.15
  -3 -25  -1   66.64   47.76
   3  24   1   16.42   15.84
   3  24   1   -2.33   99.70
  -3 -24  -1    2.26   31.67
  -3 -24  -1  -18.17   40.65
   3  23   1   46.65   18.26
   3  23   1  -28.18  109.02
  -3 -23  -1   12.84   37.86
  -3 -23  -1   12.23   48.35
   3  22   1  113.98   31.45
   3  22   1   64.55  102.03
  -3 -22  -1    2.90   31.78
  -3 -22  -1  113.82   56.87
   3  21   1  107.61   30.12
   3  21   1  115.69  111.34
  -3 -21  -1   24.41   35.05
  -3 -21  -1  100.47   54.10
   3  20   1   22.80   16.03
   3  20   1   42.32  112.41
  -3 -20  -1   51.07   37.28
  -3 -20  -1   50.76   45.26
   3  19   1  170.44   43.70
   3  19   1  -16.73  129.27
  -3 -19  -1   79.45   43.52
  -3 -19  -1  190.59   60.86
   3  18   1   74.25   21.60
   3  18   1   -7.54  115.31
  -3 -18  -1    2.75   36.29
  -3 -18  -1   53.87   39.58
   3  17   1   47.42   16.46
   3  17   1    1.12  105.99
  -3 -17  -1   10.45   33.61
  -3 -17  -1   62.81   41.48
   3  16   1    1.35   10.16
   3  16   1   22.48  139.99
  -3 -16  -1    6.72   30.09
  -3 -16  -1  -24.68   33.39
   3  15   1   91.79   24.64
   3  15   1  -28.64  133.51
  -3 -15  -1   30.64   29.22
  -3 -15  -1  109.31   42.68
   3  14   1  150.44   37.90
   3  14   1   40.87  102.85
  -3 -14  -1   83.73   34.26
  -3 -14  -1  182.04   55.84
   3  13   1   38.94   12.62
   3  13   1   -0.48   76.24
  -3 -13  -1   43.97   25.71
  -3 -13  -1   49.22   34.52
   3  12   1   22.49   10.00
   3  12   1   57.28   65.86
  -3 -12  -1   17.58   19.96
  -3 -12  -1    1.90   29.06
   3  11   1   19.49    9.04
   3  11   1   26.96   54.38
  -3 -11  -1    9.87   16.33
  -3 -11  -1   59.64   31.20
   3  10   1  184.79   45.36
   3  10   1  201.02   69.50
  -3 -10  -1  193.20   49.60
  -3 -10  -1  257.84   67.79
   3   9   1  290.74   70.67
   3   9   1  251.03   78.19
  -3  -9  -1  277.26   68.92
  -3  -9  -1  300.30   76.37
   3   8   1   15.06    7.70
   3   8   1    8.38   34.91
  -3  -8  -1   18.04   12.06
  -3  -8  -1   18.87   20.91
   3   7   1  624.81  151.02
   3   7   1  871.05  213.63
  -3  -7  -1  872.07  210.88
  -3  -7  -1  777.43  189.28
   3   6   1  100.51   25.16
   3   6   1   65.13   31.42
  -3  -6  -1   84.16   22.17
  -3  -6  -1   68.29   26.00
   3   5   1  612.64  148.12
   3   5   1  962.80  234.21
  -3  -5  -1  823.37  198.85
  -3  -5  -1  678.87  165.51
   3   4   1  168.12   41.18
   3   4   1  277.11   70.39
  -3  -4  -1  196.24   47.93
  -3  -4  -1  151.75   41.44
   3   3   1  234.50   57.09
   3   3   1  408.86  101.38
  -3  -3  -1  291.17   70.61
  -3  -3  -1  213.92   54.54
   3   2   1   51.99   14.19
   3   2   1  100.76   31.38
  -3  -2  -1   51.35   13.57
  -3  -2  -1   58.73   21.80
   3   1   1  193.20   47.25
   3   1   1  275.37   69.47
  -3  -1  -1  224.65   54.57
  -3  -1  -1  135.51   37.97
   3   0   1   19.90    8.55
   3   0   1   51.09   22.23
   3   0   1    8.00   33.22
  -3   0  -1   25.31   17.77
  -3   0  -1   21.16    7.20
  -3   1  -1  197.55   48.10
  -3   1  -1  105.73   31.73
   3  -2   1   25.68   46.93
   3  -2   1   83.95   29.25
  -3   2  -1   59.68   24.44
  -3   2  -1   48.68   13.07
   3  -3   1   69.15   57.22
   3  -3   1  255.66   65.77
  -3   3  -1  163.78   45.26
  -3   3  -1  200.73   48.94
   3  -4   1  153.20   42.51
   3  -4   1   83.12   61.47
  -3   4  -1  144.80   35.65
  -3   4  -1  100.64   33.06
   3  -5   1  468.43  115.53
   3  -5   1  155.95   71.02
  -3   5  -1  429.73  104.02
  -3   5  -1  428.71  106.99
   3  -6   1   16.77   70.80
   3  -6   1   10.10   19.62
  -3   6  -1   12.97   22.09
  -3   6  -1   63.60   16.78
   3  -7   1  330.30   83.57
   3  -7   1  156.38   90.24
  -3   7  -1  338.42   82.12
  -3   7  -1  319.72   82.44
   3  -8   1   34.64   85.32
   3  -8   1    4.28   22.48
  -3   8  -1   10.29    7.10
  -3   8  -1    9.91   27.49
   3  -9   1   93.32   90.22
   3  -9   1   81.37   30.09
  -3   9  -1  100.61   38.00
  -3   9  -1  166.67   41.07
   3 -10   1   74.10   28.71
   3 -10   1   77.95   92.76
  -3  10  -1   15.03   64.22
  -3  10  -1   77.76   20.44
  -3  10  -1   93.24   38.45
   3 -11   1   16.52   22.87
   3 -11   1   38.10   94.15
  -3  11  -1   22.99   31.80
  -3  11  -1    6.42    6.96
  -3  11  -1   -6.16   71.67
   3 -12   1   62.10   92.24
   3 -12   1   -6.41   26.44
  -3  12  -1    3.33    6.96
  -3  12  -1    1.26   65.80
  -3  12  -1   15.20   31.13
   3 -13   1    3.09   90.51
   3 -13   1    7.29   24.89
  -3  13  -1   24.13   34.99
  -3  13  -1  -10.25   75.97
   3 -14   1   13.65   95.28
   3 -14   1   40.22   32.23
  -3  14  -1   47.23   36.47
  -3  14  -1   -5.25   73.28
   3 -15   1   -6.55   32.76
   3 -15   1   57.23  131.27
  -3  15  -1   16.06  100.67
  -3  15  -1   21.58   37.39
   3 -16   1  -22.90   34.26
   3 -16   1   63.57  127.73
  -3  16  -1   19.67   39.74
  -3  16  -1   26.09  100.85
   3 -17   1   32.51   89.96
   3 -17   1   46.49   34.09
  -3  17  -1   -8.06   43.47
  -3  17  -1   64.52   80.25
   3 -18   1  -21.04   93.25
   3 -18   1   -0.87   32.39
  -3  18  -1   -2.77   92.95
  -3  18  -1   -8.73   46.83
   3 -19   1  -12.52  115.54
   3 -19   1   51.21   35.52
  -3  19  -1    5.32   91.40
  -3  19  -1  108.27   57.45
   3 -20   1   15.54   32.71
   3 -20   1  -73.35  112.72
  -3  20  -1   27.25   46.78
   3 -21   1  -14.29  110.32
   3 -21   1   28.32   31.68
  -3  21  -1   53.54   88.92
  -3  21  -1   56.70   45.52
   3 -22   1   14.51   29.07
   3 -22   1  113.63   97.93
  -3  22  -1   75.70   41.80
  -3  22  -1  -10.86   96.02
   3 -23   1  -15.46  103.16
   3 -23   1   12.16   34.41
  -3  23  -1   13.73   47.10
  -3  23  -1  -24.80   95.21
   3 -24   1   29.20   95.09
   3 -24   1   24.13   29.91
  -3  24  -1    5.96   96.82
  -3  24  -1   -9.33   38.42
   3 -25   1   -5.55   36.33
   3 -25   1   50.52   87.73
  -3  25  -1   48.18   91.92
  -3  25  -1   23.46   40.55
   3 -26   1  -39.23   82.44
   3 -26   1   27.38   40.70
  -3  26  -1   19.02   49.26
  -3  26  -1   40.26  106.00
   3 -27   1    7.86   86.73
   3 -27   1   15.48   40.65
  -3  27  -1   27.32   53.23
  -3  27  -1   78.24  136.25
   3 -28   1   26.45   39.06
   3 -28   1  -22.17   32.61
  -3  28  -1    9.86   51.16
  -3  28  -1   22.74   53.83
   3 -29   1  -10.52   37.13
   3 -29   1   -5.09   32.18
  -3  29  -1   10.88   51.28
  -3  29  -1   26.58   54.12
   3  29   0   -7.25   51.60
   3  29   0   10.06   19.99
  -3 -29   0  -10.48   33.38
  -3 -29   0   -3.10   25.42
   3  28   0    3.72   53.92
   3  28   0   41.12   22.96
  -3 -28   0    7.23   35.45
   3  27   0   34.61  149.14
   3  27   0  127.99   38.39
  -3 -27   0   84.68   62.23
  -3 -27   0   50.60   38.87
  -3 -26   0   30.93   42.28
  -3 -26   0  105.02   51.09
   3  25   0  -11.16   95.42
   3  25   0   10.68   17.41
  -3 -25   0  -10.38   39.38
  -3 -25   0   10.16   28.54
   3  24   0  147.83   41.38
   3  24   0   30.81  100.85
  -3 -24   0    6.54   36.64
  -3 -24   0  138.50   57.81
   3  23   0   20.71   92.11
   3  23   0   -4.03   17.90
  -3 -23   0    3.49   34.02
  -3 -23   0   38.94   46.80
   3  22   0   34.51   91.53
   3  22   0  214.07   54.77
  -3 -22   0  202.04   68.51
  -3 -22   0   31.15   33.25
   3  21   0   69.96   24.58
   3  21   0  -83.58  107.48
  -3 -21   0   36.96   37.15
  -3 -21   0   60.80   49.71
   3  20   0  -67.39  120.09
   3  20   0   60.84   22.71
  -3 -20   0    6.33   35.49
  -3 -20   0   -6.78   46.49
  -3 -19   0  119.50   46.77
  -3 -19   0  406.97  109.57
   3  18   0   12.75   15.17
   3  18   0   34.19   95.48
  -3 -18   0    3.45   32.16
  -3 -18   0   10.94   40.51
   3  17   0   23.35   14.48
   3  17   0  -34.71  117.66
  -3 -17   0   31.54   41.61
  -3 -17   0   10.26   29.28
   3  16   0  -14.80  147.83
   3  16   0   53.86   18.32
  -3 -16   0  119.89   47.18
  -3 -16   0    9.10   27.10
   3  15   0   43.76  109.98
   3  15   0   66.39   19.99
  -3 -15   0   -0.43   25.39
  -3 -15   0   39.39   32.36
   3  14   0   42.20   96.66
   3  14   0   17.54   11.22
  -3 -14   0    9.83   28.90
  -3 -14   0  -15.06   23.71
   3  13   0   40.55   13.30
   3  13   0   74.16   96.95
  -3 -13   0   27.47   26.55
  -3 -13   0   13.51   22.42
   3  12   0   16.46   93.21
   3  12   0    6.81    7.57
  -3 -12   0  -13.91   21.86
  -3 -12   0   -5.88   20.61
   3  11   0   17.77    8.01
   3  11   0  -26.15   90.21
  -3 -11   0   14.04   21.62
  -3 -11   0    7.23   20.48
   3  10   0  296.54   71.96
   3  10   0  141.04   95.96
  -3 -10   0  322.48   80.42
  -3 -10   0  120.41   35.29
   3   9   0  274.07   66.44
   3   9   0  179.28   96.21
  -3  -9   0  404.95   99.60
  -3  -9   0  214.21   55.31
   3   8   0  212.62   51.63
   3   8   0  132.08   79.54
  -3  -8   0  134.11   36.65
  -3  -8   0  251.75   62.68
   3   7   0  158.27   69.67
   3   7   0  140.28   34.20
  -3  -7   0  178.56   45.41
  -3  -7   0  112.24   31.45
   3   6   0  500.31  130.95
   3   6   0  444.22  107.35
  -3  -6   0  380.16   92.83
  -3  -6   0  373.21   91.35
   3   5   0  381.47   98.24
   3   5   0  399.44   96.54
  -3  -5   0  382.05   93.09
  -3  -5   0  217.98   53.70
   3   4   0  122.02   29.70
   3   2   0   96.87   26.65
   3   2   0    5.55   29.51
  -3  -2   0   29.89   12.39
  -3  -2   0   92.24   22.70
   3   1   0  120.15   31.90
   3   1   0   20.31   35.15
  -3  -1   0   61.99   19.12
  -3  -1   0   75.92   18.71
   3   0   0   98.58   27.51
   3   0   0  -11.52   41.96
  -3   0   0   94.19   23.10
  -3   0   0   45.45   17.45
   3  -1   0   92.24   27.22
   3  -1   0   26.25   49.00
  -3   1   0   69.48   23.13
  -3   1   0   56.67   14.30
   3  -2   0   31.32   55.16
   3  -2   0   34.76   16.94
  -3   2   0   31.96   18.78
  -3   2   0   84.50   20.96
   3  -3   0   33.00   60.71
   3  -3   0   77.19   24.97
  -3   3   0   67.08   17.03
  -3   3   0   91.47   29.84
   3  -4   0   13.30   64.44
   3  -4   0   95.99   29.48
  -3   4   0  122.12   36.91
  -3   4   0  100.51   24.97
   3  -5   0  157.83   79.50
   3  -5   0  176.82   47.00
  -3   5   0  277.98   72.03
  -3   5   0  291.03   70.61
   3  -6   0  259.00   65.50
   3  -6   0  200.73   91.57
  -3   6   0  297.84   72.26
  -3   6   0  363.49   91.95
   3  -7   0   72.74   25.26
   3  -7   0  127.90   88.40
  -3   7   0   29.48   56.42
  -3   7   0  116.12   38.87
   3  -8   0   85.55   28.52
   3  -8   0   83.08   91.89
  -3   8   0  146.38   45.70
  -3   8   0   11.25   62.70
   3  -9   0  162.04  102.64
   3  -9   0  158.70   44.10
   3 -10   0   49.38   95.96
   3 -10   0   76.64   28.61
  -3  10   0   -8.94   66.10
  -3  10   0  176.24   52.44
   3 -11   0  -27.99   92.63
   3 -11   0   14.48   23.89
  -3  11   0    7.36   76.28
  -3  11   0   -3.74   28.55
   3 -12   0   -4.41   24.74
   3 -12   0  -68.92   92.90
  -3  12   0   13.10   30.54
  -3  12   0  -11.93   82.70
   3 -13   0   13.17   90.53
   3 -13   0   22.52   27.35
  -3  13   0   90.90   86.24
  -3  13   0    9.54   32.31
   3 -14   0   63.10   95.50
   3 -14   0   15.38   27.91
  -3  14   0   28.75   35.02
  -3  14   0   19.91   91.40
   3 -15   0   39.64  107.47
   3 -15   0   25.84   29.75
  -3  15   0  -20.83  109.79
  -3  15   0   -0.84   34.33
   3 -16   0   56.06  139.11
   3 -16   0   16.86   31.61
  -3  16   0   16.33  138.76
  -3  16   0   24.74   37.00
   3 -17   0   21.44  112.60
   3 -17   0  -12.65   33.00
  -3  17   0    1.36  112.28
  -3  17   0   -5.74   40.60
   3 -18   0  -23.86   34.52
   3 -18   0   76.16   93.80
  -3  18   0    6.62   42.45
  -3  18   0    9.22   99.95
   3 -19   0  299.00  128.19
   3 -19   0   84.50   38.73
  -3  19   0   35.94  114.99
  -3  19   0  332.04   94.53
   3 -20   0   22.58   32.58
   3 -20   0   39.94  107.98
  -3  20   0  -56.90  117.28
  -3  20   0   35.51   46.10
   3 -21   0   64.60  104.28
   3 -21   0    1.70   29.91
  -3  21   0   51.57   44.54
  -3  21   0   19.20  114.90
   3 -22   0   33.64   28.48
  -3  22   0   78.00  120.77
   3 -23   0   -9.04   29.47
   3 -23   0  104.25  103.37
  -3  23   0   34.61  124.76
  -3  23   0    9.39   39.41
   3 -24   0   59.89   99.66
   3 -24   0    5.91   32.47
  -3  24   0  150.01  137.69
  -3  24   0  103.90   51.02
   3 -25   0  -12.65   26.55
   3 -25   0   11.09   98.92
  -3  25   0   47.70   38.20
  -3  25   0  -92.15  120.59
   3 -26   0    1.13   37.23
  -3  26   0   19.62  109.43
  -3  26   0  121.83   54.28
   3 -27   0   54.93   86.77
   3 -27   0   33.00   43.49
  -3  27   0  -20.81  154.06
  -3  27   0   93.53   47.94
   3 -28   0    2.83   42.83
   3 -28   0   21.35   34.84
  -3  28   0   22.06   61.25
  -3  28   0   37.78   48.36
   3 -29   0   -0.25   37.23
   3 -29   0  -16.42   24.35
  -3  29   0  -33.55   46.12
  -3  29   0  -19.09   57.09
   3  29  -1    8.16   48.76
   3  29  -1   13.94   29.20
  -3 -29   1   13.97   31.57
  -3 -29   1    6.06   24.17
   3  28  -1  -14.97   51.00
   3  28  -1   56.00   29.75
  -3 -28   1   32.00   33.18
  -3 -28   1   12.22   25.12
   3  27  -1   29.96   27.48
  -3 -27   1   -9.13   34.42
  -3 -27   1  -22.28   58.67
   3  26  -1   26.02   31.41
   3  26  -1   16.19   89.77
  -3 -26   1  -13.02   34.68
  -3 -26   1  -22.90   44.86
   3  25  -1  115.76   89.58
   3  25  -1   15.81   26.51
   3  24  -1   84.84   34.23
  -3 -24   1   32.19   31.35
  -3 -24   1   30.28   48.19
   3  23  -1   98.08   35.41
   3  23  -1   20.65   90.09
  -3 -23   1   53.80   51.34
  -3 -23   1   37.34   33.04
   3  22  -1   70.61   27.93
   3  22  -1  -30.45   85.69
  -3 -22   1   62.23   50.68
  -3 -22   1   11.26   26.52
   3  21  -1  -17.48   95.63
   3  21  -1    4.46   21.41
  -3 -21   1   -0.06   29.04
  -3 -21   1   14.23   52.64
   3  20  -1   38.80   26.33
   3  20  -1  -18.03   80.21
  -3 -20   1   32.55   52.41
  -3 -20   1   13.02   29.29
   3  19  -1    8.17   24.07
   3  19  -1   63.97   84.15
  -3 -19   1   22.71   52.02
  -3 -19   1  -22.12   29.42
   3  18  -1    4.13   68.97
   3  18  -1  205.66   55.16
  -3 -18   1  118.79   53.15
  -3 -18   1   20.25   26.39
  -3 -17   1  104.60   36.52
  -3 -17   1  252.48   76.37
   3  16  -1   39.00   21.48
   3  16  -1   27.09   98.83
  -3 -16   1    2.87   45.77
  -3 -16   1   14.29   22.07
   3  14  -1   83.44   25.10
   3  14  -1   52.23   63.66
  -3 -14   1   48.09   33.22
  -3 -14   1   23.90   19.15
  -3 -13   1  277.69   74.29
  -3 -13   1  105.37   31.13
   3  12  -1  155.22   39.34
   3  12  -1   30.10   54.90
  -3 -12   1  128.01   40.64
  -3 -12   1   59.31   23.41
   3  11  -1   -4.23   53.41
   3  11  -1  105.34   27.12
  -3 -11   1   34.20   16.77
  -3 -11   1  101.82   33.39
  -3 -10   1  615.39  150.15
  -3 -10   1  226.10   56.51
  -3  -9   1   86.50   23.75
  -3  -9   1  229.87   57.31
   3   8  -1  119.35   29.12
   3   8  -1   57.64   14.25
   3  -1  -1  185.66   46.20
   3  -1  -1  416.54  101.70
  -3   1   1  146.38   35.51
  -3   1   1  296.97   71.87
   3  -2  -1 1286.87  311.46
   3  -2  -1  666.84  161.75
   3  -3  -1   86.83   25.91
   3  -3  -1  179.72   50.02
  -3   3   1  224.50   55.18
  -3   3   1   64.42   44.71
   3  -4  -1  371.47   95.09
   3  -4  -1  146.67   39.84
   3  -5  -1  178.41   46.87
   3  -5  -1  377.84   98.79
   3  -6  -1   21.44   19.00
   3  -6  -1   36.23   41.32
  -3   6   1   47.61   18.80
  -3   6   1   21.32   65.39
   3  -7  -1   30.78   21.36
   3  -7  -1  141.25   56.57
  -3   7   1  -15.94   80.09
  -3   7   1  164.65   44.03
   3  -8  -1  126.15   58.92
   3  -8  -1   77.58   28.39
  -3   8   1  -18.77   84.97
  -3   8   1  180.59   47.84
   3  -9  -1   72.67   29.54
   3  -9  -1  190.30   68.93
  -3   9   1  250.01   64.28
  -3   9   1   92.05   97.84
   3 -10  -1  363.64  103.93
   3 -10  -1  207.98   56.41
   3 -11  -1   61.31   55.35
   3 -11  -1   54.74   28.96
  -3  11   1   98.66   33.55
  -3  11   1   12.51  107.35
   3 -12  -1   39.05   28.57
   3 -12  -1  118.86   64.42
  -3  12   1  140.41   40.94
  -3  12   1  -20.17  109.82
   3 -13  -1   84.93   37.00
   3 -13  -1  166.82   67.60
  -3  13   1   65.22  114.18
  -3  13   1  343.93   87.47
   3 -14  -1   28.51   32.86
   3 -14  -1   39.18   54.57
  -3  14   1   70.28   30.45
  -3  14   1   54.86  116.63
   3 -15  -1  266.82   74.48
   3 -15  -1  525.68  147.11
   3 -16  -1  -47.18   36.64
   3 -16  -1   33.06   75.08
  -3  16   1   73.00  179.57
  -3  16   1   12.86   27.04
   3 -17  -1  169.86   79.39
   3 -17  -1  132.35   50.44
  -3  17   1  291.17   77.42
  -3  17   1   65.90  135.34
   3 -18  -1   58.16   62.10
   3 -18  -1   41.36   38.25
  -3  18   1  143.44   47.48
  -3  18   1 -122.73  127.31
   3 -19  -1   39.87   66.44
   3 -19  -1  -35.12   39.15
  -3  19   1   58.60  150.73
  -3  19   1   -4.23   29.75
   3 -20  -1  -35.68   63.21
   3 -20  -1   -1.64   36.13
  -3  20   1  -80.02  142.47
  -3  20   1   13.45   33.62
   3 -21  -1   -4.06   38.78
   3 -21  -1  -11.13   58.87
  -3  21   1   26.77   32.20
   3 -22  -1   -1.20   30.71
  -3  22   1  -12.44  123.98
  -3  22   1   28.07   30.33
   3 -23  -1   65.39   67.10
   3 -23  -1    2.67   33.06
  -3  23   1   98.41   38.31
  -3  23   1   -4.99  135.15
   3 -24  -1  -27.99   67.09
   3 -24  -1    4.57   29.07
  -3  24   1  -64.55  134.25
  -3  24   1   60.68   36.26
   3 -25  -1   10.94   28.44
   3 -25  -1   -4.61   56.03
  -3  25   1   25.62   27.73
  -3  25   1   89.15  123.31
   3 -26  -1   -2.68   47.64
   3 -26  -1  -16.00   35.49
  -3  26   1  -18.44  109.98
  -3  26   1   -4.12   32.31
   3 -27  -1  -45.89   68.67
   3 -27  -1  -16.41   40.35
  -3  27   1  163.49  159.14
  -3  27   1   51.44   38.89
   3 -28  -1    1.90   23.09
   3 -28  -1   -7.28   34.12
  -3  28   1    4.26   49.80
  -3  28   1   50.47   33.97
   3 -29  -1    0.04   25.25
   3 -29  -1    5.55   36.31
  -3  29   1   26.97   53.09
  -3  29   1   36.02   38.60
   3  28  -2   -9.97   39.03
  -3 -28   2    0.29   29.13
  -3 -28   2  -12.38   24.25
   3  27  -2   -5.32   33.09
  -3 -27   2   20.12   26.77
   3  26  -2   28.22   32.67
   3  26  -2   30.25   97.84
  -3 -26   2  -71.42   66.10
  -3 -26   2    6.84   32.18
   3  25  -2    7.25   66.21
   3  25  -2   31.78   36.89
  -3 -25   2    6.16   46.31
  -3 -25   2    7.48   32.73
   3  24  -2  -32.91   63.05
   3  24  -2   21.70   31.86
  -3 -24   2    7.96   24.74
  -3 -24   2    9.81   48.90
   3  23  -2  105.09   45.67
   3  23  -2   21.97   63.57
  -3 -22   2   16.10   29.32
  -3 -22   2   32.42   54.83
   3  21  -2   53.09   57.39
   3  21  -2  201.31   59.57
  -3 -21   2   99.03   62.92
  -3 -21   2   70.26   30.91
   3  20  -2    7.57   65.92
   3  20  -2    9.07   34.84
  -3 -20   2    4.90   61.93
  -3 -20   2    9.25   29.47
   3  19  -2   47.92   42.12
   3  19  -2   23.15   62.44
  -3 -19   2   68.23   71.83
  -3 -19   2   21.06   29.73
   3  18  -2   47.93   43.34
   3  18  -2   -4.54   61.50
  -3 -18   2   50.61   73.67
  -3 -18   2   29.61   25.68
   3  17  -2    7.45   37.13
   3  17  -2   16.35   56.50
  -3 -17   2   29.67   62.12
  -3 -17   2   -1.75   25.12
   3  16  -2   -9.01   49.18
   3  16  -2   38.51   34.52
  -3 -16   2    3.83   61.00
  -3 -16   2   16.12   23.52
   3  15  -2   45.87   32.96
   3  15  -2  -23.33   64.60
   3  15  -2   18.61    6.86
  -3 -15   2   -0.03   79.48
  -3 -15   2   37.35   22.36
   3  14  -2  -24.89   29.80
   3  14  -2   11.19    5.75
   3  14  -2   -6.91   62.22
  -3 -14   2    3.68   21.77
  -3 -14   2  -17.81   72.09
   3  13  -2  125.19   30.76
   3  13  -2  119.27   39.74
  -3 -13   2   65.45   24.29
  -3 -13   2   59.51   56.93
   3  12  -2  230.01   55.83
   3  12  -2  385.09   96.69
  -3 -12   2  244.94   77.25
  -3 -12   2  225.52   57.71
   3  11  -2  104.25   33.67
   3  11  -2   82.13   20.46
  -3 -11   2   44.29   47.44
  -3 -11   2   70.90   24.22
   3  10  -2  269.14   68.23
   3  10  -2  196.97   47.78
  -3 -10   2  222.04   56.80
  -3 -10   2  188.27   62.77
   3   9  -2  263.20   66.26
   3   9  -2  162.04   39.35
  -3  -9   2  187.69   60.50
  -3  -9   2  254.79   63.87
   3   8  -2   35.10   17.46
   3   8  -2   25.46    6.97
  -3  -8   2   21.67   35.62
  -3  -8   2   81.28   23.49
   3   7  -2  173.63   44.31
   3   7  -2  164.21   39.78
  -3  -7   2  154.64   48.94
  -3  -7   2  233.34   57.58
   3   1  -2   42.02   13.36
   3   1  -2   51.05   16.77
  -3  -1   2   12.57   35.05
  -3  -1   2   53.13   13.13
   3   0  -2   81.44   23.58
   3   0  -2   54.23   19.25
  -3   0   2    7.46   55.28
  -3   0   2   91.99   22.51
   3  -1  -2   43.90   19.57
   3  -1  -2  108.67   29.84
  -3   1   2   -8.80   70.16
  -3   1   2   87.60   21.58
   3  -2  -2   22.97   18.71
   3  -2  -2   29.64   18.16
  -3   2   2    6.87   80.06
  -3   2   2   27.67    8.23
   3  -3  -2  179.43   47.99
   3  -3  -2  404.66  100.16
  -3   3   2  397.41   96.18
  -3   3   2  191.31  101.40
   3  -4  -2   32.28   22.46
   3  -4  -2   84.47   29.26
  -3   4   2   89.45   22.65
  -3   4   2   88.02   98.15
   3  -5  -2   42.58   24.64
   3  -5  -2   95.73   34.18
  -3   5   2   29.44  100.56
  -3   5   2   99.41   25.60
   3  -6  -2   38.62   30.81
   3  -6  -2   11.93   23.31
  -3   6   2   38.78   12.88
  -3   6   2   54.16  103.67
   3  -7  -2  225.08   64.79
   3  -7  -2  104.09   35.23
  -3   7   2  291.46   71.48
  -3   7   2  184.50  116.83
   3  -8  -2   72.73   39.70
   3  -8  -2   35.29   25.93
  -3   8   2   46.12  108.56
  -3   8   2   61.51   19.20
   3  -9  -2  262.91   75.00
   3  -9  -2  163.78   47.77
  -3   9   2  173.63  118.92
  -3   9   2  386.83   94.69
   3 -10  -2  314.94   87.67
   3 -10  -2  156.67   47.23
  -3  10   2   80.21  117.12
  -3  10   2  437.56  106.96
   3 -11  -2  140.51   54.71
   3 -11  -2   58.92   31.90
  -3  11   2  -48.36  115.54
  -3  11   2  180.59   46.90
   3 -12  -2  428.71  114.63
   3 -12  -2  233.92   64.97
   3 -13  -2   64.41   35.39
   3 -13  -2  147.25   60.25
  -3  13   2  107.70  126.80
  -3  13   2  222.33   57.26
   3 -14  -2  -10.96   33.35
   3 -14  -2  -33.57   54.32
  -3  14   2   11.29  175.81
  -3  14   2    8.25   18.70
   3 -15  -2   47.03   36.91
   3 -15  -2   44.86   59.32
  -3  15   2   92.47   30.62
  -3  15   2  112.29  178.99
   3 -16  -2    0.58   35.55
   3 -16  -2    7.48   54.09
  -3  16   2   33.80   23.28
  -3  16   2   13.73  127.46
   3 -17  -2  -38.89   39.07
   3 -17  -2   21.03   51.68
  -3  17   2   28.26  129.53
  -3  17   2    2.04   22.86
   3 -18  -2   55.96   62.39
   3 -18  -2    6.38   38.35
  -3  18   2   72.03  150.88
  -3  18   2   55.23   28.25
   3 -19  -2  -17.61   61.39
   3 -19  -2    2.35   37.23
  -3  19   2   25.58   25.84
  -3  19   2  -26.15  151.89
   3 -20  -2   70.74   68.03
   3 -20  -2   28.09   37.96
  -3  20   2   35.61  146.38
  -3  20   2   54.15   28.62
   3 -21  -2  178.27   75.60
   3 -21  -2   47.29   33.67
  -3  21   2   -5.03  121.54
  -3  21   2  280.59   72.79
   3 -22  -2   41.48   64.52
   3 -22  -2   15.00   36.29
  -3  22   2  -44.34  132.70
  -3  22   2   68.21   31.35
   3 -23  -2  125.40   73.24
   3 -23  -2   43.31   40.28
  -3  23   2  120.60  139.30
  -3  23   2  119.87   38.52
   3 -24  -2   37.83   59.76
   3 -24  -2   13.96   31.58
  -3  24   2  -34.90  120.89
  -3  24   2   19.03   23.25
   3 -25  -2   28.83   43.15
   3 -25  -2  -30.48   52.02
  -3  25   2   20.60   32.49
  -3  25   2   31.42  110.28
   3 -26  -2    8.81   65.87
   3 -26  -2   -3.28   44.54
  -3  26   2   43.60  148.41
  -3  26   2   52.61   34.12
   3 -27  -2  -18.00   30.25
   3 -27  -2   15.62   46.00
  -3  27   2    4.26   30.26
  -3  27   2   30.36   60.87
   3 -28  -2   26.22   43.09
   3 -28  -2   -6.06   23.39
  -3  28   2    6.38   28.26
  -3  28   2    2.20   52.41
   3  27  -3   -4.46   34.48
   3  27  -3  149.72   38.81
   3  27  -3   74.18   47.10
  -3 -27   3  -18.38   29.52
  -3 -27   3   24.29   28.83
   3  26  -3   34.06   44.07
  -3 -26   3   -0.48   31.89
  -3 -26   3   20.78   35.00
   3  25  -3   46.39   47.73
   3  25  -3   71.89   20.31
   3  25  -3   61.77   78.38
  -3 -25   3   62.47   40.57
  -3 -25   3   -5.71   86.99
   3  24  -3   22.33   60.89
   3  24  -3   57.99   50.07
   3  24  -3   86.06   23.09
  -3 -24   3    6.25   72.45
  -3 -24   3   26.25   36.81
   3  23  -3   41.16   13.39
   3  23  -3  -12.07   44.25
   3  23  -3    3.94   53.47
  -3 -23   3   -8.64   33.19
  -3 -23   3   73.02   72.99
   3  22  -3   29.83   39.49
   3  22  -3   51.55   15.33
  -3 -22   3    6.33   31.89
  -3 -22   3  -29.62   78.19
   3  21  -3   72.93   19.22
   3  21  -3   -1.22   51.58
  -3 -21   3   77.54   94.77
  -3 -21   3    4.15   35.03
   3  20  -3   37.68   11.44
   3  20  -3   30.89   44.07
  -3 -20   3  -22.89   84.54
   3  19  -3   33.73   38.86
  -3 -19   3   38.74   32.67
  -3 -19   3   13.19   82.05
   3  18  -3   16.68    7.30
   3  18  -3   22.80   43.35
  -3 -18   3   11.04   29.77
  -3 -18   3   17.00   95.95
   3  17  -3  -15.00   42.99
   3  17  -3   13.71    6.78
  -3 -17   3  -10.33   27.26
  -3 -17   3  -30.19   99.03
   3  16  -3   56.80   46.76
   3  16  -3  101.99   25.45
  -3 -16   3   61.50   30.77
  -3 -16   3   25.48   98.95
   3  15  -3   57.68   15.04
   3  15  -3   44.09   43.19
  -3 -15   3   39.90   27.36
  -3 -15   3    6.58   82.08
   3  14  -3    1.46    4.87
   3  14  -3  -17.39   38.16
  -3 -14   3    7.51   25.44
  -3 -14   3   29.13   73.28
   3  13  -3   48.25   37.77
   3  13  -3   32.09    9.33
  -3 -13   3   48.77   28.03
  -3 -13   3  -33.77   82.67
   3  12  -3   22.32   32.91
   3  12  -3   70.51   17.75
  -3 -12   3   57.41   26.87
  -3 -12   3   -8.81  100.77
   3  11  -3   19.42   30.73
   3  11  -3   44.16   11.73
  -3 -11   3   21.42   22.26
  -3 -11   3  -39.84   91.83
   3  10  -3   45.31   11.93
   3  10  -3   -2.68   26.02
  -3 -10   3   26.46   23.55
  -3 -10   3  -11.86   64.32
   3   9  -3    3.51   22.87
   3   9  -3   13.42    5.38
  -3  -9   3   30.61   20.48
  -3  -9   3   47.84   56.26
   3   8  -3   24.12   21.74
   3   8  -3   67.39   16.97
  -3  -8   3  111.76   33.28
  -3  -8   3   27.39   47.76
   3   7  -3   27.96   19.80
   3   7  -3   47.15   12.29
  -3  -7   3  -21.90   42.10
  -3  -7   3  104.14   31.70
   3   6  -3    5.58   20.12
   3   6  -3    2.15    4.19
  -3  -6   3   27.07   20.70
  -3  -6   3    1.36   36.55
   3   5  -3  397.26   96.03
   3   5  -3  224.21   57.00
   3   4  -3   51.38   19.70
   3   4  -3  142.50   34.90
  -3  -4   3  134.25   38.58
  -3  -4   3   19.93   27.73
   3   3  -3  118.08   32.71
   3   3  -3  191.02   46.63
  -3  -3   3   84.97   21.16
  -3  -3   3  258.27   67.60
   3   2  -3   31.90   10.25
   3   2  -3   21.06   16.99
  -3  -2   3   31.20    9.01
  -3  -2   3   15.51   26.45
   3   1  -3   51.26   22.74
   3   1  -3  125.80   31.68
  -3  -1   3  112.02   27.57
  -3  -1   3  132.37   45.02
   3   0  -3   29.73   21.84
   3   0  -3   45.31   15.33
  -3   0   3   31.41    9.20
  -3   0   3    8.49   36.41
   3  -1  -3   88.16   30.13
   3  -1  -3  134.17   34.86
  -3   1   3   63.54   42.60
  -3   1   3  129.05   31.73
   3  -2  -3   43.13   24.73
   3  -2  -3   19.02   14.44
  -3   2   3   34.76   10.25
  -3   2   3   -2.16   43.86
   3  -3  -3  207.26   52.68
   3  -3  -3  281.46   73.28
  -3   3   3  185.23   45.29
  -3   3   3  183.92   69.70
   3  -4  -3  168.70   49.05
   3  -4  -3  127.98   35.80
  -3   4   3  185.95   45.60
  -3   4   3   71.29   61.90
   3  -5  -3  678.58  167.54
   3  -5  -3  480.17  117.95
  -3   5   3  410.16  125.80
  -3   5   3  549.73  133.05
   3  -6  -3   25.16   29.64
   3  -6  -3   29.48   20.87
  -3   6   3    1.17    7.46
  -3   6   3  -13.03   80.99
   3  -7  -3   85.93   31.41
   3  -7  -3   91.84   37.32
  -3   7   3  103.76   26.65
  -3   7   3  104.05  104.21
   3  -8  -3  148.99   49.21
   3  -8  -3   46.07   28.47
  -3   8   3  120.69   31.06
  -3   8   3   27.18   99.02
   3  -9  -3   12.03   28.20
   3  -9  -3   34.61   35.28
  -3   9   3   40.84   14.26
  -3   9   3   27.84  106.29
   3 -10  -3  -17.64   29.62
   3 -10  -3   45.00   38.23
  -3  10   3   63.34   19.45
  -3  10   3   36.16  125.24
   3 -11  -3   78.19   44.41
   3 -11  -3   41.22   32.81
  -3  11   3   74.21   21.96
  -3  11   3   41.35  164.21
   3 -12  -3   85.38   48.44
   3 -12  -3   43.94   34.10
  -3  12   3  119.74   32.03
  -3  12   3   44.71  183.49
   3 -13  -3   46.36   46.68
   3 -13  -3   30.67   33.70
  -3  13   3   69.96   21.32
  -3  13   3   40.60  148.12
   3 -14  -3   -1.43   34.61
   3 -14  -3   20.77   41.77
  -3  14   3   17.36   14.83
  -3  14   3  -41.64  126.21
   3 -15  -3   85.57   52.38
   3 -15  -3   19.20   38.57
  -3  15   3  114.83   32.61
  -3  15   3   -2.22  135.82
   3 -16  -3  116.99   58.29
   3 -16  -3   81.73   44.89
  -3  16   3   51.77  158.27
  -3  16   3  188.85   49.60
   3 -17  -3   -4.83   37.12
   3 -17  -3   23.64   48.90
  -3  17   3   32.96   19.25
  -3  17   3   39.52  159.72
   3 -18  -3  -14.10   35.58
   3 -18  -3   43.05   53.47
  -3  18   3   35.60   19.68
  -3  18   3   50.78  151.75
   3 -19  -3  144.46   66.32
   3 -19  -3   16.71   32.03
  -3  19   3   78.06   25.52
  -3  19   3   41.68  132.38
   3 -20  -3   50.06   56.19
   3 -20  -3  -19.94   34.20
  -3  20   3   33.55   19.88
  -3  20   3   51.44  134.44
   3 -21  -3   81.70   62.08
   3 -21  -3   -7.42   39.86
  -3  21   3   73.96   25.90
  -3  21   3  -13.59  144.62
   3 -22  -3   24.89   29.99
   3 -22  -3   51.31   53.28
  -3  22   3   79.96   28.35
  -3  22   3 -110.05  127.11
   3 -23  -3   58.79   55.99
   3 -23  -3   -5.87   33.86
  -3  23   3   13.38   19.61
  -3  23   3 -142.12  121.27
   3 -24  -3   84.74   54.99
   3 -24  -3  -10.70   42.03
  -3  24   3  116.38   36.62
  -3  24   3  -10.91  112.61
   3 -25  -3   71.80   69.42
   3 -25  -3   -4.06   43.09
  -3  25   3   69.29  149.57
  -3  25   3  122.37   37.74
   3 -26  -3   19.06   29.77
   3 -26  -3   56.90   45.92
  -3  26   3   73.12   28.96
  -3  26   3   34.16   51.31
   3 -27  -3   28.31   46.19
   3 -27  -3   25.16   27.89
  -3  27   3  181.46   51.97
  -3  27   3   -5.32   51.15
   3  25  -4    3.55   48.16
   3  25  -4    3.58   12.06
  -3 -25   4   12.48   33.19
  -3 -25   4   18.70   30.65
   3  24  -4   45.78   15.35
   3  24  -4   20.35   47.57
  -3 -24   4  -22.46   34.91
  -3 -24   4   16.12   32.74
   3  23  -4    2.77    9.42
   3  23  -4  -35.39   48.38
  -3 -23   4   36.94   43.70
  -3 -23   4   36.32   83.28
   3  22  -4   19.88   50.64
   3  22  -4  113.61   29.42
  -3 -22   4   -6.38   81.95
  -3 -22   4   29.13   41.25
   3  21  -4  -15.65   51.47
   3  21  -4   15.16    9.04
  -3 -21   4   12.42   40.76
  -3 -21   4   35.00   74.00
   3  20  -4   29.28   11.41
   3  20  -4  -15.31   37.09
  -3 -20   4  -16.29   31.41
  -3 -20   4   32.55   81.26
   3  19  -4   19.77    8.65
   3  19  -4   16.51   45.71
  -3 -19   4   56.61   40.49
  -3 -19   4  -20.94   84.31
   3  18  -4   58.36   51.93
   3  18  -4   83.00   21.29
  -3 -18   4   77.93   52.39
  -3 -18   4  -11.13   81.13
   3  17  -4   52.26   41.41
   3  17  -4  127.25   31.58
  -3 -16   4   39.57   40.73
  -3 -16   4   23.93   74.51
   3  15  -4   20.93   38.97
   3  15  -4   10.84    6.39
  -3 -15   4   -0.13   84.25
  -3 -15   4   32.33   38.36
   3  14  -4  116.38   48.71
   3  14  -4  167.83   41.12
  -3 -14   4  225.66   66.51
  -3 -14   4   54.97   84.03
   3  13  -4  161.46   39.52
   3  13  -4   63.90   42.54
  -3 -13   4   45.97   78.28
  -3 -13   4  153.78   49.68
   3  12  -4  107.29   46.16
   3  12  -4  193.34   47.12
  -3 -12   4  242.91   66.93
  -3 -12   4   -2.33   71.68
   3  11  -4   71.16   18.15
   3  11  -4   37.07   35.19
  -3 -11   4   20.15   56.63
  -3 -11   4  119.01   41.18
   3  10  -4  102.50   25.41
   3  10  -4   33.51   33.64
  -3 -10   4   25.46   53.54
  -3 -10   4  200.59   56.90
   3   9  -4  -13.16   34.42
   3   9  -4   22.73    7.52
  -3  -9   4  -36.94   53.21
  -3  -9   4   20.81   28.13
   3   8  -4   32.64   27.33
   3   8  -4   21.52    7.33
  -3  -8   4   25.60   26.26
  -3  -8   4  -26.74   53.89
   3   7  -4   51.92   13.61
   3   7  -4   48.38   29.38
  -3  -7   4  -16.25   54.64
  -3  -7   4   68.80   29.89
   3   6  -4   63.28   30.97
   3   6  -4  107.40   26.61
  -3  -6   4  168.56   48.29
  -3  -6   4   61.21   56.79
  -3  -6   4  119.95   30.04
   3   5  -4   70.89   30.71
   3   5  -4  150.44   36.87
  -3  -5   4  178.12   51.28
  -3  -5   4  157.69   38.94
   3   4  -4   10.06   25.09
   3   4  -4   10.58    5.99
  -3  -4   4    5.54   23.25
  -3  -4   4    9.94    7.12
   3   3  -4   29.03   24.35
   3   3  -4   90.61   22.90
  -3  -3   4  122.74   30.80
  -3  -3   4   95.15   34.99
   3   2  -4   -5.23   29.39
   3   2  -4   18.51    8.22
  -3  -2   4   -2.97   26.32
  -3  -2   4   24.89    9.20
   3   1  -4   63.76   31.16
   3   1  -4  110.08   27.87
  -3  -1   4  122.99   30.64
  -3  -1   4  116.37   41.55
   3   0  -4   69.51   18.91
   3   0  -4   62.51   31.57
  -3   0   4   57.34   35.70
  -3   0   4  111.82   28.15
   3  -1  -4   95.51   38.00
   3  -1  -4  124.41   31.86
  -3   1   4  113.27   46.19
  -3   1   4  127.77   31.90
   3  -2  -4   39.07   29.28
   3  -2  -4   17.45   11.58
  -3   2   4   20.00    8.65
  -3   2   4   15.16   42.20
   3  -3  -4  109.44   29.47
   3  -3  -4  126.38   43.73
  -3   3   4  123.76   56.52
  -3   3   4  139.05   34.80
   3  -4  -4   12.17   13.78
   3  -4  -4   25.32   30.44
  -3   4   4    7.78   57.97
  -3   4   4   14.35    8.46
   3  -5  -4  251.03   70.84
   3  -5  -4  188.56   48.83
  -3   5   4  231.46   56.77
  -3   5   4  180.30   82.09
   3  -6  -4  175.66   54.61
   3  -6  -4  145.80   39.83
  -3   6   4  165.22   41.23
  -3   6   4  154.93   82.55
   3  -7  -4   89.42   40.84
   3  -7  -4   72.71   24.96
  -3   7   4   83.45   80.09
  -3   7   4   85.76   22.78
   3  -8  -4   45.80   39.25
   3  -8  -4   21.94   22.13
  -3   8   4   30.49   11.74
  -3   8   4    8.67   74.99
   3  -9  -4   34.65   40.47
   3  -9  -4   22.02   24.23
  -3   9   4   41.28   70.80
  -3   9   4   26.12   11.57
   3 -10  -4  214.65   66.81
   3 -10  -4  141.66   42.86
  -3  10   4  169.86   42.42
  -3  10   4   58.26   79.12
   3 -11  -4  117.14   38.99
   3 -11  -4  105.41   47.09
  -3  11   4  129.37   33.36
  -3  11   4   75.82   98.40
   3 -12  -4  289.58   80.73
   3 -12  -4  275.08   74.29
  -3  12   4  199.86  123.98
  -3  12   4  342.04   83.77
   3 -13  -4  212.33   66.60
   3 -13  -4  180.88   56.31
  -3  13   4  255.66   63.25
  -3  13   4  171.60  157.83
   3 -14  -4  179.57   54.64
   3 -14  -4  353.35   98.69
  -3  14   4  321.17   78.92
  -3  14   4  111.96  137.50
   3 -15  -4   40.23   48.90
   3 -15  -4   35.00   32.29
  -3  15   4   23.02   13.99
  -3  15   4  -40.73  137.34
   3 -16  -4  130.15   61.38
   3 -16  -4   22.13   30.86
  -3  16   4   81.50  130.88
  -3  16   4  140.76   37.12
   3 -17  -4  149.43   66.09
   3 -17  -4   67.23   34.07
  -3  17   4  167.11   42.87
  -3  17   4   72.76  129.50
   3 -18  -4   63.61   56.86
   3 -18  -4   40.55   37.19
  -3  18   4  106.89   29.41
  -3  18   4   67.42  141.90
   3 -19  -4    9.32   54.22
   3 -19  -4   -9.86   32.62
  -3  19   4    1.81  137.59
  -3  19   4   10.12   14.28
   3 -20  -4   24.26   52.36
   3 -20  -4   -6.61   24.97
  -3  20   4   21.04  125.56
  -3  20   4   31.96   18.22
   3 -21  -4   40.74   50.21
   3 -21  -4   14.65   36.09
  -3  21   4    9.65   16.29
  -3  21   4    6.57  115.60
   3 -22  -4  125.06   68.64
   3 -22  -4   37.45   40.29
  -3  22   4  150.15   40.39
  -3  22   4   59.74  133.03
   3 -23  -4    3.38   38.90
   3 -23  -4  -11.03   64.06
  -3  23   4    6.06   17.33
  -3  23   4  -16.87  148.12
   3 -24  -4   -6.26   40.02
   3 -24  -4   51.44   37.44
  -3  24   4   84.89   27.13
  -3  24   4  -33.07   54.97
   3 -25  -4   -3.99   32.45
   3 -25  -4    8.88   42.86
  -3  25   4   13.22   19.83
  -3  25   4    5.36   53.76
   3  22  -5   14.73   43.68
   3  22  -5   36.23   14.29
  -3 -22   5  -12.67   27.48
   3  21  -5   35.06   43.81
   3  21  -5    1.07    9.06
  -3 -21   5   -5.84   28.02
  -3 -21   5  -34.31   45.10
   3  20  -5   44.45   13.88
   3  20  -5  -36.76   44.94
  -3 -20   5   12.45   49.15
  -3 -20   5    6.35   65.97
   3  19  -5  -28.02   44.42
   3  19  -5   37.42   12.54
  -3 -19   5   -9.00   78.80
  -3 -19   5   13.64   54.80
   3  18  -5   -7.62   47.03
   3  18  -5    6.10    7.96
  -3 -18   5   -1.39   46.87
  -3 -18   5   22.55   60.97
   3  17  -5   -0.91    8.19
   3  17  -5    5.22   35.97
  -3 -17   5  -20.61   60.70
  -3 -17   5    8.09   41.74
   3  16  -5   61.52   17.26
   3  16  -5   -6.17   29.91
  -3 -16   5   39.58   41.42
  -3 -16   5  -34.33   58.23
   3  15  -5   17.31   40.19
   3  15  -5   63.84   17.32
  -3 -15   5   -2.80   54.15
  -3 -15   5   48.73   42.39
   3  14  -5    4.84    6.88
   3  14  -5   34.78   44.20
  -3 -14   5   22.57   45.71
  -3 -14   5   -0.25   59.77
   3  13  -5   27.86    9.61
   3  13  -5    9.83   34.54
   3  12  -5   32.87   10.71
  -3 -12   5   -6.94   47.23
  -3 -12   5   21.70   54.15
   3  11  -5    8.12   32.42
   3  11  -5   36.02   10.91
  -3 -11   5    9.99   66.00
  -3 -11   5   41.51   44.45
   3  10  -5   -3.26   30.54
   3  10  -5   62.55   16.70
  -3 -10   5   62.63   42.12
  -3 -10   5  -25.03   54.81
   3   9  -5   29.38   35.33
   3   9  -5   20.65    8.19
  -3  -9   5   22.41   37.90
  -3  -9   5  -17.17   54.92
   3   8  -5    4.61    6.12
   3   8  -5   -1.55   30.52
  -3  -8   5  -19.81   36.71
  -3  -8   5  -21.77   54.80
   3   7  -5  103.69   25.94
   3   7  -5   54.42   36.74
  -3  -7   5   59.87   57.16
  -3  -7   5  128.82   32.94
  -3  -7   5  147.83   50.65
   3   6  -5   32.58   31.58
   3   6  -5   23.41    8.38
  -3  -6   5   18.90    9.77
  -3  -6   5   21.22   32.62
   3   5  -5   55.44   32.12
   3   5  -5   69.26   17.99
  -3  -5   5  101.05   42.44
  -3  -5   5   46.74   14.35
   3   4  -5   89.25   22.55
   3   4  -5   51.25   31.45
  -3  -4   5   80.48   21.57
  -3  -4   5  117.50   46.73
   3   3  -5   21.23   29.31
   3   3  -5   10.42    7.04
  -3  -3   5   22.36   10.29
  -3  -3   5    9.03   31.93
   3   2  -5  119.09   47.23
   3   2  -5  136.89   34.03
  -3  -2   5  200.30   60.60
  -3  -2   5  122.30   31.16
   3   1  -5   17.77    8.64
   3   1  -5   -4.30   35.05
  -3  -1   5   28.31   36.41
  -3  -1   5   28.51   11.16
   3   0  -5  507.85  129.24
   3   0  -5  640.03  154.93
  -3   0   5  727.86  176.09
  -3   0   5  712.79  178.27
   3  -1  -5   24.81   35.02
   3  -1  -5   18.26   10.38
  -3   1   5   21.36   10.04
  -3   1   5   20.44   44.05
   3  -2  -5  165.66   41.55
   3  -2  -5  202.18   60.22
  -3   2   5  187.69   63.93
  -3   2   5  148.41   37.29
   3  -3  -5   30.31   33.62
   3  -3  -5   14.99   11.55
  -3   3   5    8.61    8.99
  -3   3   5  -37.20   47.63
   3  -4  -5  118.64   31.78
   3  -4  -5  127.35   46.05
  -3   4   5  136.56   34.47
  -3   4   5  104.79   56.80
   3  -5  -5   87.99   25.60
   3  -5  -5   77.57   39.36
  -3   5   5   33.44   55.22
  -3   5   5   89.11   23.58
   3  -6  -5   26.00   16.90
   3  -6  -5   31.91   36.32
  -3   6   5   26.38   11.29
  -3   6   5   50.28   64.38
   3  -7  -5  153.34   53.45
   3  -7  -5  134.35   37.16
  -3   7   5  166.96   41.83
  -3   7   5  123.60   75.70
   3  -8  -5   -1.36   17.51
   3  -8  -5   -4.06   42.18
  -3   8   5   11.48   10.32
  -3   8   5  -45.83   71.25
   3  -9  -5   40.76   21.77
   3  -9  -5   40.83   45.94
  -3   9   5   -1.51   70.09
  -3   9   5   28.32   12.52
   3 -10  -5   76.93   51.29
   3 -10  -5   55.39   24.54
  -3  10   5   94.34   25.28
  -3  10   5   47.12   74.71
   3 -11  -5   58.36   50.93
   3 -11  -5   30.03   21.48
  -3  11   5   44.57   15.22
  -3  11   5   90.93   77.51
   3 -12  -5   53.21   53.28
   3 -12  -5    3.07   20.13
  -3  12   5   37.67   14.71
  -3  12   5  -17.23   65.68
   3 -13  -5   25.29   47.55
   3 -13  -5   37.15   24.86
  -3  13   5   18.00   74.70
  -3  13   5   33.32   13.97
   3 -14  -5   23.99   50.63
   3 -14  -5   -9.80   27.80
  -3  14   5    4.06   10.17
  -3  14   5   60.70   85.09
   3 -15  -5   58.18   53.48
   3 -15  -5   68.51   34.70
  -3  15   5   86.96   24.22
  -3  15   5   37.73   81.95
   3 -16  -5   32.02   26.71
  -3  16   5    5.91   84.00
   3 -17  -5   27.06   28.58
   3 -17  -5   29.68   49.90
  -3  17   5   18.84  114.35
  -3  17   5   11.80   13.55
   3 -18  -5  -25.89   55.55
   3 -18  -5  -17.97   36.25
  -3  18   5   23.09   15.42
  -3  18   5   54.54  103.61
   3 -19  -5   -0.77   36.41
   3 -19  -5   33.03   53.90
  -3  19   5    7.75  131.63
  -3  19   5   49.70   19.31
   3 -20  -5   13.12   63.73
   3 -20  -5   38.89   39.36
  -3  20   5  103.64  132.64
  -3  20   5   48.26   19.54
   3 -21  -5    2.46   37.25
   3 -21  -5   21.29   41.20
  -3  21   5   -0.25   14.51
  -3  21   5  -36.55   54.36
   3 -22  -5   26.97   36.84
   3 -22  -5   55.71   39.18
  -3  22   5   37.99   54.64
  -3  22   5   66.21   23.55
  -3 -19   6    6.42   24.39
   3  18  -6   -8.58   39.36
   3  18  -6   71.22   21.39
  -3 -18   6    1.39   21.13
   3  17  -6   22.73   11.46
   3  17  -6   33.36   39.74
  -3 -17   6   -4.86   21.29
  -3 -17   6   27.07   50.06
   3  16  -6   40.25   13.61
   3  16  -6  -17.10   37.32
  -3 -16   6   13.28   27.51
  -3 -16   6   52.64   49.05
   3  15  -6   20.96   43.19
   3  15  -6   59.09   17.13
  -3 -15   6   72.16   60.18
  -3 -15   6  -12.74   62.00
   3  14  -6    0.62   39.81
   3  14  -6    7.33    9.00
  -3 -14   6   30.20   58.74
  -3 -14   6    4.41   55.36
   3  13  -6   22.13   43.71
   3  13  -6   83.93   22.36
  -3 -13   6    4.83   43.99
  -3 -13   6  104.11   56.51
   3  12  -6  107.71   27.90
   3  12  -6    9.58   37.47
  -3 -12   6  147.25   61.81
  -3 -12   6   12.81   46.36
   3  11  -6    2.12    9.09
   3  11  -6   -1.14   31.12
  -3 -11   6   -5.26   50.07
  -3 -11   6  -26.46   41.71
  -3 -10   6  168.85   61.31
  -3 -10   6  -30.22   51.84
   3   9  -6   47.06   14.77
   3   9  -6   11.36   32.47
  -3  -9   6   19.83   52.54
  -3  -9   6   62.23   47.49
   3   8  -6   12.07    8.74
   3   8  -6   25.97   37.71
  -3  -8   6   24.10   46.60
  -3  -8   6   16.06   11.77
  -3  -8   6  -13.12   55.32
   3   7  -6   16.61   37.47
   3   7  -6   26.62   10.44
  -3  -6   6   72.89   50.99
   3   5  -6   12.84   37.29
  -3  -5   6   -6.96   48.99
  -3  -5   6    3.83   10.45
   3   4  -6   85.95   22.49
   3   4  -6   10.68   35.78
  -3  -4   6  151.89   64.44
  -3  -4   6  107.77   28.49
   3   3  -6   44.67   40.05
   3   3  -6   24.90   10.78
  -3  -3   6   53.80   16.86
  -3  -3   6   27.52   45.16
   3   2  -6  139.61   35.12
   3   2  -6   12.86   48.96
  -3  -2   6  141.47   60.99
  -3  -2   6  272.62   67.02
   3   1  -6   -0.35    8.54
   3   1  -6   17.51   47.93
  -3  -1   6   -8.58   50.41
  -3  -1   6    9.46   10.38
   3   0  -6   -1.83    9.83
   3   0  -6   21.39   48.48
  -3   0   6   25.15   48.86
  -3   0   6    2.19   10.23
   3  -1  -6  -21.54   47.06
   3  -1  -6    0.75    9.77
  -3   1   6  -13.62   51.94
  -3   1   6   -0.91   10.26
   3  -2  -6  115.69   30.28
   3  -2  -6   63.96   51.22
  -3   2   6  293.64   71.96
  -3   2   6   97.16   57.16
   3  -3  -6   28.73   12.70
   3  -3  -6  -18.87   47.58
  -3   3   6   28.80   51.39
  -3   3   6   42.73   14.67
   3  -4  -6   54.00   49.55
   3  -4  -6  105.27   28.65
  -3   4   6   89.55   59.32
  -3   4   6  152.33   38.41
   3  -5  -6   16.13   44.12
   3  -5  -6    6.87   13.91
  -3   5   6  -34.96   56.74
  -3   5   6   10.57   10.15
   3  -6  -6   57.00   21.23
   3  -6  -6   79.15   48.89
  -3   6   6    8.15   52.76
  -3   6   6   63.90   18.65
   3  -7  -6   37.22   18.00
   3  -7  -6   21.91   44.74
  -3   7   6   43.10   14.71
  -3   7   6   -5.72   54.74
   3  -8  -6    1.45   17.96
   3  -8  -6   28.51   42.68
  -3   8   6   24.07   56.77
  -3   8   6   16.84   12.09
   3  -9  -6   88.37   45.71
   3  -9  -6   59.50   24.12
  -3   9   6   85.37   23.94
  -3   9   6   49.06   56.06
   3 -10  -6  162.91   55.84
  -3  10   6  330.59   81.13
   3 -11  -6  -19.39   39.18
   3 -11  -6   13.19   21.65
  -3  11   6    3.16   11.97
  -3  11   6   75.19   62.61
   3 -12  -6   81.34   32.90
  -3  12   6   18.81   61.42
   3 -13  -6   96.09   57.73
   3 -13  -6   87.76   35.84
  -3  13   6   30.61   56.55
  -3  13   6  127.41   33.80
   3 -14  -6   26.25   26.86
   3 -14  -6   17.23   51.70
  -3  14   6   -4.71   74.90
  -3  14   6   24.09   14.35
   3 -15  -6   71.26   35.25
   3 -15  -6   59.34   63.37
  -3  15   6  -25.12   80.63
  -3  15   6  100.69   29.02
   3 -16  -6   18.84   31.28
   3 -16  -6   25.91   50.61
  -3  16   6  -17.42   41.96
  -3  16   6   32.65   15.70
   3 -17  -6   35.62   32.78
   3 -17  -6   61.18   46.19
  -3  17   6    3.84   30.49
  -3  17   6   47.93   18.90
   3 -18  -6   22.26   33.94
   3 -18  -6   65.74   39.51
  -3  18   6   -0.26   34.10
  -3  18   6   70.95   23.83
  -3 -13   7   -8.99   23.19
   3  12  -7   52.54   18.45
   3  12  -7   10.16   34.80
  -3 -12   7   28.06   41.22
  -3 -12   7   -9.77   20.80
   3  11  -7   27.07   14.10
   3  11  -7   -4.33   32.07
  -3 -11   7    4.88   22.23
  -3 -11   7   11.20   41.61
   3  10  -7   24.57   13.04
   3  10  -7   15.77   35.23
  -3 -10   7  -12.26   20.71
   3   9  -7  -12.32   32.13
  -3  -9   7  -10.68   46.13
  -3  -9   7    9.68   12.51
  -3  -9   7   17.00   22.83
   3   8  -7   31.13   13.97
   3   8  -7  -16.55   37.09
  -3  -8   7   -8.41   48.41
  -3  -8   7    8.03   25.22
  -3  -8   7   17.83   13.67
   3   7  -7    5.39   11.75
   3   7  -7  -27.10   37.93
  -3  -7   7  -14.06   53.31
  -3  -7   7   -2.03   12.75
   3   6  -7   28.99   40.52
   3   6  -7   17.48   12.29
  -3  -6   7   23.09   61.41
  -3  -6   7   16.44   12.57
   3   5  -7   20.52   12.29
   3   5  -7   -6.41   40.70
  -3  -5   7    8.13   62.60
  -3  -5   7   24.33   14.09
   3   4  -7  -10.91   41.80
   3   4  -7   29.23   14.02
  -3  -4   7   42.78   16.20
  -3  -4   7   17.61   62.03
   3   3  -7   39.54   16.31
   3   3  -7   -7.70   42.31
  -3  -3   7   35.49   58.02
  -3  -3   7   47.64   16.91
   3   2  -7   24.70   15.35
   3   2  -7   41.28   45.28
  -3  -2   7   29.65   57.77
  -3  -2   7   49.29   17.86
   3   1  -7    1.06   54.05
   3   1  -7   40.03   17.03
  -3  -1   7   21.67   57.22
  -3  -1   7   64.12   20.55
   3   0  -7   29.44   17.68
   3   0  -7  -35.07   54.52
  -3   0   7  -34.87   59.79
  -3   0   7   34.84   15.09
   3  -1  -7    7.65   55.25
  -3   1   7   57.92   19.74
   3  -2  -7   13.99   17.64
   3  -2  -7   63.10   58.71
  -3   2   7   50.03   18.22
   3  -3  -7   62.35   24.15
  -3   4   7   13.57   63.55
  -3   5   7   38.71   66.92
   3  -6  -7   28.12   54.47
   3  -6  -7   23.49   22.44
  -3   6   7   52.94   63.66
  -3   6   7   22.93   15.19
   3  -7  -7  -33.65   52.19
   3  -7  -7   21.22   23.31
  -3   7   7   -9.73   13.23
  -3   7   7   -6.15   50.65
   3  -8  -7   33.78   25.00
   3  -8  -7   32.61   49.44
  -3   8   7    7.93   34.86
  -3   8   7   25.44   14.26
   3  -9  -7    4.87   44.29
   3  -9  -7    9.58   22.67
  -3   9   7   12.58   28.64
  -3   9   7   -0.77   12.64
   3 -10  -7  -26.65   44.47
   3 -10  -7   48.93   28.49
  -3  10   7    3.68   27.52
  -3  10   7   43.47   16.94
   3 -11  -7    5.52   41.49
   3 -11  -7   16.84   27.20
  -3  11   7   43.39   18.68
  -3  11   7    6.41   33.68
   3 -12  -7   60.29   40.74
   3 -12  -7   53.65   30.96
  -3  12   7   78.63   24.49
  -3  12   7  -11.87   29.48
   4   5   6   12.23   14.16
   4   5   6    0.09   45.93
  -4  -5  -6   13.49   14.09
  -4  -5  -6   -9.29   38.07
   4   4   6  167.40   64.35
   4   4   6  244.36   61.32
  -4  -4  -6  173.92   44.57
  -4  -4  -6   26.87   38.97
   4   3   6   53.76   51.42
   4   3   6   14.64   14.73
  -4  -3  -6   -6.06   31.86
  -4  -3  -6   16.65   13.64
   4   2   6  -20.54   50.55
   4   2   6   23.71   16.59
  -4  -2  -6   24.61   14.51
  -4  -2  -6   -7.29   37.13
   4   1   6   48.35   18.84
   4   1   6   90.22   48.49
  -4  -1  -6  -21.93   37.19
  -4  -1  -6   52.48   18.23
   4   0   6    4.91   42.55
   4   0   6    2.39   14.28
  -4   0  -6   -9.15   37.09
  -4   0  -6   12.59   12.94
   4  -1   6   41.76   18.10
   4  -1   6   -8.54   43.23
  -4   1  -6  -35.62   38.58
  -4   1  -6   50.51   17.93
   4  -2   6  -11.41   43.12
   4  -2   6    9.15   17.02
  -4   2  -6    0.38   37.28
  -4   2  -6   16.58   13.41
   4  -3   6   39.16   43.84
   4  -3   6   15.58   17.59
  -4   3  -6   33.93   40.67
  -4   3  -6   25.12   14.33
   4  -4   6  135.17   56.93
   4  -4   6  165.51   43.64
  -4   4  -6  190.73   48.35
  -4   4  -6   30.67   39.54
   4  -5   6    8.70   19.32
   4  -5   6    5.62   15.62
   4  -5   6  -15.48   45.07
  -4   5  -6    2.42   12.99
  -4   5  -6   -5.88   38.34
   4  -6   6   -0.20   21.93
   4  14   5    9.36   39.58
   4  14   5    6.94   12.64
  -4 -14  -5    8.01   37.68
  -4 -14  -5    9.94   17.94
   4  13   5  117.16   31.36
   4  13   5   46.16   41.80
  -4 -13  -5   30.28   51.70
  -4 -13  -5   83.68   26.57
   4  12   5   40.22   43.77
   4  12   5   35.25   14.81
  -4 -11  -5   91.06   26.48
  -4 -11  -5   63.97   59.13
   4  10   5  107.34   66.06
   4  10   5   99.95   27.39
  -4 -10  -5   95.00   27.44
  -4 -10  -5   28.58   53.28
   4   9   5  106.53   73.68
   4   9   5  140.89   36.45
  -4  -9  -5  123.40   32.81
  -4  -9  -5   20.87   69.06
   4   8   5  191.17   47.99
   4   8   5  234.21   90.41
  -4  -8  -5  155.51   40.42
  -4  -8  -5  101.40   72.80
   4   7   5   34.15   14.45
   4   7   5   81.76   61.51
  -4  -7  -5   53.73   17.55
   4   6   5  140.60   68.37
   4   6   5  140.09   36.26
  -4  -6  -5   87.28   24.96
   4   5   5   58.50   58.38
   4   5   5   -0.51   11.83
  -4  -5  -5    8.52   10.73
   4   4   5   55.54   62.00
   4   4   5   58.63   19.44
  -4  -4  -5   44.96   16.32
  -4  -4  -5   10.35   42.89
   4   3   5   28.94   60.99
   4   3   5   19.77   14.32
  -4  -3  -5   18.77   11.35
  -4  -3  -5    7.30   37.42
   4   2   5  117.53   66.67
  -4  -2  -5   55.97   49.83
  -4  -2  -5  140.95   35.90
   4   1   5   36.67   59.45
   4   1   5   41.89   17.13
  -4  -1  -5   39.32   13.90
   4   0   5   -9.80   48.29
   4   0   5   12.02   14.29
  -4   0  -5    6.44   10.03
   4  -1   5   32.18   16.44
   4  -1   5   66.96   61.28
  -4   1  -5   11.36   40.45
  -4   1  -5   50.86   16.65
   4  -2   5  195.52   74.39
   4  -2   5  141.79   37.76
   4  -3   5   48.57   54.19
   4  -3   5   25.73   14.54
  -4   3  -5    6.00   40.47
  -4   3  -5   26.71   12.22
   4  -4   5   35.81   16.12
   4  -4   5   13.38   38.91
   4  -4   5   85.66   55.26
  -4   4  -5   51.86   16.59
  -4   4  -5   17.88   40.16
   4  -5   5  -27.35   50.83
   4  -5   5    5.58   43.84
   4  -5   5   -9.58   13.51
  -4   5  -5    4.78   10.80
  -4   5  -5  -23.75   40.32
   4  -6   5  160.73   66.60
   4  -6   5  133.60   35.36
  -4   6  -5  125.31   32.29
  -4   6  -5   10.03   39.03
   4  -7   5   94.61   60.63
   4  -7   5  -10.20   53.87
  -4   7  -5   57.47   17.54
  -4   7  -5   16.35   39.05
   4  -8   5  135.06   68.81
   4  -8   5    9.57   61.28
   4  -9   5  192.04   85.48
   4  -9   5   -0.70   54.63
  -4   9  -5    7.84   45.99
  -4   9  -5  158.85   40.23
   4 -10   5  144.92   75.18
   4 -10   5  -43.19   35.22
  -4  10  -5  103.15   27.58
  -4  10  -5   28.35   40.02
   4 -11   5   84.70   60.48
   4 -11   5   -0.67   20.16
  -4  11  -5  121.96   31.90
  -4  11  -5   28.89   38.89
   4 -12   5   26.60   53.48
   4 -12   5    3.52   23.96
  -4  12  -5   48.32   16.33
  -4  12  -5   38.13   38.94
   4 -13   5   64.87   56.21
   4 -13   5   -0.59   21.77
  -4  13  -5  129.21   34.00
  -4  13  -5   30.80   43.13
   4 -14   5   13.13   47.16
   4 -14   5  -19.17   22.13
  -4  14  -5   -6.88   37.35
  -4  14  -5    8.29   13.48
   4  18   4   92.82   26.03
   4  18   4   -5.70   35.41
  -4 -18  -4   36.74   41.03
  -4 -18  -4   48.48   24.57
   4  17   4   77.18   41.58
   4  17   4  250.59   62.02
  -4 -17  -4  157.25   43.13
   4  16   4   63.66   19.33
   4  16   4   51.65   45.25
  -4 -16  -4   21.78   19.22
  -4 -16  -4   45.29   52.61
   4  15   4   92.09   25.41
   4  15   4   84.09   88.13
  -4 -15  -4  119.82   65.00
  -4 -15  -4  114.44   36.36
   4  14   4    3.77   11.54
   4  14   4  -28.47   76.70
  -4 -14  -4   -6.84   18.78
  -4 -14  -4   32.02   50.86
   4  13   4   57.16   18.49
   4  13   4   80.16   60.00
  -4 -13  -4   54.71   21.33
  -4 -13  -4   15.41   48.48
   4  11   4    0.99   47.47
   4  11   4   15.04   12.39
  -4 -11  -4   21.29   14.81
  -4 -11  -4   35.10   46.29
   4  10   4   18.46   12.44
   4  10   4   38.29   46.84
  -4 -10  -4   17.51   13.41
  -4 -10  -4   -7.20   41.67
   4   9   4  157.11   40.05
   4   9   4  133.08   50.68
  -4  -9  -4  134.48   35.28
  -4  -9  -4  127.12   53.25
   4   8   4   32.44   12.99
   4   8   4   43.44   41.09
  -4  -8  -4   25.54   13.71
  -4  -8  -4    2.38   46.18
   4   7   4  247.11   73.00
   4   7   4  143.96   36.54
  -4  -7  -4  183.78   46.13
  -4  -7  -4  200.88   69.48
   4   6   4  234.07   57.77
   4   6   4  203.34   63.73
  -4  -6  -4  199.86   49.71
  -4  -6  -4  111.96   54.09
   4   5   4  453.64  110.29
   4   5   4  638.87  161.46
  -4  -5  -4  430.31  104.60
  -4  -5  -4  273.78   81.24
   4   4   4  125.79   54.26
   4   4   4   92.80   25.06
  -4  -4  -4   82.68   44.74
  -4  -4  -4   90.93   23.83
   4   3   4  234.36   57.93
   4   3   4  383.93  104.27
  -4  -3  -4  164.07   59.52
  -4  -3  -4  225.95   55.54
   4   2   4  230.01   57.09
   4   2   4  151.75   59.31
  -4  -2  -4  165.80   41.18
  -4  -2  -4   52.18   39.68
   4   1   4   44.76   15.91
   4   1   4   10.41   45.93
  -4  -1  -4   -1.22   35.02
  -4  -1  -4   26.54   10.32
   4   0   4   -5.25   11.22
   4   0   4   34.54   46.94
  -4   0  -4   -0.19   34.78
  -4   0  -4   -1.41    8.94
   4  -1   4   45.02   16.07
   4  -1   4   21.38   44.42
  -4   1  -4   29.45   11.58
  -4   1  -4   15.39   33.57
   4  -2   4  197.40   49.19
   4  -2   4  208.27   68.60
  -4   2  -4  161.46   40.16
  -4   2  -4   67.00   43.20
   4  -3   4  193.34   48.57
   4  -3   4  359.73   97.76
  -4   3  -4  215.23   52.94
  -4   3  -4  142.11   49.35
   4  -4   4  112.57   52.55
   4  -4   4    9.28   51.48
   4  -4   4   75.39   22.26
  -4   4  -4   85.13   22.41
  -4   4  -4   42.38   36.99
  -4   5  -4  195.52   61.32
  -4   5  -4  355.23   86.37
   4  -6   4  190.01   67.12
   4  -6   4   -4.65   52.84
  -4   6  -4  181.17   44.81
  -4   6  -4   65.80   44.41
  -4   7  -4   81.93   46.39
  -4   7  -4  138.31   34.83
   4  -8   4   10.99   47.86
   4  -8   4   -3.70   45.26
  -4   8  -4   31.44   11.86
  -4   8  -4   15.54   37.38
   4  -9   4  133.50   55.06
   4  -9   4  -20.25   47.48
  -4   9  -4  133.67   34.07
  -4   9  -4   27.13   35.87
   4 -10   4  -21.39   43.68
  -4  10  -4   23.02   11.65
   4 -11   4   37.89   48.36
   4 -11   4   37.45   53.94
  -4  11  -4   12.64   11.70
  -4  11  -4   -9.77   29.42
   4 -12   4  -38.55   54.34
   4 -12   4   36.12   50.03
  -4  12  -4   31.26   13.10
  -4  12  -4    9.97   36.19
   4 -13   4   -2.03   55.07
   4 -13   4    7.44   47.54
  -4  13  -4   61.28   18.26
  -4  13  -4   21.48   42.31
   4 -14   4   30.70   62.26
   4 -14   4  -45.86   62.06
  -4  14  -4   10.96   11.00
  -4  14  -4  -12.86   41.42
   4 -15   4   42.91   63.89
   4 -15   4  -20.86   68.66
  -4  15  -4  102.83   27.39
  -4  15  -4    8.15   38.00
   4 -16   4   39.36   58.47
   4 -16   4   11.03   28.45
  -4  16  -4  -20.58   41.36
  -4  16  -4   62.08   19.20
   4 -17   4   15.10   23.26
   4 -17   4  124.03   65.18
   4 -18   4    5.23   43.10
   4 -18   4   -5.41   24.25
  -4  18  -4   -0.94   41.96
  -4  18  -4   63.06   19.97
   4 -19   4   10.28   24.75
   4  21   3   23.64   15.15
   4  21   3  -17.75   37.64
  -4 -21  -3    9.15   30.04
  -4 -21  -3    5.22   33.03
   4  20   3   27.07   13.75
  -4 -20  -3   34.35   42.20
  -4 -20  -3   -8.12   25.09
   4  19   3   18.84   49.49
   4  19   3   34.97   14.87
  -4 -19  -3   21.35   27.68
  -4 -19  -3   96.16   53.13
   4  18   3   35.03   74.96
   4  18   3  210.44   52.57
  -4 -18  -3  252.33   83.71
  -4 -18  -3   98.05   35.62
   4  17   3   49.22   60.42
   4  17   3   69.90   21.02
  -4 -17  -3   42.07   27.42
  -4 -17  -3   56.10   50.47
   4  16   3   28.41   49.34
   4  16   3   21.87   13.28
  -4 -16  -3   14.12   21.35
  -4 -16  -3   43.15   46.18
   4  15   3  129.05   33.89
   4  15   3   73.66   54.70
  -4 -15  -3  168.70   58.55
  -4 -15  -3  115.38   34.16
   4  14   3   68.99   53.74
   4  14   3   95.60   26.26
  -4 -14  -3   57.52   41.09
  -4 -14  -3   68.66   23.90
   4  13   3   65.87   57.92
   4  13   3  131.19   33.67
  -4 -13  -3  151.75   42.52
  -4 -13  -3  156.96   60.00
   4  12   3  118.70   60.87
   4  11   3   47.35   52.68
   4  11   3   43.44   14.77
  -4 -11  -3   36.35   17.67
  -4 -11  -3   59.67   49.39
   4  10   3    8.42    9.99
   4  10   3   25.83   46.00
  -4 -10  -3   14.46   54.29
  -4 -10  -3   12.26   13.22
   4   9   3  111.32   50.73
   4   9   3  116.25   30.25
  -4  -9  -3   74.66   21.87
  -4  -9  -3   34.29   46.57
   4   8   3   53.50   42.86
   4   8   3   36.25   12.97
  -4  -8  -3   18.29   10.91
  -4  -8  -3   -3.25   44.09
   4   7   3  110.74   28.51
   4   7   3   88.60   42.20
  -4  -7  -3   97.13   25.90
  -4  -7  -3  112.87   52.67
   4   6   3  182.04   55.03
   4   6   3  159.28   39.87
  -4  -6  -3  145.22   36.74
  -4  -6  -3  103.08   49.45
   4   5   3   31.04   32.67
   4   5   3    3.41    9.22
  -4  -5  -3    4.46    8.99
  -4  -5  -3   12.35   36.29
   4   4   3  110.11   48.54
   4   4   3   46.38   14.88
  -4  -4  -3   76.25   40.29
  -4  -4  -3   62.10   17.12
   4   3   3   71.48   37.89
   4   3   3   69.83   20.03
  -4  -3  -3   57.00   37.28
  -4  -3  -3   54.44   15.09
   4   2   3  256.82   63.16
   4   2   3  323.20   85.58
  -4  -2  -3  125.70   46.55
  -4  -2  -3  216.82   53.13
   4   1   3   73.81   37.67
   4   1   3   36.25   13.58
  -4  -1  -3   28.41   31.84
  -4  -1  -3   29.83   10.41
   4   0   3    9.36   10.28
   4   0   3   25.57   32.96
  -4   0  -3   14.87   30.22
  -4   0  -3    2.93    6.83
   4  -1   3   19.91   30.89
   4  -1   3    9.99   51.13
   4  -1   3   45.03   15.07
  -4   1  -3   36.19   11.41
  -4   1  -3   22.65   34.15
   4  -2   3  258.71   63.64
   4  -2   3  295.38   78.67
  -4   2  -3  213.05   52.19
  -4   2  -3  111.56   44.47
   4  -3   3  -15.09   58.32
   4  -3   3   47.80   36.00
  -4   3  -3   13.94   34.60
  -4   3  -3   57.55   15.86
   4  -4   3   73.57   40.55
   4  -4   3   12.74   58.16
  -4   4  -3   44.55   13.23
  -4   4  -3   59.26   37.77
   4  -5   3  -20.31   41.29
   4  -5   3    4.26   59.03
  -4   5  -3   11.77   34.58
  -4   5  -3   -0.25    7.30
   4  -6   3  149.28   53.64
   4  -6   3   29.44   60.65
  -4   6  -3   34.39   31.77
  -4   6  -3  127.38   32.02
   4  -7   3   64.77   44.19
   4  -7   3   26.31   63.13
  -4   7  -3   80.03   21.10
  -4   7  -3   -8.38   35.29
   4  -8   3   47.63   43.10
   4  -8   3  -57.50   61.50
  -4   8  -3  -12.09   34.03
  -4   8  -3   28.55   10.62
   4  -9   3   24.16   57.02
   4  -9   3   74.93   48.06
  -4   9  -3   71.97   19.51
  -4   9  -3    2.46   32.48
   4 -10   3    2.70   55.42
   4 -10   3   24.22   45.20
  -4  10  -3   19.10   32.51
  -4  10  -3    8.03    8.09
   4 -11   3  -25.86   44.99
   4 -11   3   16.23   56.90
  -4  11  -3   24.33   10.25
  -4  11  -3   13.45   34.62
   4 -12   3   39.74   46.93
   4 -12   3   16.51   63.66
  -4  12  -3   89.90   23.68
  -4  12  -3   34.54   39.83
   4 -13   3   46.20   46.68
   4 -13   3   27.36   62.15
  -4  13  -3  124.16   31.78
  -4  13  -3   22.20   38.19
   4 -14   3   -3.16   34.78
   4 -14   3  -26.73   57.68
  -4  14  -3   32.10   32.22
  -4  14  -3   51.13   15.90
   4 -15   3   40.74   39.15
   4 -15   3   27.22   55.68
  -4  15  -3    2.90   31.83
  -4  15  -3   88.63   24.35
   4 -16   3   -3.75   41.91
   4 -16   3   13.78   56.83
  -4  16  -3   13.44   10.67
  -4  16  -3   -8.38   39.12
   4 -17   3   26.73   54.00
   4 -17   3   -2.36   42.52
  -4  17  -3   61.42   19.15
  -4  17  -3  -12.09   44.51
   4 -18   3   49.00   45.96
   4 -18   3  -32.81   71.41
  -4  18  -3   40.20   44.48
  -4  18  -3  154.93   39.51
   4 -19   3    7.28   44.34
   4 -19   3   31.36   43.26
  -4  19  -3   15.59   41.38
  -4  19  -3   18.75   12.17
   4 -20   3   31.52   40.67
   4 -20   3    5.35   24.06
  -4  20  -3   -2.45   11.25
  -4  20  -3   -3.38   42.90
   4 -21   3   17.07   36.96
   4 -21   3    1.65   24.77
  -4  21  -3    8.06   12.96
  -4  21  -3   -2.62   43.89
   4  23   2   62.76   21.71
   4  23   2   -1.90   43.74
  -4 -23  -2   24.07   34.91
  -4 -23  -2   42.29   34.52
   4  22   2   12.80   12.87
   4  22   2  -14.04   42.80
  -4 -22  -2    9.32   32.00
  -4 -22  -2   25.19   37.31
   4  21   2    0.74   78.21
   4  21   2   65.60   19.68
  -4 -21  -2  114.60   57.05
  -4 -21  -2   11.57   30.90
   4  20   2   31.10  103.47
   4  20   2  262.33   64.86
   4  19   2   13.97   70.95
   4  19   2   10.13   12.39
  -4 -19  -2   14.42   49.78
  -4 -19  -2   20.52   31.73
   4  18   2  224.36   55.89
   4  18   2  -13.61   75.34
  -4 -18  -2   67.52   30.26
  -4 -18  -2  178.41   60.03
   4  17   2   37.81   64.79
   4  17   2   75.39   21.97
  -4 -17  -2   23.61   23.00
  -4 -17  -2   70.57   42.34
   4  16   2   55.60   16.88
   4  16   2   18.12   61.99
  -4 -16  -2   83.41   44.94
  -4 -16  -2   36.16   28.96
   4  15   2  -16.32   58.81
   4  15   2   57.81   17.64
  -4 -15  -2   83.76   45.23
  -4 -15  -2   59.52   29.81
   4  14   2   10.52   54.15
   4  14   2    9.64   10.59
  -4 -14  -2   -4.67   42.32
  -4 -14  -2   -0.04   18.23
   4  13   2    1.51   50.21
   4  13   2   48.07   15.28
  -4 -13  -2   71.37   48.64
  -4 -13  -2   42.86   20.97
   4  12   2   20.20   10.70
   4  12   2   32.67   49.39
  -4 -11  -2  -10.99   15.45
  -4 -11  -2    7.83   39.73
   4  10   2   30.44   45.02
   4  10   2   40.97   13.64
  -4 -10  -2   43.05   17.90
  -4 -10  -2   61.12   39.05
   4   9   2    5.75    8.75
   4   9   2   18.77   38.64
  -4  -9  -2   10.30   12.04
  -4  -9  -2  -17.00   33.31
   4   8   2  224.94   55.13
   4   8   2  180.01   56.51
  -4  -8  -2  151.46   49.52
  -4  -8  -2  203.63   50.63
   4   7   2   57.12   16.12
   4   7   2   65.09   36.70
  -4  -7  -2   20.94   31.31
  -4  -7  -2   43.83   14.06
   4   6   2  155.80   49.44
   4   6   2  182.62   45.07
  -4  -6  -2   96.63   37.05
  -4  -6  -2  156.82   39.03
   4   5   2   61.18   31.86
   4   5   2   51.00   14.91
  -4  -5  -2   13.73   30.06
  -4  -5  -2   46.38   13.38
   4   4   2  434.37  109.63
   4   4   2  372.34   90.44
  -4  -4  -2  309.58   75.21
  -4  -4  -2  168.41   51.39
   4   3   2   42.71   13.54
   4   3   2   86.40   37.52
  -4  -3  -2   50.26   13.77
  -4  -3  -2   16.87   30.28
   4   2   2   75.68   20.45
   4   2   2   98.71   39.41
  -4  -2  -2   62.03   16.44
  -4  -2  -2   25.44   27.54
   4   1   2   57.16   16.51
   4   1   2   86.77   36.70
   4   1   2   -1.39   40.52
  -4  -1  -2   64.89   16.88
  -4  -1  -2   48.15   31.55
   4   0   2   17.12   46.23
   4   0   2   10.49   28.96
  -4   0  -2  -14.20   29.41
  -4   0  -2   11.83    6.38
   4  -1   2  -14.42   47.26
   4  -1   2  104.40   38.99
  -4   1  -2   58.18   31.18
  -4   1  -2   52.99   14.23
   4  -2   2   13.62   48.89
   4  -2   2   86.63   36.84
  -4   2  -2   53.80   14.36
  -4   2  -2   45.86   30.19
   4  -3   2   72.95   34.28
   4  -3   2    9.46   55.29
  -4   3  -2   43.09   12.22
  -4   3  -2   34.94   35.28
  -4   4  -2  277.26   67.41
  -4   4  -2  129.41   46.32
   4  -5   2  -41.89   64.63
   4  -5   2   -4.68   30.87
  -4   5  -2    7.20   34.25
  -4   5  -2   34.87   10.67
   4  -6   2  120.63   43.34
   4  -6   2   75.74   75.77
  -4   6  -2   51.00   35.20
  -4   6  -2  154.50   38.22
   4  -7   2   17.96   31.07
   4  -7   2  -39.32   73.73
  -4   7  -2    9.67   33.38
  -4   7  -2   41.48   12.17
   4  -8   2  114.21   43.15
   4  -8   2  -24.44   76.92
  -4   8  -2   55.22   37.20
  -4   8  -2  164.21   40.47
   4  -9   2    6.64   34.67
   4  -9   2    7.59   80.57
  -4   9  -2    4.12    7.10
  -4   9  -2  -19.17   35.03
   4 -10   2  -19.67   84.79
   4 -10   2   -3.55   31.47
  -4  10  -2   39.16   12.23
  -4  10  -2   -7.49   36.58
   4 -11   2  -15.54   84.03
   4 -11   2    6.22   31.42
  -4  11  -2  -20.19   39.35
  -4  11  -2    6.04    7.64
   4 -12   2  -27.29   74.96
   4 -12   2   -7.99   31.84
  -4  12  -2   25.77   37.99
  -4  12  -2    9.13    8.15
   4 -13   2    1.46   32.57
   4 -13   2   17.87   63.84
  -4  13  -2   33.09   11.61
  -4  13  -2    0.68   32.64
   4 -14   2   25.31   67.61
   4 -14   2    9.54   34.97
  -4  14  -2    9.09    8.75
  -4  14  -2   29.78   36.81
   4 -15   2    2.61   66.22
   4 -15   2   16.33   35.45
  -4  15  -2   28.15   11.06
  -4  15  -2   25.32   40.58
   4 -16   2    2.84   68.13
  -4  16  -2   12.10   43.19
   4 -17   2   76.06   62.19
   4 -17   2  -11.12   32.68
  -4  17  -2   14.02   32.22
  -4  17  -2   28.62   12.65
   4 -18   2    4.52   58.52
   4 -18   2   58.16   38.39
  -4  18  -2   35.28   35.19
  -4  18  -2  123.22   32.00
   4 -19   2  -17.39   59.29
   4 -19   2   15.90   43.20
  -4  19  -2   11.87   42.78
  -4  19  -2   -3.28   10.67
   4 -20   2   90.34   50.71
   4 -20   2  -24.17   76.35
  -4  20  -2  172.62   43.55
  -4  20  -2   36.35   43.89
   4 -21   2   25.45   41.86
   4 -21   2   28.07   61.39
  -4  21  -2   39.38   15.17
  -4  21  -2   30.90   48.18
   4 -22   2   -8.16   39.22
   4 -22   2    2.48   28.75
  -4  22  -2  -21.31   44.49
  -4  22  -2    7.25   10.81
   4 -23   2    5.75   29.31
   4 -23   2  -13.00   42.60
  -4  23  -2   15.93   13.83
  -4  23  -2   19.83   46.54
   4  24   1   29.49   15.26
   4  24   1   10.03   45.35
  -4 -24  -1   34.39   32.13
  -4 -24  -1   15.00   40.10
   4  23   1   71.05   21.57
   4  23   1    1.14   42.51
  -4 -23  -1   37.84   38.41
  -4 -23  -1    1.25   38.07
   4  22   1   20.25   14.20
   4  22   1   40.07  119.03
  -4 -22  -1   34.00   48.15
  -4 -22  -1  -16.09   41.02
   4  21   1  174.21   44.13
   4  21   1   45.58  104.77
  -4 -21  -1   65.58   41.77
  -4 -21  -1  236.53   76.05
   4  20   1  107.37   29.31
   4  20   1  -34.80   88.90
  -4 -20  -1    6.45   35.15
  -4 -20  -1  119.05   52.03
   4  19   1  230.74   57.55
   4  19   1   91.60   95.93
  -4 -19  -1  183.05   57.68
  -4 -19  -1   35.28   27.83
   4  18   1  200.15   50.07
   4  18   1  133.72  100.22
   4  17   1   49.54   16.06
   4  17   1    2.23   96.28
  -4 -17  -1   16.15   29.74
  -4 -17  -1   10.68   40.07
   4  16   1   64.79   18.73
   4  16   1   48.87   81.42
  -4 -16  -1    7.46   25.02
  -4 -16  -1   54.31   44.26
   4  15   1  140.64   35.65
   4  15   1   76.97   75.26
  -4 -15  -1   48.87   25.03
  -4 -15  -1  192.91   63.21
   4  14   1  -40.78   90.99
   4  14   1   97.12   25.46
  -4 -14  -1  155.51   52.93
  -4 -14  -1   39.00   27.61
   4  13   1    1.54    8.97
   4  13   1    8.39   86.73
  -4 -13  -1   -5.45   31.74
  -4 -13  -1   16.44   25.97
   4  12   1   51.71   82.38
   4  12   1   54.55   15.46
  -4 -12  -1   53.44   28.47
  -4 -12  -1   62.96   32.86
   4  11   1   97.18   24.83
   4  11   1   72.03   72.86
   4  10   1  220.30   53.99
   4  10   1  213.78   83.19
  -4 -10  -1  224.65   58.79
  -4 -10  -1  211.31   58.51
  -4  -9  -1  174.79   49.97
  -4  -9  -1  204.50   52.86
   4   8   1   52.47   37.64
   4   8   1   37.77   11.33
  -4  -8  -1   37.52   25.38
  -4  -8  -1   55.19   19.70
   4   7   1  205.66   59.54
   4   7   1  150.01   36.94
  -4  -7  -1  148.27   41.76
  -4  -7  -1  229.00   56.92
   4   6   1  200.01   48.89
   4   6   1  196.97   56.34
  -4  -6  -1  208.71   51.70
  -4  -6  -1  116.95   34.61
   4   5   1   25.78   25.87
   4   5   1    8.65    6.48
  -4  -5  -1    8.09    7.86
  -4  -5  -1   12.03   18.87
   4   4   1  420.89  104.69
   4   4   1  258.85   62.99
  -4  -4  -1  168.99   45.51
  -4  -4  -1  326.54   79.21
   4   3   1   54.61   23.52
   4   3   1   -5.80   51.00
  -4  -3  -1   -1.70   18.41
  -4  -3  -1   54.35   14.39
   4   2   1  150.73   42.23
   4   2   1   43.97   57.97
  -4  -2  -1   54.71   23.52
  -4  -2  -1  122.69   30.18
   4   1   1   40.93   22.31
   4   1   1  -44.74   67.97
  -4  -1  -1   27.48    8.29
  -4  -1  -1    3.81   19.04
   4   0   1  -26.94   71.09
   4   0   1   21.67   20.04
  -4   0  -1   -1.71   21.09
  -4   0  -1   -1.64    4.62
   4  -1   1   11.86   77.24
   4  -1   1   22.61   21.03
  -4   1  -1    2.32   21.42
  -4   1  -1   32.33    9.16
   4  -2   1  140.30   40.64
   4  -2   1   17.20   85.19
  -4   2  -1  116.79   28.68
  -4   2  -1   54.48   27.45
   4  -3   1   36.78   24.33
   4  -3   1   -7.80   90.55
  -4   3  -1   46.31   12.29
  -4   3  -1   15.59   26.19
   4  -4   1   15.23   90.34
   4  -4   1  269.29   69.89
  -4   4  -1  236.24   57.36
  -4   4  -1  148.56   46.68
   4  -5   1   33.74   27.65
   4  -5   1   94.73   86.11
  -4   5  -1   -0.29   29.87
  -4   5  -1    0.54    5.07
   4  -6   1   16.77   80.35
   4  -6   1  134.19   43.57
  -4   6  -1  139.76   34.39
  -4   6  -1   72.79   39.16
   4  -7   1   63.10   80.18
   4  -7   1  125.22   40.67
  -4   7  -1   94.82   43.13
  -4   7  -1  106.00   26.45
   4  -8   1   36.78   30.16
   4  -8   1   22.44   81.38
  -4   8  -1   27.12    9.39
  -4   8  -1   52.25   40.65
   4  -9   1   65.81   89.67
   4  -9   1   85.89   34.28
  -4   9  -1  109.50   48.34
  -4   9  -1  145.51   36.03
   4 -10   1  105.69   38.67
   4 -10   1   46.61   99.92
  -4  10  -1   93.51   23.89
  -4  10  -1  125.03   52.19
   4 -11   1   10.62   27.58
   4 -11   1   74.19  104.15
  -4  11  -1   57.84   15.99
  -4  11  -1   43.49   43.57
   4 -12   1    9.23   28.61
   4 -12   1    6.74  101.67
  -4  12  -1   32.35   11.16
  -4  12  -1   16.71   40.89
   4 -13   1   91.47  101.80
   4 -13   1    0.67   33.65
  -4  13  -1    2.23    8.10
  -4  13  -1   19.73   41.77
   4 -14   1  -26.12   83.95
   4 -14   1   19.96   28.29
  -4  14  -1   45.74   41.63
  -4  14  -1   41.83   13.02
   4 -15   1   64.63   34.84
   4 -15   1   18.12   76.15
  -4  15  -1   53.06   39.45
  -4  15  -1   61.29   17.54
   4 -16   1    6.32   31.32
   4 -16   1    9.52   79.37
  -4  16  -1   29.52   11.26
  -4  16  -1  -60.23   68.13
  -4  16  -1   30.68   39.73
   4 -17   1   20.49   84.80
   4 -17   1  -16.38   36.58
  -4  17  -1   -8.39   45.71
  -4  17  -1   29.35   11.32
  -4  17  -1   47.44   80.12
   4 -18   1  -12.03   76.51
  -4  18  -1   72.21   41.49
   4 -19   1   30.89   28.74
   4 -19   1  -10.15   73.84
  -4  19  -1   71.90   37.62
  -4  19  -1  131.92   33.76
  -4  19  -1   57.38   73.54
   4 -20   1  -21.77   36.00
   4 -20   1   63.41   72.37
  -4  20  -1  -25.83   67.13
  -4  20  -1    7.61   43.64
   4 -21   1  100.99   81.76
   4 -21   1   -1.65   43.02
  -4  21  -1   18.74   69.52
  -4  21  -1   58.22   46.68
   4 -22   1   23.25   92.99
   4 -22   1    6.94   38.32
  -4  22  -1  -30.65   93.11
  -4  22  -1    8.10   45.15
   4 -23   1   27.71   41.34
   4 -23   1    0.29   32.25
  -4  23  -1    5.75   31.45
  -4  23  -1  -17.42   43.92
   4 -24   1    5.25   35.35
   4 -24   1  -12.88   32.29
  -4  24  -1   31.15   37.29
  -4  24  -1   11.06   45.00
   4  25   0    9.44   43.25
  -4 -25   0    8.41   35.97
  -4 -25   0   46.29   27.47
   4  24   0  102.35   28.94
   4  24   0   28.04   43.87
  -4 -24   0   10.00   37.94
  -4 -24   0   48.74   28.77
   4  23   0   -4.32   54.94
   4  23   0    6.35   13.57
  -4 -23   0   28.10   30.70
  -4 -23   0   25.06   35.06
   4  22   0    7.04   14.22
   4  22   0  -17.62  114.86
  -4 -22   0    4.67   36.32
  -4 -22   0    5.25   41.74
   4  21   0  -61.29   79.71
   4  21   0   30.22   16.06
  -4 -21   0   37.49   38.10
  -4 -21   0   17.96   35.10
   4  20   0   33.77   81.39
   4  20   0  279.58   69.29
   4  19   0  -37.36   82.60
   4  19   0   94.28   26.87
  -4 -19   0    5.72   25.12
  -4 -19   0   41.16   33.33
   4  18   0   35.83   13.64
   4  18   0   83.70   91.96
  -4 -18   0  -16.20   30.22
  -4 -18   0   21.64   37.32
   4  17   0  -14.20   81.48
   4  17   0   76.66   21.33
  -4 -17   0   29.52   29.00
  -4 -17   0   85.61   43.28
   4  16   0  -16.09   71.90
   4  16   0   22.97   10.33
  -4 -16   0    8.54   22.75
  -4 -16   0   77.34   41.54
   4  15   0  207.69   51.13
   4  15   0  -33.60   80.50
   4  14   0   11.59    8.59
   4  14   0   11.90   80.93
  -4 -14   0   18.06   23.83
  -4 -14   0   32.33   28.84
  -4 -13   0   32.13   25.48
  -4 -13   0  165.51   47.06
   4  12   0   33.68   10.54
   4  12   0   63.08   77.08
  -4 -12   0   -5.04   22.03
  -4 -12   0   24.57   19.19
   4  11   0   15.10    6.77
   4  11   0   -8.39   64.06
  -4 -11   0   15.12   20.03
  -4 -11   0   16.81   17.83
   4  10   0   -5.58   50.67
   4  10   0  110.63   27.32
  -4 -10   0   43.13   19.46
  -4 -10   0   62.58   22.04
   4   9   0   27.09    7.81
   4   9   0   18.74   41.09
   4   1   0  617.42  150.01
   4   1   0  415.09  117.45
   4   0   0 1531.95  370.31
   4   0   0 1034.10  260.01
  -4   0   0 1175.99  284.07
  -4   0   0 1320.35  319.43
   4  -1   0  377.99  119.96
   4  -1   0  564.81  137.44
  -4   1   0  513.94  124.12
  -4   1   0  431.76  105.96
   4  -2   0  429.44  135.93
   4  -2   0  525.39  128.46
  -4   2   0  373.21   90.19
  -4   2   0  464.51  114.27
   4  -3   0  292.19  119.61
   4  -3   0  304.65   76.42
  -4   3   0  313.20   79.38
  -4   3   0  171.75   41.78
   4  -4   0  224.65   58.15
   4  -4   0  316.68  131.77
  -4   4   0  289.58   74.41
  -4   4   0  241.89   58.64
   4  -5   0  222.33   57.68
   4  -5   0  308.56  136.17
  -4   5   0  315.96   81.31
  -4   5   0  141.01   34.48
   4  -6   0  109.58  110.00
   4  -6   0   74.42   28.41
  -4   6   0  130.22   32.02
  -4   6   0  128.85   42.42
   4  -7   0  111.57   98.90
   4  -7   0   79.19   29.45
  -4   7   0  171.46   52.73
  -4   7   0   73.16   18.61
   4  -8   0   39.26   26.86
   4  -8   0   27.87   83.45
  -4   8   0   35.64   10.48
  -4   8   0  100.31   41.87
   4  -9   0  -75.55   86.73
   4  -9   0   18.25   24.26
  -4   9   0   11.13    6.72
  -4   9   0   20.31   35.12
   4 -10   0   19.55   28.07
   4 -10   0   75.96   92.31
  -4  10   0   68.44   41.51
  -4  10   0   68.31   18.15
  -4  10   0   15.58   53.71
   4 -11   0    0.32   28.68
   4 -11   0   -6.84  102.11
  -4  11   0   66.57   43.48
  -4  11   0   10.07    7.23
  -4  11   0  -12.96   74.89
   4 -12   0   20.41   27.67
   4 -12   0   50.38  104.98
  -4  12   0   19.75   72.24
  -4  12   0   -8.16   41.18
   4 -13   0   61.44   32.20
   4 -13   0   24.42  101.56
  -4  13   0    7.29   75.58
  -4  13   0  102.60   48.03
   4 -14   0    0.28   28.36
   4 -14   0   10.44   99.58
  -4  14   0   -4.38   37.68
  -4  14   0   28.39   76.57
   4 -15   0   79.16   97.18
   4 -15   0    8.90   28.04
  -4  15   0  117.24   81.16
  -4  15   0   82.99   42.54
   4 -16   0   17.23   26.75
   4 -16   0   30.48   82.83
  -4  16   0   27.42   34.41
  -4  16   0   -0.35   70.71
   4 -17   0   14.68   29.73
   4 -17   0  -69.84   84.64
  -4  17   0   17.78   38.47
  -4  17   0   -2.15   73.97
   4 -18   0  -34.84   87.21
   4 -18   0   -1.70   29.58
  -4  18   0   10.52   42.03
  -4  18   0   15.59   78.79
   4 -19   0  -25.09   74.54
  -4  19   0    4.23   64.51
  -4  19   0   28.45   32.77
   4 -20   0   31.78   29.10
   4 -20   0   87.83   70.61
  -4  20   0   -7.41   68.26
  -4  20   0  118.19   45.20
   4 -21   0  -13.13   69.79
   4 -21   0    9.75   39.96
  -4  21   0  -16.80   41.71
  -4  21   0  -32.49   65.39
   4 -22   0    7.72   36.05
  -4  22   0  -30.97  100.79
  -4  22   0   -7.71   39.44
   4 -23   0    2.87   35.49
  -4  23   0  -23.97   52.81
  -4  23   0    3.33   39.28
   4 -24   0   53.61   41.87
   4 -24   0   21.46   29.22
  -4  24   0   22.81   38.35
  -4  24   0   18.28   42.35
   4 -25   0   25.77   40.42
   4 -25   0   13.23   28.83
  -4  25   0   -9.28   39.71
  -4  25   0   56.89   43.15
   4  24  -1    1.81   17.19
   4  24  -1   13.49   41.03
  -4 -24   1  -15.78   22.90
  -4 -24   1    1.20   36.03
   4  23  -1   92.21   28.26
   4  23  -1    5.16   45.03
  -4 -23   1   39.28   27.07
  -4 -23   1   34.49   33.31
   4  22  -1  204.07   52.54
   4  22  -1  -42.19  109.25
  -4 -22   1   30.35   34.02
  -4 -22   1  179.86   63.32
   4  21  -1   49.36   76.64
   4  21  -1   36.91   19.84
  -4 -21   1   64.86   40.25
  -4 -21   1  -10.41   31.48
   4  20  -1   26.71   17.17
   4  20  -1  -51.92   75.44
  -4 -20   1    3.38   23.49
  -4 -20   1   25.28   31.93
   4  19  -1  -45.61   72.84
   4  19  -1    2.83   14.10
  -4 -19   1    0.71   30.70
  -4 -19   1   -7.65   20.86
   4  15  -1    1.96    8.09
   4  15  -1  -18.77   41.70
  -4 -15   1   -7.29   28.42
  -4 -15   1    3.19   19.68
   4  14  -1   49.76   13.75
   4  14  -1   -5.12   39.67
  -4 -14   1   57.12   26.74
  -4 -14   1   17.06   18.51
   4  13  -1  109.77   26.86
   4  13  -1  164.50   40.26
   4  -2  -1   41.29   18.33
   4  -2  -1   17.12   11.46
   4  -3  -1   79.70   23.48
   4  -3  -1  232.04   62.32
  -4   3   1   77.86   19.15
  -4   3   1  175.52   42.87
   4  -4  -1   24.13   16.42
   4  -4  -1   78.18   39.57
  -4   4   1   40.02   10.59
  -4   4   1   84.51   22.06
   4  -5  -1   44.57   19.62
   4  -5  -1  108.70   48.99
  -4   5   1   80.79   22.33
  -4   5   1   36.77   10.13
   4  -6  -1  185.81   65.03
   4  -6  -1   47.21   21.54
  -4   6   1   21.77   51.06
  -4   6   1  238.13   59.34
  -4   6   1   96.15   23.83
   4  -7  -1   12.16   19.07
   4  -7  -1   51.86   48.26
  -4   7   1   55.84   21.25
  -4   7   1   -1.91   49.76
   4  -8  -1   13.61   21.73
   4  -8  -1   20.36   45.99
  -4   8   1   -3.87   50.52
  -4   8   1   73.64   25.80
   4  -9  -1    4.48   23.02
   4  -9  -1   46.68   50.60
  -4   9   1   25.41   52.23
  -4   9   1   74.63   26.62
   4 -10  -1   19.83   26.68
   4 -10  -1   68.42   55.54
  -4  10   1  -34.86   68.70
  -4  10   1  137.79   40.36
   4 -11  -1   41.15   60.34
   4 -11  -1    4.77   24.83
  -4  11   1  -13.48   75.92
  -4  11   1   -9.57   24.17
   4 -12  -1   17.15   26.33
   4 -12  -1   -7.29   56.55
  -4  12   1   15.49   26.62
  -4  12   1  -55.63  100.22
   4 -13  -1   -1.28   25.75
   4 -13  -1   57.65   60.55
  -4  13   1   18.67   95.90
  -4  13   1  158.85   47.67
   4 -14  -1   22.25   29.44
   4 -14  -1   36.73   61.09
  -4  14   1    4.30  109.16
  -4  14   1   27.45   28.31
   4 -15  -1    7.13   27.62
   4 -15  -1   16.49   51.87
  -4  15   1   -0.16   23.68
  -4  15   1   54.25   97.86
   4 -16  -1   84.74   55.28
   4 -16  -1   36.97   26.49
  -4  16   1   28.36  101.03
  -4  16   1  174.21   49.25
   4 -17  -1   34.25   30.04
   4 -17  -1   70.03   55.28
  -4  17   1  138.28   44.07
  -4  17   1  -90.29  101.58
   4 -18  -1  179.43   67.74
   4 -18  -1   74.63   37.25
   4 -19  -1   -8.62   41.42
   4 -19  -1   -3.13   27.06
  -4  19   1  -27.86   90.06
  -4  19   1    2.12   24.07
   4 -20  -1  -33.39   32.67
   4 -20  -1   17.03   46.07
  -4  20   1   71.90   89.54
  -4  20   1    6.75   26.94
   4 -21  -1    4.22   38.45
   4 -21  -1    3.45   44.38
  -4  21   1   29.41   83.83
  -4  21   1    4.33   32.26
   4 -22  -1   16.71   56.93
   4 -22  -1   21.78   39.60
  -4  22   1  121.72   44.68
  -4  22   1   12.03  118.66
   4 -23  -1  -10.59   24.29
   4 -23  -1   18.09   37.90
  -4  23   1   96.27   39.96
  -4  23   1   -2.12   49.90
   4 -24  -1   28.62   38.19
   4 -24  -1   18.51   24.20
  -4  24   1   24.81   43.87
  -4  24   1   31.23   32.65
  -4  25   1   19.60   46.61
   4  24  -2   -5.83   29.54
   4  24  -2   15.74   24.06
  -4 -24   2   14.52   20.28
  -4 -24   2   19.22   30.67
   4  23  -2  129.11   32.86
   4  23  -2  121.85   37.55
  -4 -23   2   16.15   30.52
  -4 -23   2   34.29   20.65
   4  22  -2   35.19   12.41
   4  22  -2    3.00   33.41
   4  22  -2   17.09   24.77
  -4 -22   2   11.87   23.20
  -4 -22   2   14.48   30.33
   4  21  -2    6.45   66.18
   4  21  -2   67.74   29.12
   4  21  -2   32.04   11.46
  -4 -21   2   19.41   34.44
  -4 -21   2   30.61   42.77
   4  20  -2    9.80   48.42
   4  20  -2   82.83   30.28
   4  20  -2   42.23   13.30
  -4 -20   2   38.70   33.22
  -4 -20   2   61.71   36.22
   4  19  -2   25.93   21.25
   4  19  -2   21.02    9.39
  -4 -19   2    2.97   30.22
  -4 -19   2   28.15   27.90
   4  18  -2  133.64   37.31
   4  18  -2   62.26   16.93
  -4 -18   2   43.28   24.25
  -4 -18   2   70.74   33.70
   4  17  -2  164.07   43.31
   4  17  -2  124.02   30.77
  -4 -17   2   96.38   37.49
  -4 -17   2   33.38   25.10
   4  16  -2   25.78   15.99
   4  16  -2   11.52    6.35
  -4 -16   2   34.60   29.32
  -4 -16   2   23.13   24.58
   4  15  -2   35.16    9.97
   4  15  -2   69.86   20.73
  -4 -15   2   45.16   30.19
  -4 -15   2   54.58   28.02
   4  14  -2   91.42   24.07
   4  14  -2   63.76   16.02
  -4 -14   2   88.25   31.22
  -4 -14   2   88.31   31.65
   4  13  -2    3.72    3.36
   4  13  -2   -1.32    7.23
   4  -4  -2   28.26   18.96
   4  -4  -2   84.74   32.64
  -4   4   2   48.22   12.75
  -4   4   2   -2.19   41.13
   4  -5  -2   18.12   19.25
   4  -5  -2   56.45   29.74
  -4   5   2  -56.32   51.44
  -4   5   2   45.76   12.67
   4  -6  -2   10.78   20.22
   4  -6  -2   -2.26   28.44
  -4   6   2    5.49    7.38
  -4   6   2  -52.07   57.94
   4  -7  -2   -9.96   33.07
   4  -7  -2    5.96   22.57
  -4   7   2   25.86   11.22
  -4   7   2    3.32   67.19
   4  -8  -2  123.24   45.10
   4  -8  -2   48.19   29.65
  -4   8   2   86.22   84.93
  -4   8   2  160.73   40.55
   4  -9  -2   25.46   37.31
   4  -9  -2   -8.09   27.23
  -4   9   2   50.25   17.22
  -4   9   2  -24.35   94.57
   4 -10  -2   43.07   41.64
   4 -10  -2   29.03   30.12
  -4  10   2   74.15  109.85
  -4  10   2   45.03   17.88
   4 -11  -2   26.28   32.55
   4 -11  -2   34.29   43.57
  -4  11   2   57.71   21.46
  -4  11   2   -8.68  115.69
   4 -12  -2   49.99   33.15
   4 -12  -2  134.88   58.74
  -4  12   2  202.76   52.18
  -4  12   2    5.48  114.92
   4 -13  -2  -10.20   31.26
   4 -13  -2    6.09   48.70
  -4  13   2   14.59   17.29
  -4  13   2   13.10  119.92
   4 -14  -2  -11.57   29.41
   4 -14  -2   53.42   50.89
  -4  14   2   28.75  104.58
  -4  14   2   86.40   27.75
   4 -15  -2    7.72   28.41
   4 -15  -2   36.91   45.87
  -4  15   2  -17.06  105.71
  -4  15   2   45.03   22.41
   4 -16  -2   14.41   34.31
   4 -16  -2   22.71   49.63
  -4  16   2  125.41  117.73
  -4  16   2   36.13   21.73
   4 -17  -2   20.38   35.22
   4 -17  -2   52.55   48.83
  -4  17   2  123.56   37.06
  -4  17   2   28.35  112.50
   4 -18  -2   21.06   29.00
   4 -18  -2   26.22   42.64
  -4  18   2   93.90   30.71
  -4  18   2  -16.42  101.25
   4 -19  -2   -2.23   32.89
   4 -19  -2    9.01   40.02
  -4  19   2   27.73   98.83
  -4  19   2   24.17   22.51
   4 -20  -2   32.84   42.20
   4 -20  -2   33.04   46.93
  -4  20   2  -20.03   89.79
  -4  20   2   63.55   30.33
   4 -21  -2   35.09   42.13
   4 -21  -2   50.63   55.51
  -4  21   2   46.63   29.16
  -4  21   2   30.51  117.16
   4 -22  -2   15.26   42.38
   4 -22  -2  -10.04   29.78
  -4  22   2   33.84   27.57
  -4  22   2   13.96   57.18
   4 -23  -2    6.10   22.17
   4 -23  -2   12.55   41.60
  -4  23   2   80.54   33.38
  -4  23   2   11.25   43.70
   4 -24  -2   14.15   22.16
   4 -24  -2   16.83   37.13
  -4  24   2    0.70   27.51
  -4  24   2   24.28   46.31
   4  22  -3    1.90    9.87
   4  22  -3  -11.33   28.86
  -4 -22   3    4.87   18.46
  -4 -22   3    8.06   30.90
   4  21  -3  103.61   40.16
   4  21  -3  137.63   34.68
  -4 -21   3   14.97   19.29
  -4 -21   3   32.83   34.12
   4  20  -3   32.93   29.96
   4  20  -3   22.57    9.73
  -4 -20   3   24.20   37.93
  -4 -20   3   29.03   38.20
   4  19  -3    2.29    7.22
   4  19  -3  -25.84   31.93
  -4 -19   3  -32.74   46.10
  -4 -19   3   19.96   46.23
   4  18  -3  152.33   37.77
   4  18  -3   98.70   41.41
  -4 -18   3   41.76   34.90
  -4 -18   3   68.76   40.20
   4  17  -3   -2.65   27.73
   4  17  -3   35.96   11.29
  -4 -17   3   -7.13   29.36
  -4 -17   3  -14.32   33.16
   4  16  -3   34.57   25.64
   4  16  -3   51.78   14.23
  -4 -16   3    9.94   32.16
  -4 -16   3   42.28   28.86
   4  15  -3   82.54   33.91
   4  15  -3   88.00   22.15
  -4 -15   3   11.20   32.65
  -4 -15   3   90.77   37.00
   4  14  -3   14.73    6.22
   4  14  -3   16.31   26.33
  -4 -14   3    8.39   32.22
  -4 -14   3   35.13   27.74
   4  13  -3   66.51   16.81
   4  13  -3   45.07   24.39
  -4 -13   3   79.74   31.62
  -4 -13   3   39.77   29.36
   4  12  -3   21.10   18.33
   4  12  -3   25.03    7.42
  -4 -12   3   29.31   23.67
  -4 -12   3   -5.97   24.73
  -4   0   3  162.04   39.35
   4  -1  -3   20.28   20.57
   4  -1  -3    7.88   20.46
  -4   1   3    1.36    3.67
  -4   1   3   44.89   62.47
   4  -2  -3  191.02   52.21
   4  -2  -3  491.04  121.72
   4  -3  -3  159.28   45.26
   4  -3  -3   61.03   30.15
  -4   3   3   32.33   82.83
  -4   3   3  149.43   36.52
   4  -4  -3  343.78   87.97
   4  -4  -3  148.99   46.09
  -4   4   3  282.91   68.67
   4  -5  -3   -4.74   29.93
   4  -5  -3   41.09   28.35
   4  -6  -3  176.67   52.44
[truncated: 43,298 more chars]
