# Supplementary material for: Crystal structure of (4R,5S,6R)-6-azido-5-benz­yloxy-3,3,4-tri­fluoro­azepan-1-ium 2,2,2-tri­fluoro­acetate from synchrotron data
Source: Acta Crystallogr E Crystallogr Commun. 2015 Oct 24;71(Pt 11):1361–5. doi: 10.1107/S2056989015019416 (PMC4645019; doi:10.1107/S2056989015019416)
Supplement: Supplementary file 2 [file e-71-01361-Isup2.hkl]

data_I                                                                          
_shelx_title ' IN_p21 in P2(1)'                                                 
_shelx_refln_list_code          4                                               
_shelx_F_calc_maximum      131.12                                               
_exptl_crystal_F_000       848.00                                               
_reflns_d_resolution_high  0.9963                                               
                                                                                
loop_                                                                           
 _space_group_symop_operation_xyz                                               
 'x, y, z'                                                                      
 '-x, y+1/2, -z'                                                                
                                                                                
_cell_length_a     5.8780                                                       
_cell_length_b    34.5030                                                       
_cell_length_c     8.8120                                                       
_cell_angle_alpha  90.000                                                       
_cell_angle_beta   92.423                                                       
_cell_angle_gamma  90.000                                                       
                                                                                
_shelx_F_squared_multiplier     1.000                                           
                                                                                
loop_                                                                           
 _refln_index_h                                                                 
 _refln_index_k                                                                 
 _refln_index_l                                                                 
 _refln_F_squared_calc                                                          
 _refln_F_squared_meas                                                          
 _refln_F_squared_sigma                                                         
 _refln_observed_status                                                         
   0 -34   0         27.79         45.69        69.35 o                         
   1 -33   0        157.60         31.38        48.48 o                         
   0 -32   0         24.11        203.91       150.09 o                         
   1 -32   0          1.67         20.01        89.83 o                         
   2 -32   0         23.71        -12.93        48.30 o                         
   1 -31   0        165.70         50.38        80.96 o                         
   2 -31   0         55.23         80.91        51.18 o                         
   0 -30   0         36.36        170.06       118.99 o                         
   1 -30   0         70.42        104.41        71.61 o                         
   2 -30   0         38.85         98.68        79.42 o                         
   1 -29   0         10.13        -24.27        84.95 o                         
   2 -29   0         24.70         15.54        72.23 o                         
   3 -29   0         14.15        -25.58        45.12 o                         
   0 -28   0         25.27        -80.13       110.47 o                         
   1 -28   0         41.13         45.89        80.03 o                         
   2 -28   0          9.85        -24.73        63.44 o                         
   3 -28   0         56.51         34.57        67.55 o                         
   1 -27   0          2.25        -57.30        83.84 o                         
   2 -27   0        261.52        254.33        85.41 o                         
   3 -27   0        157.33        166.97        79.03 o                         
   0 -26   0        404.11        468.14       152.77 o                         
   1 -26   0         84.73         65.31        89.79 o                         
   2 -26   0         14.75         14.38        76.77 o                         
   3 -26   0        150.57        126.35        83.83 o                         
   1 -25   0        203.85        127.91        89.50 o                         
   2 -25   0         86.60         42.03        75.51 o                         
   3 -25   0          5.48         -7.90        53.95 o                         
   4 -25   0        106.67         76.66        50.24 o                         
   0 -24   0         42.01        120.51       118.84 o                         
   1 -24   0         44.59         61.25        85.16 o                         
   2 -24   0         63.93         66.34        74.74 o                         
   3 -24   0        177.02        123.52        84.35 o                         
   4 -24   0        102.12        104.72        52.06 o                         
   1 -23   0        125.34        224.15        86.74 o                         
   2 -23   0        616.03        499.79       123.19 o                         
   3 -23   0          8.78         54.50        67.47 o                         
   4 -23   0          3.76         60.24        60.84 o                         
   0 -22   0        316.71        180.41       106.87 o                         
   1 -22   0        124.29        123.37        78.85 o                         
   2 -22   0        112.46         32.74        73.06 o                         
   3 -22   0        344.18        199.61       148.72 o                         
   4 -22   0          6.39         18.58        68.56 o                         
   1 -21   0         41.88         55.81        70.00 o                         
   2 -21   0        220.14        255.58       109.16 o                         
   3 -21   0         67.18        101.01        64.99 o                         
   4 -21   0         37.93         51.83        65.08 o                         
   0 -20   0       1404.92       2095.17       502.90 o                         
   1 -20   0        146.56         79.56        70.63 o                         
   2 -20   0        323.26        355.45       114.44 o                         
   3 -20   0         78.62         38.41        65.76 o                         
   4 -20   0        378.27        151.29        88.08 o                         
   1 -19   0        951.89        944.86       138.87 o                         
   2 -19   0         55.85         75.72        63.29 o                         
   3 -19   0        653.16        553.10       227.71 o                         
   4 -19   0         74.46         42.52        60.88 o                         
   0 -18   0        293.25        215.56       115.99 o                         
   1 -18   0        509.47        337.04        80.28 o                         
   2 -18   0        426.37        354.26       111.02 o                         
   3 -18   0         26.39         16.41        62.50 o                         
   4 -18   0         18.76        -12.35        56.56 o                         
   1 -17   0         41.71         12.38        64.80 o                         
   2 -17   0        753.34        767.49       138.02 o                         
   3 -17   0         20.46         29.55        60.03 o                         
   4 -17   0         88.42         81.28        77.25 o                         
   5 -17   0         45.81         39.73        35.85 o                         
   0 -16   0        451.18        550.72       156.01 o                         
   1 -16   0        105.44        128.06        58.23 o                         
   2 -16   0        739.67        607.89       200.43 o                         
   3 -16   0        123.75        123.66        68.04 o                         
   4 -16   0         24.88         86.92        49.36 o                         
   5 -16   0         99.65         12.68        72.26 o                         
   1 -15   0        140.53         77.53        51.69 o                         
   2 -15   0        219.69        174.48        56.27 o                         
   3 -15   0         65.63         67.68        51.51 o                         
   4 -15   0        306.74         77.42       110.41 o                         
   5 -15   0         93.02         15.14       109.11 o                         
   0 -14   0      10601.31      11920.82      2696.66 o                         
   1 -14   0       1905.75       1963.83       247.75 o                         
   2 -14   0        194.72        162.00        59.46 o                         
   3 -14   0         15.30         23.41        47.55 o                         
   4 -14   0         21.81         51.38        47.89 o                         
   5 -14   0        345.69        244.20       133.31 o                         
   1 -13   0       1641.11       1332.31       173.34 o                         
   2 -13   0        310.26        309.93        74.56 o                         
   3 -13   0         47.80         63.07        45.05 o                         
   4 -13   0        225.60        225.34        86.61 o                         
   5 -13   0         88.66         61.79       113.63 o                         
   0 -12   0       3008.14       4200.43      1033.79 o                         
   1 -12   0       2704.39       2622.18       323.44 o                         
   2 -12   0        128.54        136.60        45.89 o                         
   3 -12   0          4.68        -39.80        39.93 o                         
   4 -12   0         32.25         49.81        40.00 o                         
   5 -12   0         68.76         92.95       112.01 o                         
   1 -11   0       4678.59       4856.38       587.01 o                         
   2 -11   0        443.91        288.01        74.29 o                         
   3 -11   0         12.36         27.79        39.31 o                         
   4 -11   0         49.22         34.25        37.70 o                         
   5 -11   0         23.70          8.26       104.05 o                         
   0 -10   0      12785.51      18688.29      3461.93 o                         
   1 -10   0       1011.81       1239.55       161.59 o                         
   2 -10   0        749.15        560.10       128.92 o                         
   3 -10   0        695.39        414.75       154.23 o                         
   4 -10   0        189.04        144.29        40.29 o                         
   5 -10   0        328.41        169.87        96.62 o                         
   1  -9   0        547.40        756.10       107.15 o                         
   2  -9   0        119.32        189.33        40.31 o                         
   3  -9   0        580.23        697.80       142.46 o                         
   4  -9   0         61.48         -7.08       147.40 o                         
   5  -9   0         70.38        -19.38        79.14 o                         
   0  -8   0      12238.66      15370.27      2613.28 o                         
   1  -8   0       2490.43       2437.88       355.24 o                         
   2  -8   0        397.83        643.42       118.54 o                         
   3  -8   0        393.32        429.46       100.84 o                         
   4  -8   0        179.63        114.67        80.36 o                         
   5  -8   0        185.91        197.55        88.89 o                         
   1  -7   0       4676.41       4806.83       731.77 o                         
   2  -7   0       2781.05       2612.80       516.77 o                         
   3  -7   0        321.69        366.87        55.64 o                         
   4  -7   0        368.51        272.24        88.71 o                         
   5  -7   0        132.48        105.21        90.94 o                         
   0  -6   0       1266.97       2745.41       477.38 o                         
   1  -6   0      11141.26      12998.09      2845.76 o                         
   2  -6   0        679.09        727.40       126.82 o                         
   3  -6   0       1076.96        961.58       133.21 o                         
   4  -6   0        424.59        256.58        86.45 o                         
   5  -6   0        170.68        159.31       100.54 o                         
   1  -5   0       7771.93       8643.17      1998.09 o                         
   2  -5   0        661.72        579.75       165.07 o                         
   3  -5   0        970.74        707.18       126.76 o                         
   4  -5   0        689.52        765.96       166.93 o                         
   5  -5   0        143.60        199.92       101.13 o                         
   0  -4   0        391.82        280.31       238.39 o                         
   1  -4   0        588.98        987.10       143.99 o                         
   2  -4   0       1489.79       1240.56       362.74 o                         
   3  -4   0        356.23        224.63       129.94 o                         
   4  -4   0        817.99        779.88       167.20 o                         
   5  -4   0        103.61        120.88        82.81 o                         
   1  -3   0       1714.81       2817.16       424.34 o                         
   2  -3   0       1653.67       1614.78       250.31 o                         
   3  -3   0        224.19        202.98        72.58 o                         
   4  -3   0        721.84        944.78       202.40 o                         
   5  -3   0         89.66        147.58        78.44 o                         
   1  -2   0       2141.54       1797.10       453.86 o                         
   2  -2   0       1632.65       1001.44       291.53 o                         
   3  -2   0        200.91        152.22        42.25 o                         
   4  -2   0       1349.07       1524.01       293.44 o                         
   5  -2   0         34.26         97.31        60.39 o                         
   2  -1   0       3693.51       3070.10       436.04 o                         
   3  -1   0        215.49        220.09        36.64 o                         
   4  -1   0       1334.61       1500.56       293.58 o                         
   1   0   0       1643.71       1705.25       203.84 o                         
   2   0   0        207.95        152.91        49.48 o                         
   3   0   0        163.17        208.26        72.06 o                         
   4   0   0       3396.05       3909.97       472.33 o                         
   1   1   0        737.93       1126.09       223.03 o                         
   2   1   0       3690.25       2827.12       482.98 o                         
   3   1   0        215.78        209.29        51.10 o                         
   4   1   0       1334.56       1535.19       190.95 o                         
   1   2   0       2137.32       1596.00       520.54 o                         
   2   2   0       1632.89       1309.07       216.73 o                         
   3   2   0        201.75        187.12        65.26 o                         
   4   2   0       1347.42       1298.29       222.50 o                         
   1   3   0       1713.05       2520.72       617.12 o                         
   2   3   0       1651.45       1338.35       338.53 o                         
   3   3   0        224.69        234.40        46.49 o                         
   4   3   0        722.83        689.00       222.28 o                         
   5   3   0         89.65         97.29        35.18 o                         
   0   4   0        392.45        336.14       225.00 o                         
   1   4   0        587.72       1098.83       136.14 o                         
   2   4   0       1490.15       1225.68       362.54 o                         
   3   4   0        356.41        355.57        53.34 o                         
   4   4   0        818.76        824.16       144.75 o                         
   5   4   0        103.64        128.78        30.47 o                         
   1   5   0       7757.31       9628.85      2406.25 o                         
   2   5   0        660.66        639.77       161.22 o                         
   3   5   0        968.62       1036.33       127.86 o                         
   4   5   0        688.32        601.10       274.93 o                         
   5   5   0        143.32        142.05        33.17 o                         
   0   6   0       1267.34       2817.95       486.30 o                         
   1   6   0      11147.78      11472.92      1768.68 o                         
   2   6   0        679.72        672.34       171.72 o                         
   3   6   0       1079.72       1205.35       147.36 o                         
   4   6   0        423.97        407.72        80.32 o                         
   5   6   0        170.72        202.36        44.04 o                         
   1   7   0       4683.27       4726.75       570.20 o                         
   2   7   0       2777.15       2769.16       761.75 o                         
   3   7   0        321.80        366.09        69.64 o                         
   4   7   0        368.27        299.75       154.47 o                         
   5   7   0        132.39        101.04        31.24 o                         
   0   8   0      12238.48      16002.05      2731.73 o                         
   1   8   0       2488.94       2774.80       347.13 o                         
   2   8   0        397.97        673.84       191.27 o                         
   3   8   0        393.03        437.08        97.84 o                         
   4   8   0        179.60        148.78       101.63 o                         
   5   8   0        186.44        200.66        46.44 o                         
   1   9   0        545.78        780.10       118.88 o                         
   2   9   0        118.97        152.11        43.62 o                         
   3   9   0        580.47        761.78       171.83 o                         
   4   9   0         61.51         60.23        15.73 o                         
   5   9   0         70.35        125.84        38.26 o                         
   0  10   0      12787.96      20214.40      3451.81 o                         
   1  10   0       1011.74       1324.91       187.18 o                         
   2  10   0        750.83        690.46       172.91 o                         
   3  10   0        696.92        512.39       154.55 o                         
   4  10   0        188.86        208.68        53.74 o                         
   5  10   0        328.09        449.51        90.54 o                         
   1  11   0       4678.72       5100.11       629.19 o                         
   2  11   0        444.87        432.13       134.88 o                         
   3  11   0         12.07         32.34        27.62 o                         
   4  11   0         49.22         45.10        33.72 o                         
   5  11   0         23.58         25.45        46.86 o                         
   0  12   0       3010.01       4197.74       745.62 o                         
   1  12   0       2706.07       2975.33       385.64 o                         
   2  12   0        129.49        213.69        78.06 o                         
   3  12   0          4.79         22.79        22.93 o                         
   4  12   0         32.25         88.76        38.64 o                         
   5  12   0         68.92        118.56        40.88 o                         
   1  13   0       1639.44       1572.37       231.18 o                         
   2  13   0        310.68        372.49       111.22 o                         
   3  13   0         47.63        126.73        52.36 o                         
   4  13   0        226.14        206.07       149.78 o                         
   5  13   0         88.57        119.42        41.77 o                         
   0  14   0      10607.00      12075.73      2051.70 o                         
   1  14   0       1907.02       2292.32       310.77 o                         
   2  14   0        195.22        242.78        72.14 o                         
   3  14   0         15.20         68.72        33.16 o                         
   4  14   0         21.83         32.68        26.03 o                         
   5  14   0        345.16        471.73        92.27 o                         
   1  15   0        140.37        166.15        58.00 o                         
   2  15   0        218.53        206.66        66.60 o                         
   3  15   0         65.89        118.13        59.80 o                         
   4  15   0        306.37        356.55       125.00 o                         
   5  15   0         93.11        114.11        33.97 o                         
   0  16   0        450.02        625.73       161.83 o                         
   1  16   0        105.79        132.72        53.47 o                         
   2  16   0        738.98        825.10       217.16 o                         
   3  16   0        124.23        119.23        50.93 o                         
   4  16   0         24.94         57.01        30.51 o                         
   5  16   0         99.54         84.16        25.65 o                         
   1  17   0         41.76         92.50        64.92 o                         
   2  17   0        754.51       1030.73       273.50 o                         
   3  17   0         20.69         33.62        42.27 o                         
   4  17   0         88.54        132.89        72.49 o                         
   5  17   0         45.90         67.36        30.07 o                         
   0  18   0        293.53        362.11       131.18 o                         
   1  18   0        509.80        636.42       126.57 o                         
   2  18   0        426.72        715.58       148.69 o                         
   3  18   0         26.43         41.35        43.97 o                         
   4  18   0         18.71        103.79        42.38 o                         
   1  19   0        950.25       1266.87       358.53 o                         
   2  19   0         55.40        163.87        66.60 o                         
   3  19   0        652.84        659.70       465.31 o                         
   4  19   0         74.26        141.77        85.82 o                         
   0  20   0       1408.64       2617.59      1180.48 o                         
   1  20   0        146.85         84.61        85.12 o                         
   2  20   0        323.16        466.38       154.71 o                         
   3  20   0         78.77         91.46       100.09 o                         
   4  20   0        378.39        383.19       171.87 o                         
   1  21   0         41.44        123.74        78.44 o                         
   2  21   0        219.17        352.25       122.27 o                         
   3  21   0         66.96        131.44        84.34 o                         
   4  21   0         37.84          5.87        65.57 o                         
   0  22   0        317.96        503.47       178.12 o                         
   1  22   0        124.67        258.82       137.95 o                         
   2  22   0        112.71        131.24        71.16 o                         
   3  22   0        344.17        447.03       180.60 o                         
   4  22   0          6.49         -4.43        41.40 o                         
   1  23   0        125.58        384.47       123.09 o                         
   2  23   0        616.15       1033.88       298.09 o                         
   3  23   0          8.72         16.18        50.03 o                         
   4  23   0          3.80          0.47        38.20 o                         
   0  24   0         41.93        268.72       147.30 o                         
   1  24   0         44.50         95.09        80.47 o                         
   2  24   0         63.99        115.13       103.00 o                         
   3  24   0        176.95        368.47        93.94 o                         
   4  24   0        102.17        161.97        61.83 o                         
   1  25   0        203.69        356.01       114.70 o                         
   2  25   0         86.24        152.64        79.19 o                         
   3  25   0          5.43         30.11        73.35 o                         
   4  25   0        106.77         57.29        76.10 o                         
   1  26   0         84.92        161.48       100.62 o                         
   2  26   0         14.73          9.37        72.67 o                         
   3  26   0        150.87        276.39       160.62 o                         
   1  27   0          2.25         31.67        86.05 o                         
   2  27   0        260.85        737.68       201.14 o                         
   3  27   0        157.17        286.99        94.23 o                         
   0  28   0         25.23         43.38       150.97 o                         
   1  28   0         40.90        174.97       109.05 o                         
   2  28   0          9.90         95.99        71.00 o                         
   3  28   0         56.58         95.18        58.01 o                         
   1  29   0         10.11        101.29        98.73 o                         
   2  29   0         24.98         12.86        85.92 o                         
   3  29   0         14.03        -20.23        51.99 o                         
   0  30   0         36.45        299.01       181.00 o                         
   1  30   0         70.15        165.64       113.65 o                         
   2  30   0         38.78        101.16        96.90 o                         
   1  31   0        165.88        252.21       213.72 o                         
   2  31   0         55.51        246.67       117.16 o                         
   0  32   0         24.27        244.07       339.17 o                         
   1  32   0          1.62         25.25        83.87 o                         
   2  32   0         23.73        109.00        71.43 o                         
   1  33   0        158.02        282.97       183.96 o                         
   0  34   0         27.67        100.01       124.20 o                         
   0 -34   1         44.76          6.11        48.08 o                         
  -1 -33   1         64.85         14.41        50.68 o                         
   0 -33   1         10.66         -2.90        51.78 o                         
   1 -33   1        102.75         56.60        55.73 o                         
  -2 -32   1         17.14         80.69        52.54 o                         
  -1 -32   1         90.36         29.80        76.24 o                         
   0 -32   1          2.52         -5.88       104.88 o                         
   1 -32   1         34.94         -4.73        73.10 o                         
   2 -32   1         39.53         47.68        75.03 o                         
  -2 -31   1         58.82         40.37        49.00 o                         
  -1 -31   1         14.67         37.71        83.90 o                         
   0 -31   1         17.19        -47.99       100.81 o                         
   1 -31   1          9.20        -19.79        90.24 o                         
   2 -31   1         13.27         27.03        55.57 o                         
  -2 -30   1         56.70        -17.33        81.98 o                         
  -1 -30   1         80.46         88.88        74.07 o                         
   0 -30   1         82.16         30.96        78.10 o                         
   1 -30   1         65.62         67.27        78.56 o                         
   2 -30   1          7.75        -13.39        82.08 o                         
  -3 -29   1         22.38         19.00        44.26 o                         
  -2 -29   1        127.20        117.09        73.41 o                         
  -1 -29   1         19.18        -24.51        89.62 o                         
   0 -29   1         91.68         21.23        95.90 o                         
   1 -29   1         35.79         49.14        87.94 o                         
   2 -29   1        121.94         52.86        78.70 o                         
   3 -29   1         49.13         21.09        53.76 o                         
  -3 -28   1        106.55         29.10        43.47 o                         
  -2 -28   1         98.55         31.83        59.05 o                         
  -1 -28   1         49.46         56.79        79.51 o                         
   0 -28   1         30.57         -1.86        76.12 o                         
   1 -28   1         96.31         30.15        82.06 o                         
   2 -28   1         57.23         27.23        63.97 o                         
   3 -28   1         44.19         36.84        54.21 o                         
  -3 -27   1         16.94        -63.27        70.98 o                         
  -2 -27   1         18.14         30.37        79.28 o                         
  -1 -27   1        182.69        171.86        80.62 o                         
   0 -27   1        154.46        120.94        86.12 o                         
   1 -27   1        225.52        171.15        81.85 o                         
   2 -27   1        197.62        194.74        94.64 o                         
   3 -27   1         30.67         39.16        75.60 o                         
  -3 -26   1          6.17        -43.65        62.08 o                         
  -2 -26   1         32.27        -29.15        65.97 o                         
  -1 -26   1        155.97        121.26        86.94 o                         
   0 -26   1         34.63        -17.94        87.14 o                         
   1 -26   1         66.22         52.78        93.50 o                         
   2 -26   1        166.76         67.51        70.87 o                         
   3 -26   1        118.13         80.54        76.06 o                         
  -3 -25   1          1.08         17.93        79.70 o                         
  -2 -25   1        301.96        205.76        74.23 o                         
  -1 -25   1         65.22        100.89        86.26 o                         
   0 -25   1         45.83        114.29        77.44 o                         
   1 -25   1        366.08        233.56        89.07 o                         
   2 -25   1         35.51         74.78        73.96 o                         
   3 -25   1        157.82         89.92        67.26 o                         
  -4 -24   1          2.69         19.42        44.14 o                         
  -3 -24   1        126.71         43.01        58.84 o                         
  -2 -24   1         48.44        -14.27        73.78 o                         
  -1 -24   1        344.56        217.16        80.13 o                         
   0 -24   1        135.74        172.35        83.45 o                         
   1 -24   1         15.23        118.34        79.46 o                         
   2 -24   1         93.42         20.43        76.74 o                         
   3 -24   1          8.68         23.17        59.07 o                         
   4 -24   1         45.32         32.54        54.30 o                         
  -4 -23   1         75.90         59.06        46.06 o                         
  -3 -23   1        103.80        107.09        63.72 o                         
  -2 -23   1        217.71        191.57        78.94 o                         
  -1 -23   1        186.29        386.76       106.50 o                         
   0 -23   1        816.09        935.98       155.16 o                         
   1 -23   1        670.10        481.68       114.84 o                         
   2 -23   1        108.44         57.00        80.20 o                         
   3 -23   1         49.47         29.13        69.18 o                         
   4 -23   1         71.01         49.62        58.22 o                         
  -4 -22   1        262.44        163.43        97.54 o                         
  -3 -22   1        123.74         56.34        58.65 o                         
  -2 -22   1        184.44        129.46        70.39 o                         
  -1 -22   1        199.88        344.11        86.82 o                         
   0 -22   1        351.23        491.39        97.22 o                         
   1 -22   1        450.13        466.64        94.44 o                         
   2 -22   1        136.85        125.30        71.80 o                         
   3 -22   1        203.17        125.91        95.28 o                         
   4 -22   1         22.75         28.56        73.63 o                         
  -4 -21   1         47.61         43.88        59.28 o                         
  -3 -21   1          1.90         -0.83        62.86 o                         
  -2 -21   1        144.58         66.63        68.98 o                         
  -1 -21   1        409.21        234.02        75.25 o                         
   0 -21   1        211.59        215.75        82.22 o                         
   1 -21   1        123.26         88.81        68.04 o                         
   2 -21   1         76.60        100.88        70.66 o                         
   3 -21   1        181.70        118.98        66.49 o                         
   4 -21   1        183.36        257.78       124.11 o                         
  -4 -20   1         17.28          7.05        48.49 o                         
  -3 -20   1         53.79         14.81        62.29 o                         
  -2 -20   1        265.44        260.39        77.07 o                         
  -1 -20   1        152.30        103.04        67.29 o                         
   0 -20   1       1039.85       1283.49       309.28 o                         
   1 -20   1        270.57        177.63        71.58 o                         
   2 -20   1        754.12        546.45       170.62 o                         
   3 -20   1         89.41         82.37        72.42 o                         
   4 -20   1        121.63         96.58        89.72 o                         
  -4 -19   1         11.24        -14.81        43.14 o                         
  -3 -19   1         16.97        -20.51        64.10 o                         
  -2 -19   1        596.39        387.20        78.45 o                         
  -1 -19   1        135.68        356.64       119.45 o                         
   0 -19   1        337.85        394.60        84.78 o                         
   1 -19   1       1077.08        720.42       189.76 o                         
   2 -19   1        163.00        124.00        66.87 o                         
   3 -19   1        196.83        262.58       108.67 o                         
   4 -19   1        256.66        170.37       106.81 o                         
  -4 -18   1        530.85        351.42       164.69 o                         
  -3 -18   1        228.94        159.45        60.12 o                         
  -2 -18   1        353.93        281.30        69.68 o                         
  -1 -18   1        188.48        285.06       100.76 o                         
   0 -18   1        244.84        354.45        79.78 o                         
   1 -18   1        539.00        514.91       119.61 o                         
   2 -18   1        749.28        513.62       154.22 o                         
   3 -18   1         70.53         39.42        63.29 o                         
   4 -18   1        307.57        -37.81       240.46 o                         
  -5 -17   1        163.65         28.47        56.99 o                         
  -4 -17   1        183.53        147.24        82.96 o                         
  -3 -17   1        563.04        477.19        84.10 o                         
  -2 -17   1        846.07        720.62       110.47 o                         
  -1 -17   1        552.83        507.53        94.50 o                         
   0 -17   1        144.12        146.52        81.52 o                         
   1 -17   1        536.04        359.37       134.37 o                         
   2 -17   1         99.28        106.62        57.89 o                         
   3 -17   1         64.05        118.31        63.49 o                         
   4 -17   1         39.64         19.41        61.17 o                         
   5 -17   1         41.78         88.63        50.57 o                         
  -5 -16   1        189.37         11.84        61.63 o                         
  -4 -16   1        274.31        164.83        75.08 o                         
  -3 -16   1         79.59         -4.00        53.49 o                         
  -2 -16   1        553.41        405.72        74.81 o                         
  -1 -16   1        345.32        375.40       103.80 o                         
   0 -16   1        735.10       1289.14       248.40 o                         
   1 -16   1       1028.49        640.27       195.52 o                         
   2 -16   1        273.61        212.30        62.89 o                         
   3 -16   1          7.95        -21.53        58.22 o                         
   4 -16   1         71.56         54.21        54.83 o                         
   5 -16   1         54.02         33.27        51.99 o                         
  -5 -15   1        125.45        121.23        66.62 o                         
  -4 -15   1         22.13         10.70        42.37 o                         
  -3 -15   1       1427.44       1111.59       406.79 o                         
  -2 -15   1       1666.81       1458.94       186.91 o                         
  -1 -15   1        274.05        310.28       185.80 o                         
   0 -15   1       1889.56       2528.94       574.24 o                         
   1 -15   1       1532.88        974.54       377.58 o                         
   2 -15   1        378.18        364.94       149.65 o                         
   3 -15   1        109.72        126.17        64.62 o                         
   4 -15   1        245.46        229.59        94.08 o                         
   5 -15   1         38.39         55.35        48.60 o                         
  -5 -14   1         68.31         90.91        96.45 o                         
  -4 -14   1         68.78         97.88        41.49 o                         
  -3 -14   1        111.71        102.65        44.92 o                         
  -2 -14   1         70.02         56.95        53.46 o                         
  -1 -14   1        271.51        282.79        64.32 o                         
   0 -14   1       1036.14       1697.45       347.34 o                         
   1 -14   1        526.68        490.80       120.26 o                         
   2 -14   1        214.39        270.77        65.87 o                         
   3 -14   1        283.50        257.15        96.13 o                         
   4 -14   1        115.34        145.68        97.70 o                         
   5 -14   1         60.33          8.73        50.80 o                         
  -5 -13   1         40.79         30.77       100.28 o                         
  -4 -13   1        299.73         51.24        92.61 o                         
  -3 -13   1        764.63        438.77       115.32 o                         
  -2 -13   1        636.35        402.43        72.32 o                         
  -1 -13   1        507.16        636.68       262.15 o                         
   0 -13   1        454.30        483.70       133.36 o                         
   1 -13   1       3587.37       2055.70       700.22 o                         
   2 -13   1        392.78        342.98       112.17 o                         
   3 -13   1         66.67         91.40        49.15 o                         
   4 -13   1         23.51         39.58        53.47 o                         
   5 -13   1        329.11        265.10        63.50 o                         
  -5 -12   1        434.61        275.30       114.61 o                         
  -4 -12   1          4.98         29.50        75.02 o                         
  -3 -12   1        257.82        238.93        67.37 o                         
  -2 -12   1        636.94        523.58        87.36 o                         
  -1 -12   1       1576.45       1053.30       225.85 o                         
   0 -12   1       3126.31       3872.17      1049.74 o                         
   1 -12   1       2016.14       1264.90       398.49 o                         
   2 -12   1        114.48        185.98        49.66 o                         
   3 -12   1         26.47         32.50        43.41 o                         
   4 -12   1        112.00        119.11        53.29 o                         
   5 -12   1         14.80         28.99        47.28 o                         
  -5 -11   1        175.30        128.41        86.95 o                         
  -4 -11   1         14.24         48.33        72.17 o                         
  -3 -11   1        186.11        179.25        40.67 o                         
  -2 -11   1        339.62        232.61        57.48 o                         
  -1 -11   1        399.63        625.21       256.62 o                         
   0 -11   1        646.93       1312.91       298.43 o                         
   1 -11   1       2329.07       1565.06       547.74 o                         
   2 -11   1        947.49       1039.08       427.79 o                         
   3 -11   1         39.81         77.55        38.11 o                         
   4 -11   1        184.77         75.21        99.90 o                         
   5 -11   1        126.43        114.66        45.67 o                         
  -5 -10   1         42.35        -16.00        78.50 o                         
  -4 -10   1        179.42        111.88        76.36 o                         
  -3 -10   1        905.34        934.98       247.21 o                         
  -2 -10   1        119.66        112.44        38.38 o                         
  -1 -10   1        184.05        238.86        61.06 o                         
   0 -10   1       2038.10       2258.90       653.80 o                         
   1 -10   1        292.26        328.63        65.47 o                         
   2 -10   1        899.00        775.71       349.48 o                         
   3 -10   1        341.04        461.97       135.63 o                         
   4 -10   1        476.80        499.53       128.68 o                         
   5 -10   1        147.87         40.74       117.41 o                         
  -5  -9   1         35.83         16.20        64.79 o                         
  -4  -9   1        118.83         55.55        66.32 o                         
  -3  -9   1        505.36        384.02       118.40 o                         
  -2  -9   1         24.06          0.35        31.43 o                         
  -1  -9   1       2093.93       1687.09       413.23 o                         
   0  -9   1       2839.33       4193.14      1179.91 o                         
   1  -9   1       2481.42       2047.29       600.74 o                         
   2  -9   1       1594.20       1612.62       618.36 o                         
   3  -9   1        591.59        554.79       182.76 o                         
   4  -9   1        449.51        439.28       103.24 o                         
   5  -9   1         16.26         57.11       112.41 o                         
  -5  -8   1        125.60         91.37        84.80 o                         
  -4  -8   1         73.33         49.58        61.75 o                         
  -3  -8   1        247.73        293.46        80.38 o                         
  -2  -8   1        890.18        869.99       179.82 o                         
  -1  -8   1       6712.33       3763.15       923.82 o                         
   0  -8   1        232.58        330.55        71.86 o                         
   1  -8   1       3133.15       2384.97       938.16 o                         
   2  -8   1       3713.59       2414.21      1177.42 o                         
   3  -8   1         48.75         50.35        29.59 o                         
   4  -8   1         96.14        133.85        42.85 o                         
   5  -8   1         44.04         64.91       103.29 o                         
  -5  -7   1         94.09         64.52        58.34 o                         
  -4  -7   1         70.33         73.56        62.39 o                         
  -3  -7   1        311.68        191.90       173.60 o                         
  -2  -7   1        187.71        232.99        70.03 o                         
  -1  -7   1         30.39        160.15        59.09 o                         
   0  -7   1       1591.82       3871.19       952.75 o                         
   1  -7   1       1364.72       2217.80       553.33 o                         
   2  -7   1        731.61        842.89       217.60 o                         
   3  -7   1       1587.23       1413.27       527.50 o                         
   4  -7   1        411.72        475.05        88.33 o                         
   5  -7   1         75.07         35.12        97.60 o                         
  -5  -6   1         80.42         68.59        59.68 o                         
  -4  -6   1        315.82        256.76       217.80 o                         
  -3  -6   1         32.43         82.03        54.25 o                         
  -2  -6   1        440.31        788.20       158.19 o                         
  -1  -6   1       1742.07       1299.43       354.91 o                         
   0  -6   1      15698.39      12131.48      5704.11 o                         
   1  -6   1       9163.41       4475.14      2780.85 o                         
   2  -6   1       1105.65       1053.95       336.69 o                         
   3  -6   1        149.50        160.08        56.97 o                         
   4  -6   1        430.10        419.00        94.89 o                         
   5  -6   1         20.30         -9.92        94.26 o                         
  -5  -5   1         15.66          0.72        57.77 o                         
  -4  -5   1        170.23        197.72       100.78 o                         
  -3  -5   1       1178.10        763.07       313.40 o                         
  -2  -5   1       2326.59       2010.40       365.49 o                         
  -1  -5   1       1933.01       1857.30       514.02 o                         
   0  -5   1        500.02        533.32       198.26 o                         
   1  -5   1       4136.65       3226.55      1263.68 o                         
   2  -5   1       1267.07       1240.49       411.52 o                         
   3  -5   1       1718.03       1457.06       402.61 o                         
   4  -5   1         24.59         54.96        49.15 o                         
   5  -5   1          2.04        -36.95        92.22 o                         
  -4  -4   1        125.64        125.66        84.94 o                         
  -3  -4   1       1210.11        678.41       353.26 o                         
  -2  -4   1        628.81        531.45       211.00 o                         
  -1  -4   1       6599.40       6815.02      1599.97 o                         
   0  -4   1        196.97        483.52       158.88 o                         
   1  -4   1      14033.14       9241.46      4698.65 o                         
   2  -4   1        230.36        243.37        81.86 o                         
   3  -4   1        487.82        482.81        73.36 o                         
   4  -4   1        835.76        653.22       186.72 o                         
   5  -4   1         58.19         16.30       115.36 o                         
  -4  -3   1        342.53        390.50       239.40 o                         
  -3  -3   1        284.67        377.14       145.97 o                         
  -2  -3   1        395.87        191.37       119.42 o                         
  -1  -3   1       1411.48       3368.49       402.07 o                         
   0  -3   1       4331.98       6064.73      1929.25 o                         
   1  -3   1       3732.03       5757.45      1178.01 o                         
   2  -3   1       2359.96       1401.96       426.01 o                         
   3  -3   1        698.79        664.38       121.95 o                         
   4  -3   1        154.74         98.66        45.65 o                         
   5  -3   1        100.78        110.99       133.42 o                         
  -4  -2   1         49.88         83.03        37.98 o                         
  -3  -2   1       3124.72       2762.88       974.35 o                         
  -2  -2   1        355.45        353.75       142.12 o                         
  -1  -2   1       2216.20       5819.81       984.15 o                         
   0  -2   1       4387.15       9825.40      2755.87 o                         
   1  -2   1       1120.80       2196.69       584.38 o                         
   2  -2   1       1205.77        893.49       145.53 o                         
   3  -2   1        178.34        176.04        32.84 o                         
   4  -2   1        346.57        296.11        86.68 o                         
   5  -2   1        108.35        137.20        61.58 o                         
  -3  -1   1        661.96        813.16       362.82 o                         
  -2  -1   1        208.28        225.82       128.78 o                         
   1  -1   1      10191.53      13030.88      1798.89 o                         
   2  -1   1        420.87        470.65        60.25 o                         
   3  -1   1        650.73        550.64       140.08 o                         
   4  -1   1         61.07         64.97        22.37 o                         
   5  -1   1        160.53        155.41        50.86 o                         
  -2   0   1        115.94        140.00        46.83 o                         
  -1   0   1        166.18        663.63       176.44 o                         
   0   0   1         99.59        232.54        55.63 o                         
   1   0   1        398.76        393.89       178.66 o                         
   2   0   1          2.77         18.47        15.67 o                         
   3   0   1         71.02         74.92        16.08 o                         
   4   0   1          3.61          2.55        24.31 o                         
   5   0   1         40.99         53.93        24.95 o                         
  -3   1   1        662.53        616.83       236.65 o                         
  -2   1   1        206.63        309.98       178.45 o                         
  -1   1   1      12380.46      16107.06      3884.65 o                         
   1   1   1      10199.90      14674.69      2494.33 o                         
   2   1   1        421.58        499.13        62.55 o                         
   3   1   1        651.92        568.39        90.14 o                         
   4   1   1         61.40         72.82        52.48 o                         
   5   1   1        160.47        192.17        70.05 o                         
  -2   2   1        355.20        435.56       144.56 o                         
  -1   2   1       2214.52       4337.46       746.90 o                         
   1   2   1       1121.11       2198.81       402.83 o                         
   2   2   1       1208.04       1058.55       161.10 o                         
   3   2   1        177.33        183.82        27.11 o                         
   4   2   1        345.53        304.54        76.70 o                         
   5   2   1        108.22        142.70        44.13 o                         
  -4   3   1        341.50        339.94       153.47 o                         
  -3   3   1        284.42        465.87       251.56 o                         
  -2   3   1        394.86        326.58       210.14 o                         
  -1   3   1       1410.47       2636.23       832.10 o                         
   0   3   1       4330.37       9652.89      3254.67 o                         
   1   3   1       3731.93       5651.45      1568.26 o                         
   2   3   1       2358.79       1804.56       344.31 o                         
   3   3   1        698.72        719.35       126.50 o                         
   4   3   1        154.65        116.96        41.34 o                         
   5   3   1        101.03        122.40        32.08 o                         
  -4   4   1        126.84        171.55        69.91 o                         
  -2   4   1        630.70        682.24        96.57 o                         
  -1   4   1       6602.14       7080.71      1890.26 o                         
   0   4   1        199.35        465.91       104.75 o                         
   1   4   1      14029.26      12654.25      3052.40 o                         
   2   4   1        229.77        213.61        44.27 o                         
   3   4   1        487.68        504.23        90.63 o                         
   4   4   1        837.29        775.87       133.80 o                         
   5   4   1         58.23         52.81        56.65 o                         
  -5   5   1         15.61         23.64        12.13 o                         
  -4   5   1        169.96        158.64        69.18 o                         
  -2   5   1       2324.74       2215.89       271.95 o                         
  -1   5   1       1932.71       1700.51       578.19 o                         
   0   5   1        500.22        569.92       227.81 o                         
   1   5   1       4137.69       3325.26       884.84 o                         
   2   5   1       1268.22       1226.25       352.93 o                         
   3   5   1       1718.62       1720.29       325.26 o                         
   4   5   1         24.64         18.01        15.51 o                         
   5   5   1          2.09          4.67        21.87 o                         
  -5   6   1         80.48        170.13        33.32 o                         
  -4   6   1        316.12        357.80       173.38 o                         
  -3   6   1         32.51        131.18        56.79 o                         
  -2   6   1        442.20        666.80       146.64 o                         
  -1   6   1       1744.38       1190.21       527.43 o                         
   0   6   1      15697.80      12156.87      5894.61 o                         
   1   6   1       9168.66       5760.73      2742.74 o                         
   2   6   1       1106.01        932.12       288.30 o                         
   3   6   1        150.28        195.45        41.69 o                         
   4   6   1        430.28        471.20        83.67 o                         
   5   6   1         20.37         38.55        25.06 o                         
  -5   7   1         93.79        191.95        38.48 o                         
  -4   7   1         70.17        121.19        90.75 o                         
  -3   7   1        311.38        343.77       283.79 o                         
  -2   7   1        187.17        240.02        48.85 o                         
  -1   7   1         30.27         72.54        49.76 o                         
   0   7   1       1591.31       4038.18      1083.72 o                         
   1   7   1       1362.45       2136.21       584.04 o                         
   2   7   1        731.44        657.48       187.73 o                         
   3   7   1       1587.71       1438.31       380.02 o                         
   4   7   1        411.48        412.67        70.25 o                         
   5   7   1         75.03         51.13        28.22 o                         
  -5   8   1        125.74        225.92        44.40 o                         
  -4   8   1         73.18        149.09       121.80 o                         
  -3   8   1        247.52        272.67       118.43 o                         
  -2   8   1        890.68        859.41       165.88 o                         
  -1   8   1       6707.84       3711.70      1275.71 o                         
   0   8   1        230.68        402.37       111.72 o                         
   1   8   1       3135.55       2401.63      1112.79 o                         
   2   8   1       3717.43       2246.12      1204.30 o                         
   3   8   1         48.27         37.50        15.95 o                         
   4   8   1         95.96        113.95        21.98 o                         
   5   8   1         44.20         53.98        25.58 o                         
  -5   9   1         35.95         55.54        38.88 o                         
  -4   9   1        118.55        182.33        77.35 o                         
  -3   9   1        505.07        618.79       248.23 o                         
  -2   9   1         24.20         31.35        32.08 o                         
  -1   9   1       2092.48       1948.78       567.28 o                         
   0   9   1       2838.42       4034.53      1448.16 o                         
   1   9   1       2480.71       1930.92       865.11 o                         
   2   9   1       1592.49       1471.28       612.18 o                         
   3   9   1        591.47        585.90       124.52 o                         
   4   9   1        449.02        416.99        90.79 o                         
   5   9   1         16.27         31.02        30.02 o                         
  -5  10   1         42.25         37.24        24.17 o                         
  -4  10   1        179.16        248.31       271.31 o                         
  -2  10   1        119.72        125.19        42.46 o                         
  -1  10   1        182.79        253.75       118.32 o                         
   0  10   1       2037.24       2150.68       818.04 o                         
   1  10   1        292.18        306.52        91.98 o                         
   2  10   1        900.03        780.46       327.65 o                         
   3  10   1        341.19        337.94        96.58 o                         
   4  10   1        477.28        442.39        97.78 o                         
   5  10   1        147.44        209.95        47.46 o                         
  -5  11   1        175.31        366.21        73.61 o                         
  -4  11   1         14.13        -33.05        72.38 o                         
  -3  11   1        185.91        238.34        88.79 o                         
  -2  11   1        340.52        283.49       133.90 o                         
  -1  11   1        400.50        795.28       306.53 o                         
   0  11   1        646.03       1393.47       408.69 o                         
   1  11   1       2326.67       1716.45       673.66 o                         
   2  11   1        948.53       1175.36       397.58 o                         
   3  11   1         40.13         41.61        17.58 o                         
   4  11   1        184.65        218.68        39.76 o                         
   5  11   1        126.61        190.35        38.11 o                         
  -5  12   1        434.84        785.58       138.21 o                         
  -4  12   1          4.92          1.77       111.76 o                         
  -3  12   1        257.89        335.81       129.61 o                         
  -2  12   1        636.22        695.73       135.91 o                         
  -1  12   1       1579.96       1243.13       337.29 o                         
   0  12   1       3126.00       4016.02      1385.51 o                         
   1  12   1       2017.81       1369.58       521.58 o                         
   2  12   1        114.61        137.19        48.86 o                         
   3  12   1         26.75         42.13        24.19 o                         
   4  12   1        111.93        125.62        27.61 o                         
   5  12   1         14.89         11.66        17.99 o                         
  -5  13   1         40.64         59.66        28.16 o                         
  -4  13   1        300.30        399.34        88.42 o                         
  -3  13   1        764.65        757.82       437.98 o                         
  -2  13   1        636.48        703.06       175.70 o                         
  -1  13   1        506.00       1031.07       436.37 o                         
   0  13   1        453.82        494.86       194.26 o                         
   1  13   1       3591.21       2216.80       896.60 o                         
   2  13   1        392.72        373.19       102.05 o                         
   3  13   1         66.42         85.79        36.43 o                         
   4  13   1         23.58         11.81        18.66 o                         
   5  13   1        328.98        473.50       132.52 o                         
  -5  14   1         68.19         91.59        70.23 o                         
  -4  14   1         69.27        104.72        40.72 o                         
  -3  14   1        112.36        226.01        57.52 o                         
  -2  14   1         70.35         50.60        56.08 o                         
  -1  14   1        269.74        397.35        79.68 o                         
   0  14   1       1035.12       1940.69       430.32 o                         
   1  14   1        523.72        601.81       128.47 o                         
   2  14   1        214.73        275.18        68.53 o                         
   3  14   1        284.23        252.05       103.42 o                         
   4  14   1        115.30        168.07        71.35 o                         
   5  14   1         60.50        140.54        43.49 o                         
  -5  15   1        125.61         83.00       168.96 o                         
  -4  15   1         22.35          5.34        34.09 o                         
  -2  15   1       1664.22       2022.23       872.77 o                         
  -1  15   1        272.66        482.89       111.41 o                         
   0  15   1       1888.65       2771.99       742.23 o                         
   1  15   1       1534.74       1192.42       417.76 o                         
   2  15   1        378.68        391.36       121.13 o                         
   3  15   1        110.14        171.10        86.95 o                         
   4  15   1        245.59        257.44        51.33 o                         
   5  15   1         38.33         24.87        35.23 o                         
  -5  16   1        189.19        106.84       122.23 o                         
  -4  16   1        273.69        413.45       229.20 o                         
  -3  16   1         79.28         94.13        51.89 o                         
  -2  16   1        553.78        644.58       129.63 o                         
  -1  16   1        344.19        383.90       102.21 o                         
   0  16   1        735.01       1314.45       344.13 o                         
   1  16   1       1029.52        765.56       293.67 o                         
   2  16   1        273.44        280.30       135.44 o                         
   3  16   1          8.00         23.40        30.72 o                         
   4  16   1         71.42        110.17        46.75 o                         
   5  16   1         54.14         69.67        40.34 o                         
  -5  17   1        163.74        125.13       138.23 o                         
  -4  17   1        183.05        223.98       359.19 o                         
  -3  17   1        564.81        693.28       354.00 o                         
  -2  17   1        845.79        882.27       332.61 o                         
  -1  17   1        553.69        703.60       180.97 o                         
   0  17   1        144.14        327.33       157.58 o                         
   1  17   1        535.33        537.36       200.66 o                         
   2  17   1         99.38        153.71        61.57 o                         
   3  17   1         64.33        104.42        53.93 o                         
   4  17   1         39.63         98.80        33.07 o                         
   5  17   1         42.02         47.69        33.18 o                         
  -3  18   1        228.97        322.02       212.17 o                         
  -2  18   1        354.24        504.14       191.54 o                         
  -1  18   1        188.03        455.12       127.07 o                         
   0  18   1        245.57        462.98       115.02 o                         
   1  18   1        540.17        621.59       180.72 o                         
   2  18   1        749.13        703.79       220.59 o                         
   3  18   1         70.46        122.50        77.68 o                         
   4  18   1        308.04        435.05        98.26 o                         
  -4  19   1         11.16        -14.80        37.38 o                         
  -3  19   1         16.91         45.17        56.99 o                         
  -2  19   1        596.02        692.65       212.79 o                         
  -1  19   1        135.73        594.67       211.57 o                         
   0  19   1        336.83        677.07       168.25 o                         
   1  19   1       1074.15        926.79       272.16 o                         
   2  19   1        163.46        169.85        69.06 o                         
   3  19   1        196.66        328.65       131.61 o                         
   4  19   1        256.41        394.08        83.97 o                         
  -4  20   1         17.36         50.40        65.22 o                         
  -3  20   1         53.75         39.18        68.18 o                         
  -2  20   1        266.07        357.04       105.24 o                         
  -1  20   1        151.92        276.57        83.93 o                         
   0  20   1       1039.53       1691.51       427.84 o                         
   1  20   1        271.10        270.36       122.83 o                         
   2  20   1        756.57        756.52       254.13 o                         
   3  20   1         89.31         80.78        47.23 o                         
   4  20   1        121.61        134.12       111.48 o                         
  -4  21   1         47.72         88.32        50.89 o                         
  -3  21   1          1.90         30.53        55.08 o                         
  -2  21   1        144.78        163.75        71.87 o                         
  -1  21   1        409.15        445.32       160.82 o                         
   0  21   1        211.68        464.77       111.12 o                         
   1  21   1        122.96        192.71        85.52 o                         
   2  21   1         76.18        153.14        65.84 o                         
   3  21   1        181.86        274.61        74.24 o                         
   4  21   1        183.13        298.80       109.70 o                         
  -4  22   1        262.42        363.32       161.47 o                         
  -3  22   1        123.85        106.45        69.48 o                         
  -2  22   1        185.30        249.58        86.77 o                         
  -1  22   1        200.19        537.07       228.68 o                         
   0  22   1        351.14        799.18       192.18 o                         
   1  22   1        449.58        723.08       209.77 o                         
   2  22   1        137.19        204.00       115.77 o                         
   3  22   1        202.88        255.42        74.33 o                         
   4  22   1         22.67         45.38        41.87 o                         
  -4  23   1         76.02        179.20        84.12 o                         
  -3  23   1        104.13        238.64        82.03 o                         
  -2  23   1        216.78        315.69       122.50 o                         
  -1  23   1        186.51        859.03       164.67 o                         
   0  23   1        814.94       1226.91       519.65 o                         
   1  23   1        670.06        916.32       264.61 o                         
   2  23   1        108.39         97.14       159.02 o                         
   3  23   1         49.43         76.45        61.04 o                         
   4  23   1         70.77         83.56        61.13 o                         
  -4  24   1          2.71         45.22        42.63 o                         
  -3  24   1        126.76        179.61       113.28 o                         
  -2  24   1         48.58         47.70        74.53 o                         
  -1  24   1        344.16        502.57       125.44 o                         
   0  24   1        136.14        323.54       121.26 o                         
   1  24   1         15.21        180.03        78.46 o                         
   2  24   1         93.63        143.16        71.92 o                         
   3  24   1          8.81         23.88        45.04 o                         
   4  24   1         45.27         74.42        40.60 o                         
  -4  25   1          1.79         61.60       146.49 o                         
  -3  25   1          1.07        119.41        74.16 o                         
  -2  25   1        301.61        487.83       172.56 o                         
  -1  25   1         65.15        380.35       177.54 o                         
   0  25   1         46.02         59.84        89.25 o                         
   1  25   1        366.26        587.84       194.50 o                         
   2  25   1         35.31         49.68       143.86 o                         
   3  25   1        157.53        198.56        67.23 o                         
  -3  26   1          6.13         27.01        67.34 o                         
  -2  26   1         32.09         19.82        68.24 o                         
  -1  26   1        155.60        178.50        96.87 o                         
   0  26   1         34.68         55.53        94.35 o                         
   1  26   1         66.48        143.84       182.19 o                         
   2  26   1        167.35        233.83        87.77 o                         
   3  26   1        118.17         77.22        71.04 o                         
  -3  27   1         16.84        158.11        99.76 o                         
  -2  27   1         18.14        104.95        86.81 o                         
  -1  27   1        182.60        496.86       138.11 o                         
   0  27   1        154.41        155.00       113.92 o                         
   1  27   1        225.91        370.83       172.01 o                         
   2  27   1        197.64        454.21       230.52 o                         
   3  27   1         30.70        130.82       155.83 o                         
  -3  28   1        106.56         96.67        59.56 o                         
  -2  28   1         98.59        194.69        94.73 o                         
  -1  28   1         49.35        155.91        91.99 o                         
   0  28   1         30.51         -7.36        95.02 o                         
   1  28   1         96.25        152.79        90.98 o                         
   2  28   1         57.33         15.93        66.09 o                         
   3  28   1         44.37         99.40        52.48 o                         
  -3  29   1         22.43         65.89        61.41 o                         
  -2  29   1        127.23        149.73       171.57 o                         
  -1  29   1         19.14         47.31        97.81 o                         
   0  29   1         91.28         92.30       109.77 o                         
   1  29   1         35.83         62.39        93.09 o                         
   2  29   1        121.84        217.34       174.38 o                         
   3  29   1         49.08         65.80        55.41 o                         
  -2  30   1         56.81        185.66       131.23 o                         
  -1  30   1         80.36        132.03       105.83 o                         
   0  30   1         82.22        196.92       137.56 o                         
   1  30   1         65.67        125.31        91.01 o                         
   2  30   1          7.75         74.63        67.23 o                         
  -2  31   1         58.92        109.93        69.63 o                         
  -1  31   1         14.62         43.07        91.23 o                         
   0  31   1         17.30        -32.43       114.35 o                         
   1  31   1          9.12         16.93        97.93 o                         
   2  31   1         13.31         79.33        65.35 o                         
  -2  32   1         17.14         22.75        70.22 o                         
  -1  32   1         90.57        217.20        96.21 o                         
   0  32   1          2.55        -28.63       113.82 o                         
   1  32   1         34.95         85.19        84.32 o                         
   2  32   1         39.52         68.42       102.53 o                         
  -1  33   1         64.82        122.52        97.14 o                         
   0  33   1         10.63         61.01        85.24 o                         
   1  33   1        102.51        132.12       107.29 o                         
   0  34   1         44.67        150.28        90.79 o                         
  -1 -33   2         41.26         -7.79        54.02 o                         
   0 -33   2        137.25         86.99        57.93 o                         
  -1 -32   2         35.45          5.17        56.62 o                         
   0 -32   2        127.21         57.86        65.90 o                         
   1 -32   2         37.10         20.20        53.19 o                         
  -2 -31   2         49.97          0.85        52.43 o                         
  -1 -31   2         68.39         12.11        92.25 o                         
   0 -31   2        138.01         79.66       100.20 o                         
   1 -31   2         24.74        107.06        97.65 o                         
   2 -31   2         71.52         37.71        56.59 o                         
  -2 -30   2          4.44         48.61        58.37 o                         
  -1 -30   2         40.68         48.45        85.43 o                         
   0 -30   2         43.47        -19.40        85.19 o                         
   1 -30   2         79.72         88.17        86.83 o                         
   2 -30   2         97.50         71.74        59.97 o                         
  -2 -29   2        106.56         66.92        87.80 o                         
  -1 -29   2         24.43        100.87        71.96 o                         
   0 -29   2         63.93         -5.53        82.84 o                         
   1 -29   2         10.70         44.24        74.44 o                         
   2 -29   2         80.57         45.03        85.56 o                         
  -3 -28   2         54.04         -3.36        43.40 o                         
  -2 -28   2         26.38        -45.98        80.53 o                         
  -1 -28   2        146.92         78.84        90.56 o                         
   0 -28   2         38.24         38.88        90.63 o                         
   1 -28   2        115.66         14.34        89.32 o                         
   2 -28   2         48.49         90.11        79.95 o                         
   3 -28   2         27.18          8.38        54.59 o                         
  -3 -27   2         15.23         16.92        57.76 o                         
  -2 -27   2         66.38         94.78        71.08 o                         
  -1 -27   2         18.09         28.86        76.63 o                         
   0 -27   2        158.88        124.18        81.23 o                         
   1 -27   2         88.82         81.24        79.03 o                         
   2 -27   2        426.60        224.91       103.64 o                         
   3 -27   2         64.68         84.97        53.90 o                         
  -3 -26   2         10.97        -30.28        71.56 o                         
  -2 -26   2        129.70         47.32       104.91 o                         
  -1 -26   2         53.71         53.99        82.68 o                         
   0 -26   2         88.31         -2.11        82.28 o                         
   1 -26   2        117.08        110.02        77.63 o                         
   2 -26   2         61.82         17.19        75.97 o                         
   3 -26   2         89.05         14.32        75.07 o                         
  -3 -25   2         10.22         14.75        65.44 o                         
  -2 -25   2         33.05         34.19        71.71 o                         
  -1 -25   2         44.04         78.37        82.84 o                         
   0 -25   2        561.08        801.03       224.98 o                         
   1 -25   2         75.14         45.04        80.10 o                         
   2 -25   2         34.33         89.64        77.74 o                         
   3 -25   2         73.39          7.70        77.96 o                         
  -4 -24   2         28.79         49.69        39.74 o                         
  -3 -24   2         73.25         45.95        54.43 o                         
  -2 -24   2         94.93        129.99        78.94 o                         
  -1 -24   2         23.64        -29.21        81.86 o                         
   0 -24   2        260.58        250.14        83.38 o                         
   1 -24   2         66.96        -23.10        82.45 o                         
   2 -24   2         22.33        -36.80        67.60 o                         
   3 -24   2        236.67        190.13        71.76 o                         
  -4 -23   2        158.56         57.84        40.47 o                         
  -3 -23   2        239.17        227.67       129.00 o                         
  -2 -23   2          9.99         48.29        76.60 o                         
  -1 -23   2        113.72         -2.17        76.19 o                         
   0 -23   2        497.35        594.33       289.67 o                         
   1 -23   2        344.76        181.17        81.63 o                         
   2 -23   2         24.77         43.15        74.93 o                         
   3 -23   2        125.88         98.54        77.74 o                         
   4 -23   2         60.90         49.26        54.10 o                         
  -4 -22   2         78.53         23.87        46.19 o                         
  -3 -22   2         26.56         72.37        62.92 o                         
  -2 -22   2         28.83         -2.98        72.55 o                         
  -1 -22   2         27.45         -9.62        79.42 o                         
   0 -22   2        119.74        122.86        95.85 o                         
   1 -22   2         42.25         33.77        96.44 o                         
   2 -22   2        291.31        244.56        74.46 o                         
   3 -22   2          3.38         40.03        68.88 o                         
   4 -22   2          8.82         22.43        52.71 o                         
  -4 -21   2         91.72        100.94        65.85 o                         
  -3 -21   2        351.77        262.32        72.47 o                         
  -2 -21   2        312.09        234.06        77.54 o                         
  -1 -21   2        119.64        135.44        76.85 o                         
   0 -21   2        263.57        451.55       161.95 o                         
   1 -21   2          8.96        -55.84        69.46 o                         
   2 -21   2         92.44        101.83        70.92 o                         
   3 -21   2        198.35        192.85       100.29 o                         
   4 -21   2         76.82        120.33        67.15 o                         
  -4 -20   2        100.21        133.13        60.67 o                         
  -3 -20   2         40.02         74.94        65.22 o                         
  -2 -20   2         19.76         24.45        64.53 o                         
  -1 -20   2        388.87        347.38        85.43 o                         
   0 -20   2       1101.72       1577.05       501.79 o                         
   1 -20   2        135.78        199.12        84.11 o                         
   2 -20   2        205.57        218.52        81.66 o                         
   3 -20   2         91.84         70.36        61.73 o                         
   4 -20   2        407.49        140.30       179.95 o                         
  -4 -19   2         28.68         31.97        50.14 o                         
  -3 -19   2         48.46         49.70        65.36 o                         
  -2 -19   2        500.67        458.10       112.24 o                         
  -1 -19   2        220.01        239.82        96.47 o                         
   0 -19   2        917.15       1163.85       400.28 o                         
   1 -19   2        993.15        793.04       368.74 o                         
   2 -19   2        205.25        224.84       134.77 o                         
   3 -19   2         85.98        112.99       116.45 o                         
   4 -19   2         13.17         34.69        66.75 o                         
  -4 -18   2        101.97        127.45        47.82 o                         
  -3 -18   2        104.22         96.44        61.20 o                         
  -2 -18   2        100.14         94.66        64.38 o                         
  -1 -18   2        249.89        279.63        98.09 o                         
   0 -18   2        265.96        280.76       115.16 o                         
   1 -18   2        889.36        825.44       244.96 o                         
   2 -18   2        275.79        297.82       112.08 o                         
   3 -18   2        256.54        259.49        86.50 o                         
   4 -18   2        192.06        230.05        88.28 o                         
  -4 -17   2        203.76        151.32        52.94 o                         
  -3 -17   2          1.32         -5.63        58.63 o                         
  -2 -17   2        667.89        376.39       133.17 o                         
  -1 -17   2        372.04        491.28       137.23 o                         
   0 -17   2        177.82        266.80        69.29 o                         
   1 -17   2        955.38        730.10       244.78 o                         
   2 -17   2        398.93        433.91       121.58 o                         
   3 -17   2         93.09         87.54        61.36 o                         
   4 -17   2         74.75         98.78        60.85 o                         
  -5 -16   2         49.55         24.36        57.91 o                         
  -4 -16   2         51.71         75.95        49.24 o                         
  -3 -16   2         41.44         26.89        55.48 o                         
  -2 -16   2        574.28        401.00        89.25 o                         
  -1 -16   2        167.88        225.15        65.63 o                         
   0 -16   2         37.50        120.73        60.43 o                         
   1 -16   2       1018.62        805.67       232.87 o                         
   2 -16   2        197.45        190.42        52.83 o                         
   3 -16   2         27.20         45.52        58.20 o                         
   4 -16   2         60.82        138.38        72.05 o                         
  -5 -15   2        184.28        135.28        68.72 o                         
  -4 -15   2        103.38        112.92        49.17 o                         
  -3 -15   2        107.08        114.86        55.76 o                         
  -2 -15   2         61.21         36.51        51.53 o                         
  -1 -15   2        741.19        490.33       174.47 o                         
   0 -15   2       1292.31       1598.23       647.61 o                         
   1 -15   2        456.59        510.71       171.32 o                         
   2 -15   2        793.66        631.48       293.52 o                         
   3 -15   2          7.68         16.26        50.69 o                         
   4 -15   2         73.69        138.10        61.19 o                         
   5 -15   2         35.28         13.29        47.89 o                         
  -5 -14   2         16.67          9.79        62.64 o                         
  -4 -14   2        197.05        168.11        61.11 o                         
  -3 -14   2         11.05        -29.76        52.82 o                         
  -2 -14   2        133.85         97.67        51.34 o                         
  -1 -14   2        141.54        157.05        64.25 o                         
   0 -14   2        315.47        852.21       255.81 o                         
   1 -14   2       1275.11        855.73       388.07 o                         
   2 -14   2        444.14        470.73       182.89 o                         
   3 -14   2        207.63        252.97       100.48 o                         
   4 -14   2         15.85         13.79        46.32 o                         
   5 -14   2         22.00         16.68        46.05 o                         
  -5 -13   2         34.01         44.06        80.32 o                         
  -4 -13   2          3.70        -12.04        82.68 o                         
  -3 -13   2        322.55        242.84        56.66 o                         
  -2 -13   2        266.61        186.40        59.59 o                         
  -1 -13   2       1848.14       1205.95       370.86 o                         
   0 -13   2       1992.02       1737.73       841.64 o                         
   1 -13   2        337.28        222.25       103.52 o                         
   2 -13   2        607.38        667.54       275.50 o                         
   3 -13   2         93.02        110.58        49.58 o                         
   4 -13   2         69.70        105.19        50.43 o                         
   5 -13   2        184.67        131.88        51.18 o                         
  -5 -12   2         69.75         11.02        87.35 o                         
  -4 -12   2        296.51        253.37       133.40 o                         
  -3 -12   2        919.89        834.82       115.94 o                         
  -2 -12   2       1295.98        941.92       238.68 o                         
  -1 -12   2        827.31        940.19       190.80 o                         
   0 -12   2         22.72         -9.37        36.80 o                         
   1 -12   2         90.96         21.69        39.61 o                         
   2 -12   2       1710.67       1310.56       525.26 o                         
   3 -12   2        214.30        241.73       103.57 o                         
   4 -12   2         31.71        -43.20        92.11 o                         
   5 -12   2         30.06          4.34        47.41 o                         
  -5 -11   2        163.15        175.57       138.59 o                         
  -4 -11   2         86.03         93.36        81.96 o                         
  -3 -11   2        214.05        232.26        53.39 o                         
  -2 -11   2        917.02        543.02       139.87 o                         
  -1 -11   2       2048.28       1215.21       460.06 o                         
   0 -11   2        266.20        264.52       132.64 o                         
   1 -11   2       2660.86       1517.56       785.58 o                         
   2 -11   2        987.75        898.45       356.96 o                         
   3 -11   2        250.89        244.00        95.23 o                         
   4 -11   2          4.11        -11.79        40.65 o                         
   5 -11   2        132.10        190.66        60.31 o                         
  -5 -10   2         21.58         19.96        74.57 o                         
  -4 -10   2         90.63        109.76        76.70 o                         
  -3 -10   2        737.54        664.77        93.00 o                         
  -2 -10   2         57.04         53.48        38.74 o                         
  -1 -10   2        352.40        345.50        96.19 o                         
   0 -10   2        990.09       1061.76       436.39 o                         
   1 -10   2       1905.30       1379.64       568.06 o                         
   2 -10   2        338.84        433.70       144.80 o                         
   3 -10   2        211.12        310.12       146.15 o                         
   4 -10   2         83.21         91.12        57.79 o                         
   5 -10   2        396.76        389.70       101.23 o                         
  -5  -9   2        122.73        185.75        92.31 o                         
  -4  -9   2         64.83         19.06        69.13 o                         
  -3  -9   2        664.13        670.96        93.32 o                         
  -2  -9   2        372.76        226.26        96.81 o                         
  -1  -9   2       1808.07        973.32       420.41 o                         
   0  -9   2        903.08       1581.54       566.03 o                         
   1  -9   2       1385.37       1274.61       483.34 o                         
   2  -9   2        630.85        383.98       203.34 o                         
   3  -9   2        306.73        295.27        70.67 o                         
   4  -9   2         27.40         12.85        33.53 o                         
   5  -9   2         34.31         11.75        43.69 o                         
  -5  -8   2         88.49         84.22        83.07 o                         
  -4  -8   2        302.77        245.02       117.94 o                         
  -3  -8   2        120.59        173.78        45.74 o                         
  -2  -8   2        850.69       1082.86       220.75 o                         
  -1  -8   2       2422.10       1280.16       509.53 o                         
   0  -8   2        138.24        272.21        53.11 o                         
   1  -8   2       1015.68       1057.90       385.09 o                         
   2  -8   2        487.31        617.72       169.51 o                         
   3  -8   2        303.32        360.66       108.19 o                         
   4  -8   2        474.77        409.25       120.36 o                         
   5  -8   2         12.39        -10.26        41.50 o                         
  -5  -7   2         94.86        135.42        87.56 o                         
  -4  -7   2         18.45         -1.56        58.59 o                         
  -3  -7   2        497.45        543.56        90.59 o                         
  -2  -7   2       1140.06        742.74       208.86 o                         
  -1  -7   2       4720.41       5864.55      1002.85 o                         
   0  -7   2        337.35        565.45       166.21 o                         
   1  -7   2        649.93        504.40       180.68 o                         
   2  -7   2       1819.63       1528.36       527.16 o                         
   3  -7   2        428.25        382.87       103.10 o                         
   4  -7   2        110.36         81.95        43.73 o                         
   5  -7   2         28.23         28.79        39.17 o                         
  -5  -6   2        145.40        119.14        49.03 o                         
  -4  -6   2          2.26         16.85        51.79 o                         
  -3  -6   2         78.09         73.62        58.42 o                         
  -2  -6   2       4985.53       6231.89      1250.40 o                         
  -1  -6   2       3097.95       3800.35      1184.72 o                         
   0  -6   2        431.72        689.89       151.30 o                         
   1  -6   2        619.65        732.27       202.33 o                         
   2  -6   2       1661.07       2386.10       408.42 o                         
   3  -6   2       1016.15        826.01       236.66 o                         
   4  -6   2        390.54        379.18        68.72 o                         
   5  -6   2         11.57        -15.81        34.38 o                         
  -4  -5   2        111.02        104.29        60.23 o                         
  -3  -5   2        142.44        203.80        83.52 o                         
  -2  -5   2        929.13       1656.72       286.48 o                         
  -1  -5   2       2326.40       1693.93       326.15 o                         
   0  -5   2       1472.74       2410.93       466.55 o                         
   1  -5   2       1422.33       1696.27       321.31 o                         
   2  -5   2        139.52        148.11        28.79 o                         
   3  -5   2        541.50        494.64       109.30 o                         
   4  -5   2        104.42         68.72        55.78 o                         
   5  -5   2        189.93        140.92        53.77 o                         
  -4  -4   2        109.37        154.04        88.76 o                         
  -3  -4   2        192.15        172.68        82.01 o                         
  -2  -4   2       2569.10       3102.08       994.75 o                         
  -1  -4   2       2145.68       2395.09       288.97 o                         
   0  -4   2        111.68        107.62        31.87 o                         
   1  -4   2       4234.52       4695.67       631.52 o                         
   2  -4   2        617.52        611.92       119.82 o                         
   3  -4   2        308.35        249.59        63.06 o                         
   4  -4   2        756.29        734.22       221.84 o                         
   5  -4   2        215.94        280.70       102.71 o                         
  -3  -3   2        957.51        805.41       353.94 o                         
  -2  -3   2       1663.07       2393.35       560.35 o                         
  -1  -3   2        560.45        808.65       111.64 o                         
   0  -3   2       3877.75       6935.42       874.45 o                         
   1  -3   2       1603.00       1508.31       508.59 o                         
   2  -3   2        818.84        724.58       105.72 o                         
   3  -3   2        517.59        527.24        68.32 o                         
   4  -3   2        152.28        136.00        43.95 o                         
   5  -3   2        211.77        231.97       233.47 o                         
  -3  -2   2         58.31         82.83        40.96 o                         
  -2  -2   2       5909.57       7477.39      1089.42 o                         
  -1  -2   2       5927.81       8113.70       966.62 o                         
   0  -2   2        474.15       2418.58       985.05 o                         
   1  -2   2       6378.68       6373.66       886.76 o                         
   2  -2   2       5001.05       4717.32       569.01 o                         
   3  -2   2        582.30        498.12        65.20 o                         
   4  -2   2        205.68        162.61        49.72 o                         
   5  -2   2         85.43        109.58        37.68 o                         
  -3  -1   2        215.94        175.87        50.35 o                         
  -2  -1   2       3825.90       4744.62       570.22 o                         
  -1  -1   2       2078.80       2491.26       301.63 o                         
   0  -1   2       5740.75       6718.23      2037.66 o                         
   1  -1   2       3691.28       4287.19       518.20 o                         
   2  -1   2        556.01        863.30       255.83 o                         
   3  -1   2       1022.85        894.16       117.24 o                         
   4  -1   2        180.37        179.61        61.50 o                         
   5  -1   2        238.87        216.67        90.75 o                         
  -3   0   2        207.01        218.93        50.69 o                         
  -2   0   2         57.07        150.34        45.53 o                         
  -1   0   2       1210.14       1835.82       229.79 o                         
   0   0   2        439.32       1832.35       497.05 o                         
   1   0   2        176.54        265.22        43.92 o                         
   2   0   2        878.44        777.11       169.67 o                         
   3   0   2          8.53         11.99        14.84 o                         
   4   0   2         35.24         26.78        18.99 o                         
   5   0   2          0.02         13.87        26.06 o                         
  -3   1   2        215.90        171.07        50.89 o                         
  -2   1   2       3826.79       4578.81       550.07 o                         
  -1   1   2       2082.87       2497.83       301.01 o                         
   0   1   2       5746.04       7780.47      2771.80 o                         
   1   1   2       3687.91       4101.77       491.47 o                         
   2   1   2        555.37        810.21       228.15 o                         
   3   1   2       1022.57        927.30       167.37 o                         
   4   1   2        180.44        167.02        30.60 o                         
   5   1   2        238.37        202.33       144.51 o                         
  -3   2   2         58.18         81.47        32.69 o                         
  -2   2   2       5911.10       7357.00       875.12 o                         
  -1   2   2       5923.47       7847.58       937.53 o                         
   0   2   2        474.21       2023.56      1190.73 o                         
   1   2   2       6381.83       6427.73       764.14 o                         
   2   2   2       4999.18       4530.90       682.43 o                         
   3   2   2        583.36        570.96        72.91 o                         
   4   2   2        204.93        202.63        33.90 o                         
   5   2   2         85.69         92.46        33.42 o                         
  -3   3   2        957.20        984.86       323.88 o                         
  -2   3   2       1662.74       2545.49       365.56 o                         
  -1   3   2        562.59        722.30        90.37 o                         
   0   3   2       3879.94       6282.17      1184.61 o                         
   1   3   2       1603.94       1660.78       716.52 o                         
   2   3   2        819.28        691.73       148.48 o                         
   3   3   2        518.87        532.01        94.91 o                         
   4   3   2        152.56        147.70        27.06 o                         
   5   3   2        212.08        238.64       100.83 o                         
  -4   4   2        109.60        120.28        79.22 o                         
  -3   4   2        192.27        280.46        69.36 o                         
  -2   4   2       2573.05       3803.10       851.38 o                         
  -1   4   2       2148.60       2185.67       414.11 o                         
   0   4   2        111.23        109.74        30.33 o                         
   1   4   2       4230.50       4433.09       701.99 o                         
   2   4   2        615.99        618.06        97.35 o                         
   3   4   2        307.46        286.71        43.96 o                         
   4   4   2        755.73        877.93       181.47 o                         
   5   4   2        215.62        267.58       121.51 o                         
  -4   5   2        110.20         89.33       160.41 o                         
  -3   5   2        141.73        276.30       109.96 o                         
  -2   5   2        927.16       1099.49       308.62 o                         
  -1   5   2       2322.84       2297.94       707.86 o                         
   0   5   2       1473.79       2368.82       415.53 o                         
   1   5   2       1420.87       1619.13       326.44 o                         
   2   5   2        140.41        155.50        43.78 o                         
   3   5   2        542.33        564.80       128.79 o                         
   4   5   2        104.45        126.04        31.80 o                         
   5   5   2        190.16        185.95        39.17 o                         
  -5   6   2        145.78        210.86        38.43 o                         
  -4   6   2          2.28         -3.18        90.45 o                         
  -3   6   2         78.05        127.21        40.17 o                         
  -2   6   2       4986.02       4375.55      1143.49 o                         
  -1   6   2       3098.29       4066.40      1059.92 o                         
   0   6   2        431.31        814.46       181.53 o                         
   1   6   2        620.40        834.16       180.35 o                         
   2   6   2       1662.10       1535.83       335.03 o                         
   3   6   2       1013.62        940.92       182.45 o                         
   4   6   2        389.89        428.95        76.65 o                         
   5   6   2         11.48         12.00        20.02 o                         
  -5   7   2         95.03        181.48        42.41 o                         
  -4   7   2         18.45         71.14        35.42 o                         
  -3   7   2        497.56        614.56        83.69 o                         
  -2   7   2       1137.68        867.22       288.95 o                         
  -1   7   2       4717.66       3899.66      1061.90 o                         
   0   7   2        336.87        532.29       131.74 o                         
   1   7   2        648.30        533.60       121.43 o                         
   2   7   2       1818.96       1687.06       387.78 o                         
   3   7   2        428.58        387.11        91.46 o                         
   4   7   2        110.57        142.11        32.24 o                         
   5   7   2         28.19         40.06        21.67 o                         
  -5   8   2         88.19        193.96        39.52 o                         
  -4   8   2        303.80        443.00       117.09 o                         
  -3   8   2        121.03        109.11        21.70 o                         
  -2   8   2        850.42        915.86       342.68 o                         
  -1   8   2       2422.37       1673.38       487.91 o                         
   0   8   2        138.26        186.67        79.43 o                         
   1   8   2       1015.73       1119.17       320.98 o                         
   2   8   2        487.10        466.03       132.86 o                         
   3   8   2        303.50        317.82        76.11 o                         
   4   8   2        474.67        481.73        94.08 o                         
   5   8   2         12.21         23.61        20.51 o                         
  -5   9   2        122.64        252.09       139.66 o                         
  -4   9   2         65.08        121.82       117.23 o                         
  -3   9   2        663.48        725.87       142.61 o                         
  -2   9   2        373.82        350.31        90.29 o                         
  -1   9   2       1809.85       1139.11       377.18 o                         
   0   9   2        900.71       1419.43       426.87 o                         
   1   9   2       1388.22       1417.71       378.31 o                         
   2   9   2        631.23        861.58       160.51 o                         
   3   9   2        307.27        272.04        74.95 o                         
   4   9   2         27.43         11.94        18.24 o                         
   5   9   2         34.14         41.58        22.69 o                         
  -5  10   2         21.50         -4.86        38.31 o                         
  -4  10   2         90.78        154.34        55.47 o                         
  -3  10   2        738.16        775.99       194.85 o                         
  -2  10   2         56.83         52.95        20.10 o                         
  -1  10   2        352.86        382.00       120.30 o                         
   0  10   2        989.44       1079.50       330.88 o                         
   1  10   2       1903.80       1325.71       495.92 o                         
   2  10   2        336.98        383.73        98.86 o                         
   3  10   2        211.30        314.31        76.30 o                         
   4  10   2         83.27        103.10        27.25 o                         
   5  10   2        397.06        849.54       271.49 o                         
  -5  11   2        162.80        231.50       116.93 o                         
  -4  11   2         86.10        148.73       104.33 o                         
  -3  11   2        213.67        311.51       113.90 o                         
  -2  11   2        918.34        499.93       270.55 o                         
  -1  11   2       2043.81       1264.91       593.51 o                         
   0  11   2        267.50        294.69       101.74 o                         
   1  11   2       2661.41       1653.80       704.11 o                         
   2  11   2        987.11        913.35       226.51 o                         
   3  11   2        251.10        280.88        57.85 o                         
   4  11   2          4.12          5.58        41.22 o                         
   5  11   2        132.45        185.93        46.02 o                         
  -5  12   2         69.98         97.53        65.97 o                         
  -4  12   2        296.55        476.32       310.02 o                         
  -3  12   2        919.63        897.51       243.70 o                         
  -2  12   2       1295.56        907.95       241.61 o                         
  -1  12   2        825.96        912.96       332.07 o                         
   0  12   2         22.44          5.34        31.81 o                         
   1  12   2         90.85         26.84        53.55 o                         
   2  12   2       1711.87       1165.22       378.20 o                         
   3  12   2        214.57        231.41        42.07 o                         
   4  12   2         31.80         52.01        19.92 o                         
   5  12   2         29.93         19.10        22.02 o                         
  -5  13   2         34.01         91.29        97.43 o                         
  -4  13   2          3.76         11.75        11.47 o                         
  -3  13   2        322.99        453.59        72.04 o                         
  -2  13   2        265.01        215.83        67.38 o                         
  -1  13   2       1847.78       1191.57       434.20 o                         
   0  13   2       1988.01       1723.48       941.25 o                         
   1  13   2        336.25        227.33        85.79 o                         
   2  13   2        608.21        604.63       171.67 o                         
   3  13   2         93.09         97.31        39.42 o                         
   4  13   2         69.95         94.91        35.82 o                         
   5  13   2        184.17        200.58       107.36 o                         
  -5  14   2         16.64         -8.62        43.32 o                         
  -4  14   2        197.15        234.29        38.70 o                         
  -3  14   2         10.99         16.73        17.98 o                         
  -2  14   2        134.60        177.69        62.19 o                         
  -1  14   2        141.69        141.97        53.87 o                         
   0  14   2        315.19        767.33       299.64 o                         
   1  14   2       1275.73        848.14       391.31 o                         
   2  14   2        445.24        434.06       108.40 o                         
   3  14   2        206.84        239.94        74.43 o                         
   4  14   2         15.78         36.48        20.70 o                         
   5  14   2         22.02         60.19        23.66 o                         
  -4  15   2        103.20        135.89        43.91 o                         
  -3  15   2        107.04        101.24        70.13 o                         
  -2  15   2         61.36        117.21        55.16 o                         
  -1  15   2        741.47        666.25       224.75 o                         
   0  15   2       1293.81       1589.74       777.41 o                         
   1  15   2        455.54        489.91       175.99 o                         
   2  15   2        792.48        684.05       198.61 o                         
   3  15   2          7.59          6.21        19.87 o                         
   4  15   2         73.74        104.85        39.64 o                         
   5  15   2         35.23         76.97        29.33 o                         
  -5  16   2         49.45         18.20        50.61 o                         
  -4  16   2         51.44         70.46        59.41 o                         
  -3  16   2         41.93         78.24        55.92 o                         
  -2  16   2        575.26        518.02       166.33 o                         
  -1  16   2        168.12        204.62        65.05 o                         
   0  16   2         37.64         75.26        87.60 o                         
   1  16   2       1018.56        797.01       298.09 o                         
   2  16   2        197.48        145.13        59.52 o                         
   3  16   2         27.13         53.88        24.19 o                         
   4  16   2         60.93        126.19        48.54 o                         
  -4  17   2        203.52        398.33        64.24 o                         
  -3  17   2          1.31         26.08        57.27 o                         
  -2  17   2        667.96        567.99       188.20 o                         
  -1  17   2        371.88        586.39       225.55 o                         
   0  17   2        177.00        296.76       130.00 o                         
   1  17   2        954.98        819.40       290.74 o                         
   2  17   2        398.37        459.15       149.25 o                         
   3  17   2         92.87        134.95        32.70 o                         
   4  17   2         74.96        127.54        34.52 o                         
  -4  18   2        102.13        250.18        82.43 o                         
  -3  18   2        104.72        133.83        68.69 o                         
  -2  18   2        100.18        168.66        69.31 o                         
  -1  18   2        251.20        359.90       139.94 o                         
   0  18   2        265.39        408.70        94.16 o                         
   1  18   2        888.01        833.18       293.01 o                         
   2  18   2        275.39        357.57       120.16 o                         
   3  18   2        256.33        259.15        68.99 o                         
   4  18   2        191.95        330.99       147.85 o                         
  -4  19   2         28.85         72.69        25.14 o                         
  -3  19   2         48.55         85.97        64.68 o                         
  -2  19   2        500.50        637.00       163.73 o                         
  -1  19   2        219.35        361.14        93.53 o                         
   0  19   2        917.66       1295.51       493.03 o                         
   1  19   2        993.91        964.52       426.50 o                         
   2  19   2        204.54        217.56       133.96 o                         
   3  19   2         85.65         82.83        50.36 o                         
   4  19   2         13.24         14.60        24.81 o                         
  -4  20   2         99.96        144.79        50.43 o                         
  -3  20   2         40.05         92.13        65.23 o                         
  -2  20   2         19.69        -14.87        67.71 o                         
  -1  20   2        388.31        446.24       123.95 o                         
   0  20   2       1101.02       1714.46       541.04 o                         
   1  20   2        136.01        315.49       110.87 o                         
   2  20   2        205.65        298.22       119.73 o                         
   3  20   2         92.09         89.51        51.83 o                         
   4  20   2        407.31        444.46       166.71 o                         
  -4  21   2         91.82        123.92        31.01 o                         
  -3  21   2        351.30        487.17       196.81 o                         
  -2  21   2        312.52        400.22       154.38 o                         
  -1  21   2        120.14        221.45       116.06 o                         
   0  21   2        263.43        553.09       232.99 o                         
   1  21   2          9.15        -27.57        67.45 o                         
   2  21   2         92.55        119.43        55.47 o                         
   3  21   2        198.55        233.43        68.38 o                         
   4  21   2         76.84        140.10        37.99 o                         
  -4  22   2         78.25         78.13        30.47 o                         
  -3  22   2         26.64        146.78       176.87 o                         
  -2  22   2         29.21         43.80        67.86 o                         
  -1  22   2         27.23         94.98        71.18 o                         
   0  22   2        119.41        146.79       142.45 o                         
   1  22   2         42.26         63.92        58.48 o                         
   2  22   2        291.06        331.82       110.09 o                         
   3  22   2          3.35          6.51        45.80 o                         
   4  22   2          8.93         12.48        25.13 o                         
  -4  23   2        158.43        292.97        72.21 o                         
  -3  23   2        239.53        295.32        82.47 o                         
  -2  23   2          9.93        -70.53        94.56 o                         
  -1  23   2        113.53        118.18        74.51 o                         
   0  23   2        496.78       1076.91       513.04 o                         
   1  23   2        344.33        372.43       197.28 o                         
   2  23   2         24.45         41.05        49.59 o                         
   3  23   2        126.13        165.12        63.08 o                         
   4  23   2         60.74         85.48        37.79 o                         
  -4  24   2         28.73         23.72        46.04 o                         
  -3  24   2         73.07         21.98        55.95 o                         
  -2  24   2         95.41        189.29        82.28 o                         
  -1  24   2         23.31        113.52        73.60 o                         
   0  24   2        260.04        327.55       200.80 o                         
   1  24   2         67.07        124.01       116.53 o                         
   2  24   2         22.13         32.51        48.98 o                         
   3  24   2        236.47        210.55       127.81 o                         
  -3  25   2         10.15         72.39        70.41 o                         
  -2  25   2         33.05         64.92       107.53 o                         
  -1  25   2         44.14          6.50        72.04 o                         
   0  25   2        560.92       1077.41       386.44 o                         
   1  25   2         75.05         79.53       111.75 o                         
   2  25   2         34.63         87.13        62.87 o                         
   3  25   2         73.17        113.38        54.63 o                         
  -3  26   2         11.00        123.00        71.25 o                         
  -2  26   2        130.01        197.38        96.18 o                         
  -1  26   2         54.26         71.87       145.01 o                         
   0  26   2         88.30        240.01        95.62 o                         
   1  26   2        116.88        196.59        94.44 o                         
   2  26   2         61.98        151.49        65.65 o                         
   3  26   2         88.99        202.25        65.99 o                         
  -3  27   2         15.29         18.88        65.89 o                         
  -2  27   2         66.24        139.22        84.52 o                         
  -1  27   2         18.17         47.42        76.29 o                         
   0  27   2        158.89        291.97       111.63 o                         
   1  27   2         88.79         53.38        92.77 o                         
   2  27   2        426.38        556.32       210.63 o                         
   3  27   2         64.67         95.01        49.75 o                         
  -3  28   2         54.15          0.48        65.93 o                         
  -2  28   2         26.26         59.92       116.88 o                         
  -1  28   2        146.89        219.42       152.30 o                         
   0  28   2         38.17         58.94        82.39 o                         
   1  28   2        115.61        130.95        88.15 o                         
   2  28   2         48.50         96.19        65.10 o                         
   3  28   2         27.18          0.57       109.20 o                         
  -2  29   2        106.93        217.24       158.98 o                         
  -1  29   2         24.48        110.83        93.43 o                         
   0  29   2         63.75         65.51        93.06 o                         
   1  29   2         10.71          8.04        77.34 o                         
   2  29   2         80.65        198.28        85.55 o                         
  -2  30   2          4.39         -0.22        67.17 o                         
  -1  30   2         40.98         74.64        91.66 o                         
   0  30   2         43.39         15.68        89.23 o                         
   1  30   2         79.65        147.49       135.99 o                         
   2  30   2         97.74        135.55        64.83 o                         
  -2  31   2         49.93        130.26        70.00 o                         
  -1  31   2         68.44        182.88       131.30 o                         
   0  31   2        137.64        147.13       116.21 o                         
   1  31   2         24.83         95.41       107.74 o                         
   2  31   2         71.47        157.36        72.91 o                         
  -1  32   2         35.67         61.78        73.61 o                         
   0  32   2        127.19        283.87       136.23 o                         
   1  32   2         36.93         -0.55        69.11 o                         
  -1  33   2         41.33         26.92       106.90 o                         
   0  33   2        137.00        191.08       132.73 o                         
   0 -32   3         10.44         10.74        54.69 o                         
  -1 -31   3         84.19         25.02        57.94 o                         
   0 -31   3          4.84         21.14        57.03 o                         
   1 -31   3         14.02        -12.95        56.46 o                         
  -2 -30   3         20.65         14.28        57.52 o                         
  -1 -30   3         45.11         37.66        83.64 o                         
   0 -30   3         74.21         67.42       100.02 o                         
   1 -30   3        226.93        152.45        85.15 o                         
   2 -30   3         55.41        -33.35       109.66 o                         
  -2 -29   3         19.41         28.15        57.78 o                         
  -1 -29   3         67.44        110.88        87.04 o                         
   0 -29   3         25.66         38.17        87.36 o                         
   1 -29   3        178.90        276.04       104.81 o                         
   2 -29   3         69.46         88.25        60.84 o                         
  -2 -28   3        193.34         94.45        88.77 o                         
  -1 -28   3        470.36        270.90       129.11 o                         
   0 -28   3         42.91        100.37        70.59 o                         
   1 -28   3        226.56        205.12        90.77 o                         
   2 -28   3         39.76         52.45        80.96 o                         
  -3 -27   3        231.59         43.25        49.05 o                         
  -2 -27   3        176.93        117.79        77.19 o                         
  -1 -27   3        103.96         79.95        78.99 o                         
   0 -27   3         17.73         34.95        88.68 o                         
   1 -27   3         41.53         83.56        78.62 o                         
   2 -27   3         67.66         69.37        81.52 o                         
  -3 -26   3         96.42         67.00        53.88 o                         
  -2 -26   3        141.75         43.80        63.32 o                         
  -1 -26   3        133.88        126.90        81.61 o                         
   0 -26   3         12.70         -1.88        75.76 o                         
   1 -26   3        117.92         29.99        89.04 o                         
   2 -26   3         38.65         19.88        74.69 o                         
   3 -26   3         67.78         25.32        55.43 o                         
  -3 -25   3        191.01        102.88        81.54 o                         
  -2 -25   3        204.84        182.08        77.95 o                         
  -1 -25   3         67.50         54.12        76.25 o                         
   0 -25   3         59.95         48.68        93.84 o                         
   1 -25   3        265.47        138.07        91.17 o                         
   2 -25   3        421.77        377.55       128.61 o                         
   3 -25   3        127.41         74.86        65.61 o                         
  -3 -24   3        125.64         79.03        73.56 o                         
  -2 -24   3        211.03        118.71        68.63 o                         
  -1 -24   3          1.50          5.12        76.66 o                         
   0 -24   3        108.32         86.34        81.61 o                         
   1 -24   3        100.70        112.45        81.66 o                         
   2 -24   3        149.88        101.25        81.73 o                         
   3 -24   3         18.20        -16.57        72.71 o                         
  -3 -23   3         19.40         55.70        66.38 o                         
  -2 -23   3         53.79         50.73        65.64 o                         
  -1 -23   3         88.49         64.32        78.86 o                         
   0 -23   3        150.76        255.73       142.27 o                         
   1 -23   3         99.62         91.44        80.35 o                         
   2 -23   3         99.93         23.75        64.96 o                         
   3 -23   3        112.72         93.11        72.67 o                         
  -4 -22   3          6.41         19.06        49.81 o                         
  -3 -22   3        134.18         52.65        61.51 o                         
  -2 -22   3         14.90          1.43        69.54 o                         
  -1 -22   3        290.74        237.29        81.53 o                         
   0 -22   3       1154.65       1348.55       784.66 o                         
   1 -22   3         79.24         67.53        74.57 o                         
   2 -22   3         31.92        -22.88        64.61 o                         
   3 -22   3         14.46        -25.36        56.31 o                         
  -4 -21   3        164.41         67.32        52.78 o                         
  -3 -21   3        143.52         80.89        73.77 o                         
  -2 -21   3         95.87         85.16        70.92 o                         
  -1 -21   3        906.11        642.05       211.92 o                         
   0 -21   3        539.21        624.60       270.17 o                         
   1 -21   3        275.74        238.76       104.02 o                         
   2 -21   3        164.95         98.21       279.40 o                         
   3 -21   3        210.95        113.67        77.59 o                         
   4 -21   3         20.67         23.78        47.45 o                         
  -4 -20   3         59.87         83.62        84.59 o                         
  -3 -20   3         56.15          1.98        86.78 o                         
  -2 -20   3        185.87        181.48       102.89 o                         
  -1 -20   3         77.38         47.06        69.58 o                         
   0 -20   3        399.58        370.54       225.31 o                         
   1 -20   3          3.56         -8.60        66.63 o                         
   2 -20   3        250.03        321.71       120.80 o                         
   3 -20   3        102.52         93.92        68.40 o                         
   4 -20   3         33.64         36.05        46.95 o                         
  -4 -19   3          4.56        -20.20       102.60 o                         
  -3 -19   3        145.50        142.74        75.60 o                         
  -2 -19   3         25.65         29.19        64.70 o                         
  -1 -19   3          7.76          1.99        64.15 o                         
   0 -19   3        458.11        555.83       229.50 o                         
   1 -19   3        707.22        668.32       198.50 o                         
   2 -19   3        128.52        148.16        66.52 o                         
   3 -19   3         94.14        109.26        59.85 o                         
   4 -19   3         88.20        108.40        60.46 o                         
  -4 -18   3        263.60        194.50        72.84 o                         
  -3 -18   3         60.11         33.11        64.47 o                         
  -2 -18   3        372.34        286.49        79.72 o                         
  -1 -18   3        123.39         94.97        61.76 o                         
   0 -18   3        849.41        608.66       267.88 o                         
   1 -18   3        218.81        253.28        70.36 o                         
   2 -18   3         97.13        177.02        79.74 o                         
   3 -18   3        198.81        191.30        96.79 o                         
   4 -18   3        371.50        264.74       151.60 o                         
  -4 -17   3         33.25        -20.90        60.45 o                         
  -3 -17   3         56.86        -11.03        61.74 o                         
  -2 -17   3        198.41        179.63        70.35 o                         
  -1 -17   3         70.69         32.24        55.23 o                         
   0 -17   3        264.91        274.76       173.09 o                         
   1 -17   3        193.77        148.72        58.79 o                         
   2 -17   3        139.28        138.93        58.37 o                         
   3 -17   3        269.96        357.87        81.78 o                         
   4 -17   3        153.29         98.63        61.42 o                         
  -4 -16   3        132.56        126.94        61.59 o                         
  -3 -16   3        238.44        233.08        71.19 o                         
  -2 -16   3         45.25         66.14        58.06 o                         
  -1 -16   3        585.46        501.23       146.83 o                         
   0 -16   3         92.31        142.18        57.75 o                         
   1 -16   3        366.03        336.81       103.17 o                         
   2 -16   3        276.96        268.34       116.63 o                         
   3 -16   3         34.42         62.20        53.33 o                         
   4 -16   3         48.05         49.99        52.81 o                         
  -4 -15   3        187.46        194.70        87.75 o                         
  -3 -15   3        171.82        123.03        62.60 o                         
  -2 -15   3         66.49         57.70        54.63 o                         
  -1 -15   3        444.47        318.55       108.43 o                         
   0 -15   3        602.77        834.02       353.41 o                         
   1 -15   3         91.75         85.43        54.46 o                         
   2 -15   3         96.62        107.19        51.54 o                         
   3 -15   3        470.66        499.58       197.97 o                         
   4 -15   3        195.32        275.97        98.04 o                         
  -5 -14   3        114.01         68.07        63.76 o                         
  -4 -14   3         31.39         67.32        59.64 o                         
  -3 -14   3         16.08         34.13        56.09 o                         
  -2 -14   3        704.90        492.80       182.14 o                         
  -1 -14   3        183.94        127.13        50.28 o                         
   0 -14   3        885.84       1035.47       439.56 o                         
   1 -14   3        793.55        723.13       307.48 o                         
   2 -14   3         60.22         53.58        46.72 o                         
   3 -14   3        194.61        164.80        71.39 o                         
   4 -14   3        115.46        104.10        70.80 o                         
  -5 -13   3         74.91         63.37        65.88 o                         
  -4 -13   3        164.94        157.92        60.81 o                         
  -3 -13   3        120.56        102.83        59.84 o                         
  -2 -13   3       1169.78        931.02       326.12 o                         
  -1 -13   3        185.21        146.81        59.03 o                         
   0 -13   3       2415.79       2857.67      1381.83 o                         
   1 -13   3        208.82        203.65        54.78 o                         
   2 -13   3        210.85        238.96        86.16 o                         
   3 -13   3        117.18        150.65        51.54 o                         
   4 -13   3        277.44        317.20       106.67 o                         
  -5 -12   3          5.29          6.21        64.44 o                         
  -4 -12   3         51.57         37.89        55.44 o                         
  -3 -12   3        278.88        165.07        59.72 o                         
  -2 -12   3        559.32        364.98       139.24 o                         
  -1 -12   3        186.82        144.48        51.00 o                         
   0 -12   3       3721.18       3204.52      1669.61 o                         
   1 -12   3        648.59        697.30       248.79 o                         
   2 -12   3        420.17        383.40       174.01 o                         
   3 -12   3        232.65        257.31        59.86 o                         
   4 -12   3        221.36         93.92       118.72 o                         
   5 -12   3         44.59         73.81        55.39 o                         
  -5 -11   3         69.54         64.48        69.68 o                         
  -3 -11   3        109.05        102.41        62.53 o                         
  -2 -11   3        162.20         91.48        58.76 o                         
  -1 -11   3       3248.22       3443.45       592.83 o                         
   0 -11   3        513.63        688.92       293.68 o                         
   1 -11   3        207.07        223.19        73.27 o                         
   2 -11   3        351.79        319.54       134.52 o                         
   3 -11   3        260.66        274.29       122.33 o                         
   4 -11   3         55.83         80.18        47.93 o                         
   5 -11   3        197.36        173.67        69.41 o                         
  -5 -10   3        107.71        104.35        75.12 o                         
  -3 -10   3        103.78         40.53        50.53 o                         
  -2 -10   3        167.73         86.97        44.26 o                         
  -1 -10   3        276.67        388.31       107.00 o                         
   0 -10   3       7604.03      16860.20      2875.29 o                         
   1 -10   3       3630.92       1873.07      1011.47 o                         
   2 -10   3        102.51         84.60        34.75 o                         
   3 -10   3         57.90         63.43        35.53 o                         
   4 -10   3         24.65         41.64        37.90 o                         
   5 -10   3        141.13        115.47        76.26 o                         
  -3  -9   3         86.61         90.44        45.55 o                         
  -2  -9   3         13.26         -4.66        38.81 o                         
  -1  -9   3       1747.07       2870.93       493.23 o                         
   0  -9   3       1025.13        674.04       324.61 o                         
   1  -9   3       1414.69       1183.69       389.15 o                         
   2  -9   3        547.98        340.09       170.40 o                         
   3  -9   3         33.73         76.48        33.69 o                         
   4  -9   3        165.25        185.56        54.77 o                         
   5  -9   3        119.98        108.57        42.98 o                         
  -3  -8   3        207.66        256.85        84.96 o                         
  -2  -8   3         29.46         51.08        37.58 o                         
  -1  -8   3      12656.67      11911.50      1541.79 o                         
   0  -8   3        477.19        976.27       292.42 o                         
   1  -8   3       3393.89       1291.48       784.97 o                         
   2  -8   3        613.33        455.61       184.34 o                         
   3  -8   3        191.78        231.55        51.71 o                         
   4  -8   3         79.56         36.23        57.46 o                         
   5  -8   3         57.65         30.19        35.15 o                         
  -5  -7   3         52.33         39.61        69.13 o                         
  -4  -7   3        422.63        524.04       310.49 o                         
  -3  -7   3        213.57        222.39        73.62 o                         
  -2  -7   3         13.40         13.28        34.49 o                         
  -1  -7   3       1187.48       1173.47       142.83 o                         
   0  -7   3        875.43       1360.85       335.78 o                         
   1  -7   3        444.93        380.00       103.63 o                         
   2  -7   3         59.86         84.68        29.87 o                         
   3  -7   3        133.80         96.72        41.78 o                         
   4  -7   3        264.99        259.04        61.47 o                         
   5  -7   3        171.57        144.31        51.64 o                         
  -4  -6   3        258.44        330.92       194.01 o                         
  -3  -6   3         11.52         72.05        38.93 o                         
  -2  -6   3       1376.41       1366.66       165.03 o                         
  -1  -6   3       3282.32       3606.27       733.37 o                         
   0  -6   3         63.42        124.67        53.42 o                         
   1  -6   3        767.17        533.62       103.16 o                         
   2  -6   3       1083.93        975.57       120.84 o                         
   3  -6   3        138.92        123.03        38.95 o                         
   4  -6   3        341.69        363.88        74.72 o                         
   5  -6   3         49.69         18.16        39.42 o                         
  -5  -5   3         54.39         61.15        79.72 o                         
  -4  -5   3        105.64         59.08        72.02 o                         
  -3  -5   3       1201.45       1766.00       311.79 o                         
  -2  -5   3       2118.70       2214.63       326.66 o                         
  -1  -5   3       1209.55       1393.75       166.77 o                         
   0  -5   3        316.41        287.50        77.47 o                         
   1  -5   3        184.05        188.17        36.74 o                         
   2  -5   3       1758.94       1832.75       218.55 o                         
   3  -5   3        124.40        144.56        30.42 o                         
   4  -5   3         16.45          7.28        26.56 o                         
   5  -5   3          3.10         42.18        37.39 o                         
  -4  -4   3        721.14        705.66       306.10 o                         
  -3  -4   3        409.24        331.68        90.70 o                         
  -2  -4   3        407.42        448.60        59.14 o                         
  -1  -4   3       3473.36       3860.10       462.72 o                         
   0  -4   3        723.76       1320.91       267.73 o                         
   1  -4   3        950.18        943.43       117.06 o                         
   2  -4   3        270.64        278.15        81.87 o                         
   3  -4   3        224.54        204.24        34.33 o                         
   4  -4   3        179.28        190.26        44.75 o                         
   5  -4   3         86.14        134.34        43.72 o                         
  -4  -3   3        405.58        327.27       154.40 o                         
  -3  -3   3        564.04        513.06       152.21 o                         
  -2  -3   3        471.03        525.63        68.54 o                         
  -1  -3   3       8461.91       8432.96      1015.30 o                         
   0  -3   3        538.07        723.32        93.36 o                         
   1  -3   3        359.01        319.35        49.84 o                         
   2  -3   3        539.94        516.30        71.00 o                         
   3  -3   3         20.65         28.30        18.27 o                         
   4  -3   3        159.67        143.96        39.99 o                         
   5  -3   3        156.02        178.84        85.67 o                         
  -4  -2   3       1289.93        903.13       471.47 o                         
  -3  -2   3         89.69         87.18        22.13 o                         
  -2  -2   3        716.69        811.95       100.79 o                         
  -1  -2   3       5261.24       6148.83       730.31 o                         
   0  -2   3      17193.72      23613.44      4019.13 o                         
   1  -2   3        828.67        802.69       103.09 o                         
   2  -2   3       2578.73       2614.19       317.01 o                         
   3  -2   3        289.60        262.58        44.40 o                         
   4  -2   3        658.91        688.32        95.98 o                         
   5  -2   3         64.89        116.07        54.75 o                         
  -4  -1   3         44.78         44.20        45.59 o                         
  -3  -1   3        319.23        362.64        51.44 o                         
  -2  -1   3        224.91        234.92        35.86 o                         
  -1  -1   3       6851.16       8952.04      1207.79 o                         
   0  -1   3        943.56       1203.75       148.99 o                         
   1  -1   3         47.07         30.72        21.62 o                         
   2  -1   3        342.73        289.03        55.00 o                         
   3  -1   3         20.71         43.26        17.89 o                         
   4  -1   3         99.82         97.01        24.81 o                         
   5  -1   3         20.63          1.01        43.41 o                         
  -4   0   3        710.23        509.28       123.67 o                         
  -3   0   3         67.51        101.12        22.85 o                         
  -2   0   3        328.41        289.63        42.24 o                         
  -1   0   3       2982.49       3575.78       428.40 o                         
   0   0   3        767.07       1127.86       159.11 o                         
   1   0   3        431.95        482.22        66.06 o                         
   2   0   3       1556.78       1413.43       172.80 o                         
   3   0   3        112.29        133.72        25.29 o                         
   4   0   3          6.69         26.68        17.32 o                         
   5   0   3         39.16         41.49        32.16 o                         
  -4   1   3         44.83         11.87        68.41 o                         
  -3   1   3        318.72        300.23        63.53 o                         
  -2   1   3        224.80        191.57        33.84 o                         
  -1   1   3       6845.55       8575.52      1016.01 o                         
   0   1   3        942.55       1177.09       143.43 o                         
   1   1   3         46.40         32.01        24.98 o                         
   2   1   3        342.02        296.54        58.05 o                         
   3   1   3         20.56         21.41        15.74 o                         
   4   1   3         99.68        122.33        25.95 o                         
   5   1   3         20.79          7.91        31.27 o                         
  -3   2   3         89.90         88.47        21.67 o                         
  -2   2   3        715.86        763.40        94.86 o                         
  -1   2   3       5266.20       6060.77       723.75 o                         
   0   2   3      17191.24      21386.90      5921.72 o                         
   1   2   3        830.61        754.68        96.31 o                         
   2   2   3       2579.18       2458.92       346.03 o                         
   3   2   3        288.77        275.89        47.00 o                         
   4   2   3        659.33        679.89       115.86 o                         
   5   2   3         64.89         99.78        29.59 o                         
  -4   3   3        405.38        379.74       184.02 o                         
  -3   3   3        564.86        516.20        68.78 o                         
  -2   3   3        471.71        449.92        60.96 o                         
  -1   3   3       8455.59       7616.63       902.27 o                         
   0   3   3        538.74        688.81        89.34 o                         
   1   3   3        359.55        283.89        59.15 o                         
   2   3   3        541.06        474.94        83.59 o                         
   3   3   3         20.44         27.98        17.08 o                         
   4   3   3        159.93        177.89        35.14 o                         
   5   3   3        155.90        200.22        67.68 o                         
  -4   4   3        719.61        889.16       215.82 o                         
  -3   4   3        409.01        344.11        93.35 o                         
  -2   4   3        405.94        395.63        64.41 o                         
  -1   4   3       3473.43       3398.39       453.40 o                         
   0   4   3        722.04       1247.84       172.78 o                         
   1   4   3        952.67        856.38       119.46 o                         
   2   4   3        271.91        275.99        50.41 o                         
   3   4   3        225.44        209.22        50.43 o                         
   4   4   3        179.66        169.12        35.58 o                         
   5   4   3         85.97         90.49        46.91 o                         
  -3   5   3       1200.68       1120.79       190.41 o                         
  -2   5   3       2118.50       1923.49       366.94 o                         
  -1   5   3       1211.97       1249.82       199.74 o                         
   0   5   3        315.64        370.94       111.97 o                         
   1   5   3        185.24        191.69        37.23 o                         
   2   5   3       1757.68       1671.65       270.36 o                         
   3   5   3        124.55        138.26        30.51 o                         
   4   5   3         16.60         16.76        17.99 o                         
   5   5   3          3.11          7.90        26.46 o                         
  -3   6   3         11.54          5.69        11.29 o                         
  -2   6   3       1376.91       1064.40       251.34 o                         
  -1   6   3       3281.18       3395.60       664.12 o                         
   0   6   3         63.42        102.42        28.61 o                         
   1   6   3        768.22        597.99       148.75 o                         
   2   6   3       1083.34        889.40       174.25 o                         
   3   6   3        139.36        143.71        30.42 o                         
   4   6   3        342.33        381.28        86.95 o                         
   5   6   3         49.50         27.04        22.95 o                         
  -5   7   3         52.44         92.63        97.95 o                         
  -3   7   3        213.59        182.65        60.20 o                         
  -2   7   3         13.18         14.41        16.68 o                         
  -1   7   3       1186.28       1012.60       207.17 o                         
   0   7   3        875.81       1357.84       289.37 o                         
   1   7   3        442.31        381.04        82.79 o                         
   2   7   3         59.85         85.74        22.29 o                         
   3   7   3        133.92        111.25        29.35 o                         
   4   7   3        264.73        233.40        63.16 o                         
   5   7   3        171.31        219.47        46.54 o                         
  -5   8   3        511.07        691.94       402.83 o                         
  -4   8   3         51.43        -94.10       341.76 o                         
  -3   8   3        208.77        208.70        62.05 o                         
  -2   8   3         29.45         23.21        19.79 o                         
  -1   8   3      12662.48       9998.95      2354.33 o                         
   0   8   3        477.96       1155.38       266.74 o                         
   1   8   3       3399.00       3614.75       618.04 o                         
   2   8   3        614.25        542.67       112.12 o                         
   3   8   3        192.84        183.76        39.00 o                         
   4   8   3         79.54         89.47        33.32 o                         
   5   8   3         57.91         63.15        24.62 o                         
  -5   9   3        218.71        432.91       275.24 o                         
  -4   9   3        230.12        375.56       353.75 o                         
  -3   9   3         87.02         58.70        23.48 o                         
  -2   9   3         13.23         17.63        13.96 o                         
  -1   9   3       1749.49       1856.28       488.38 o                         
   0   9   3       1025.60       1538.58       273.57 o                         
   1   9   3       1415.54       1289.68       315.78 o                         
   2   9   3        548.42        615.17       121.46 o                         
   3   9   3         33.69         16.84        18.53 o                         
   4   9   3        165.07        236.49        69.47 o                         
   5   9   3        120.15        132.19        46.91 o                         
  -5  10   3        107.83        161.86        50.93 o                         
  -4  10   3        243.32        354.71       181.05 o                         
  -3  10   3        103.44        128.66        34.10 o                         
  -2  10   3        167.01        155.18        33.14 o                         
  -1  10   3        276.44        300.15        57.66 o                         
   0  10   3       7602.43       9921.65      2921.19 o                         
   1  10   3       3632.24       2567.53       743.61 o                         
   2  10   3        102.21         75.14        31.03 o                         
   3  10   3         57.29        102.78        32.65 o                         
   4  10   3         24.68         33.96        19.23 o                         
   5  10   3        141.76        168.85        73.14 o                         
  -5  11   3         69.48        120.48        94.96 o                         
  -4  11   3         90.76        240.11        66.82 o                         
  -3  11   3        109.29        150.27        30.76 o                         
  -2  11   3        161.70        182.37        36.66 o                         
  -1  11   3       3245.90       2364.17       567.13 o                         
   0  11   3        517.21        735.46       233.48 o                         
   1  11   3        207.45        288.67        61.49 o                         
   2  11   3        351.91        369.04        78.16 o                         
   3  11   3        259.98        306.52        72.92 o                         
   4  11   3         55.98         97.36        25.41 o                         
  -5  12   3          5.25         -8.41        33.13 o                         
  -4  12   3         51.80         78.94        34.66 o                         
  -3  12   3        279.15        228.14        57.78 o                         
  -2  12   3        559.24        482.36        86.19 o                         
  -1  12   3        187.23        181.37        37.75 o                         
   0  12   3       3718.17       4482.23      1306.74 o                         
   1  12   3        649.53        732.38       160.36 o                         
   2  12   3        420.60        412.31        96.70 o                         
   3  12   3        232.00        234.22        44.26 o                         
   4  12   3        221.28        252.21        69.50 o                         
   5  12   3         44.31         65.45        25.65 o                         
  -5  13   3         74.69         44.25        75.12 o                         
  -4  13   3        164.70        185.73        35.64 o                         
  -3  13   3        121.20        137.65        26.16 o                         
  -2  13   3       1169.76       1065.34       293.76 o                         
  -1  13   3        185.88        211.02        54.86 o                         
   0  13   3       2414.73       3443.33      1046.90 o                         
   1  13   3        209.20        190.00        42.15 o                         
   2  13   3        210.43        207.13        82.90 o                         
   3  13   3        117.26        186.69        47.34 o                         
   4  13   3        277.18        303.22        75.89 o                         
  -5  14   3        113.85        121.39       105.84 o                         
  -4  14   3         31.51         44.16        18.68 o                         
  -3  14   3         16.28          7.01        36.02 o                         
  -2  14   3        704.98        620.41       122.37 o                         
  -1  14   3        184.76        168.09        38.14 o                         
   0  14   3        885.38       1258.39       378.70 o                         
   1  14   3        792.58        729.40       208.93 o                         
   2  14   3         59.90         85.02        49.56 o                         
   3  14   3        194.44        212.79        58.59 o                         
   4  14   3        115.44        195.28        38.35 o                         
  -4  15   3        187.00        276.70        48.36 o                         
  -3  15   3        171.96        208.28        67.06 o                         
  -2  15   3         67.22         62.12        67.88 o                         
  -1  15   3        444.34        419.98        76.06 o                         
   0  15   3        601.83        858.65       246.92 o                         
   1  15   3         92.21        117.96        31.10 o                         
   2  15   3         96.27        107.80        26.87 o                         
   3  15   3        470.40        557.61       118.96 o                         
   4  15   3        195.36        245.21        64.02 o                         
  -4  16   3        132.84        156.71        33.05 o                         
  -3  16   3        238.02        348.44        90.74 o                         
  -2  16   3         44.52         70.53        22.55 o                         
  -1  16   3        585.84        521.06       118.52 o                         
   0  16   3         92.92        132.59        42.76 o                         
   1  16   3        365.06        377.55        86.93 o                         
   2  16   3        277.86        264.49        71.02 o                         
   3  16   3         34.41         29.62        22.46 o                         
   4  16   3         48.29         47.81        25.23 o                         
  -4  17   3         33.53         59.16        48.31 o                         
  -3  17   3         56.60         49.87        33.47 o                         
  -2  17   3        197.97        230.80        60.33 o                         
  -1  17   3         70.62        115.96        30.41 o                         
   0  17   3        265.06        343.56        96.00 o                         
   1  17   3        193.73        199.12        41.81 o                         
   2  17   3        140.15        207.12        40.15 o                         
   3  17   3        269.34        259.47        64.26 o                         
   4  17   3        153.27        163.09        42.73 o                         
  -4  18   3        264.39        389.37        83.32 o                         
  -3  18   3         59.86         71.61        21.29 o                         
  -2  18   3        372.04        421.78       176.05 o                         
  -1  18   3        122.84        124.96        46.97 o                         
   0  18   3        850.60        707.08       225.46 o                         
   1  18   3        218.70        202.64        39.53 o                         
   2  18   3         96.89        141.08        60.41 o                         
   3  18   3        198.65        229.30        46.50 o                         
   4  18   3        371.64        394.60       131.62 o                         
  -4  19   3          4.62         -0.49        40.64 o                         
  -3  19   3        145.94        184.59        66.19 o                         
  -2  19   3         25.90          0.84        19.61 o                         
  -1  19   3          7.57          3.49        20.62 o                         
   0  19   3        457.78        509.90       141.06 o                         
   1  19   3        707.01        668.44       186.76 o                         
   2  19   3        129.11        164.11        78.84 o                         
   3  19   3         94.34        121.79        30.92 o                         
   4  19   3         88.61         75.41        28.38 o                         
  -4  20   3         60.16         71.31        32.21 o                         
  -3  20   3         56.03        113.80        30.33 o                         
  -2  20   3        186.07        174.73        88.26 o                         
  -1  20   3         77.30        100.70        83.07 o                         
   0  20   3        399.02        525.68       257.84 o                         
   1  20   3          3.58          1.32        26.43 o                         
   2  20   3        249.99        308.99        80.98 o                         
   3  20   3        102.53        118.44        30.09 o                         
   4  20   3         33.77         28.42        31.07 o                         
  -4  21   3        164.33        279.86       115.83 o                         
  -3  21   3        143.67        181.22        73.35 o                         
  -2  21   3         95.93        204.33        87.99 o                         
  -1  21   3        906.71        712.30       420.17 o                         
   0  21   3        540.01        725.49       312.11 o                         
   1  21   3        276.49        321.79        89.15 o                         
   2  21   3        164.98        292.41        84.82 o                         
   3  21   3        211.18        243.45        56.77 o                         
   4  21   3         20.58         26.95        29.26 o                         
  -4  22   3          6.43         -4.62        29.35 o                         
  -3  22   3        133.88        143.83        96.05 o                         
  -2  22   3         14.83         80.32        38.89 o                         
  -1  22   3        290.32        370.78       140.53 o                         
   0  22   3       1156.33       1889.54       671.67 o                         
   1  22   3         79.32         86.49        42.26 o                         
   2  22   3         31.97        -11.40        49.34 o                         
   3  22   3         14.44         -7.44        40.84 o                         
  -3  23   3         19.44         43.68        69.06 o                         
  -2  23   3         53.59         92.92        36.47 o                         
  -1  23   3         88.26         91.69        63.98 o                         
   0  23   3        151.66        421.54       136.62 o                         
   1  23   3         99.65        123.25        65.92 o                         
   2  23   3        100.19        159.71        41.89 o                         
   3  23   3        112.81        155.02        53.79 o                         
  -3  24   3        125.81        231.41        64.95 o                         
  -2  24   3        211.20        171.89       111.66 o                         
  -1  24   3          1.51         23.01        58.92 o                         
   0  24   3        108.77        244.33       128.98 o                         
   1  24   3        100.37        132.61        90.98 o                         
   2  24   3        150.04        257.76        53.64 o                         
   3  24   3         18.23         18.79        54.06 o                         
  -3  25   3        191.13        244.86        51.17 o                         
  -2  25   3        204.07        317.06       108.02 o                         
  -1  25   3         67.44         67.85        65.33 o                         
   0  25   3         60.14        108.91       130.26 o                         
   1  25   3        265.40        260.82       137.40 o                         
   2  25   3        421.86        520.50       199.71 o                         
   3  25   3        127.44        245.71        70.43 o                         
  -3  26   3         96.34        162.39        68.80 o                         
  -2  26   3        142.04        183.31        82.37 o                         
  -1  26   3        134.10        206.87       110.41 o                         
   0  26   3         12.71         90.07        57.06 o                         
   1  26   3        117.85        159.12        80.43 o                         
   2  26   3         38.76         68.54        38.08 o                         
   3  26   3         67.58        117.30        39.53 o                         
  -3  27   3        231.52        259.99       109.85 o                         
  -2  27   3        177.18        283.89       118.63 o                         
  -1  27   3        103.93         96.75        68.90 o                         
   0  27   3         17.65        -66.02        63.80 o                         
   1  27   3         41.60        103.98       118.97 o                         
   2  27   3         67.89        152.52        59.49 o                         
  -2  28   3        193.25        249.27        96.16 o                         
  -1  28   3        470.55        528.60       195.95 o                         
   0  28   3         43.12        226.86        91.45 o                         
   1  28   3        226.82        434.51       196.18 o                         
   2  28   3         39.60         51.24        37.13 o                         
  -2  29   3         19.27         91.00        55.57 o                         
  -1  29   3         67.40        167.93        81.70 o                         
   0  29   3         25.65         13.41        70.28 o                         
   1  29   3        178.82        268.82       135.40 o                         
   2  29   3         69.36         96.31        45.79 o                         
  -2  30   3         20.70        -49.68        54.34 o                         
  -1  30   3         45.00        122.37        99.62 o                         
   0  30   3         74.50         95.53        86.74 o                         
   1  30   3        226.74        265.92       144.97 o                         
  -1  31   3         84.17         46.75        66.64 o                         
   0  31   3          4.80         17.82        60.95 o                         
   1  31   3         14.11         -7.99        64.37 o                         
   0  32   3         10.46         62.54        65.59 o                         
  -1 -30   4         83.46         48.98        60.34 o                         
   0 -30   4          0.63         15.70        56.49 o                         
   1 -30   4         42.23         38.72        87.15 o                         
  -1 -29   4         98.31         25.37        61.17 o                         
   0 -29   4         48.91         43.30        66.89 o                         
   1 -29   4         50.95         11.04        58.86 o                         
  -2 -28   4         69.16         46.07        57.06 o                         
  -1 -28   4          0.93         97.70        90.68 o                         
   0 -28   4         68.78        135.51       102.98 o                         
   1 -28   4          8.35         18.71        89.94 o                         
   2 -28   4         11.16        -21.62        84.40 o                         
  -2 -27   4         67.91         25.44        60.84 o                         
  -1 -27   4          1.09        -88.11        86.06 o                         
   0 -27   4        174.25        245.37       143.11 o                         
   1 -27   4        414.41        282.84       122.35 o                         
   2 -27   4        108.44         76.45        59.01 o                         
  -2 -26   4        229.80        124.21        87.36 o                         
  -1 -26   4         10.11          2.76        70.85 o                         
   0 -26   4        211.98        234.61       135.51 o                         
   1 -26   4         57.17         15.59        84.19 o                         
   2 -26   4        107.10         92.67        78.51 o                         
  -3 -25   4          4.22         28.78        53.38 o                         
  -2 -25   4        289.50        266.01        89.44 o                         
  -1 -25   4        133.05        104.98        80.02 o                         
   0 -25   4        794.56        895.73       479.12 o                         
   1 -25   4         36.73        -26.96        75.63 o                         
   2 -25   4         79.99         99.29        78.96 o                         
  -3 -24   4        146.17         30.23        56.53 o                         
  -2 -24   4        209.20        119.24        89.21 o                         
  -1 -24   4         10.87         -4.66        80.85 o                         
   0 -24   4        311.60        476.20       215.19 o                         
   1 -24   4        127.23        206.17        91.79 o                         
   2 -24   4         52.10         12.31        74.80 o                         
   3 -24   4         36.30         69.06        58.08 o                         
  -3 -23   4          0.30         49.33        79.26 o                         
  -2 -23   4         88.63         26.28        89.59 o                         
  -1 -23   4        228.08        137.72        83.51 o                         
   0 -23   4         11.58         -0.41        79.05 o                         
   1 -23   4         55.26         70.14        67.84 o                         
   2 -23   4          4.30         -9.81        59.57 o                         
   3 -23   4        111.25         66.26        53.97 o                         
  -3 -22   4        293.88        140.08        79.45 o                         
  -2 -22   4         21.44         59.50        77.53 o                         
  -1 -22   4         32.98         18.69        73.13 o                         
   0 -22   4        740.11        910.64       474.79 o                         
   1 -22   4         75.64         67.20        70.09 o                         
   2 -22   4        443.97        327.20       239.13 o                         
   3 -22   4        121.91        158.64        74.41 o                         
  -3 -21   4          8.75         73.19        71.19 o                         
  -2 -21   4         27.47          3.25        63.90 o                         
  -1 -21   4        102.01         52.09        70.79 o                         
   0 -21   4        295.25        349.97       141.84 o                         
   1 -21   4        110.23         66.07        94.48 o                         
   2 -21   4         36.16          0.10        68.23 o                         
   3 -21   4         23.15         21.72        69.25 o                         
  -4 -20   4        252.70        172.76        80.78 o                         
  -3 -20   4         44.29          2.45        56.14 o                         
  -2 -20   4        170.84        173.24        77.24 o                         
  -1 -20   4        230.31        123.23        84.05 o                         
   0 -20   4         19.47         94.33        72.31 o                         
   1 -20   4        157.78        137.56        82.88 o                         
   2 -20   4         19.00         26.38        62.67 o                         
   3 -20   4         60.37         78.55        64.27 o                         
  -4 -19   4         86.22         84.01        53.02 o                         
  -3 -19   4         34.78         37.40        69.75 o                         
  -2 -19   4         10.99        -76.93        67.31 o                         
  -1 -19   4        135.26        127.56        62.25 o                         
   0 -19   4       1872.76       1588.44      1201.44 o                         
   1 -19   4        174.90        266.56       108.75 o                         
   2 -19   4         59.15         65.82        65.22 o                         
   3 -19   4         86.92         67.22        67.33 o                         
   4 -19   4        233.45         32.31        77.79 o                         
  -4 -18   4        336.02        251.65       132.68 o                         
  -3 -18   4        204.65        147.41        79.87 o                         
  -2 -18   4        215.08        201.05        91.70 o                         
  -1 -18   4        240.34        204.42        67.75 o                         
   0 -18   4        510.78        716.43       215.50 o                         
   1 -18   4        267.55        179.89        94.30 o                         
   2 -18   4        348.05        345.22       121.30 o                         
   3 -18   4         41.21         37.17        51.24 o                         
   4 -18   4         89.75         67.14        46.91 o                         
  -4 -17   4        193.00        234.03        90.58 o                         
  -3 -17   4        316.43        299.18       129.17 o                         
  -2 -17   4        442.80        444.67       100.15 o                         
  -1 -17   4        244.46        174.24        97.11 o                         
   0 -17   4       1809.29       1878.77      1142.01 o                         
   1 -17   4        243.70        319.80       109.25 o                         
   2 -17   4        226.82        276.85       104.84 o                         
   3 -17   4        392.36        327.00       157.63 o                         
   4 -17   4        488.71        253.69       137.39 o                         
  -4 -16   4        172.72        188.65        79.28 o                         
  -3 -16   4        258.65        149.77        68.61 o                         
  -2 -16   4         45.48        101.46        61.00 o                         
  -1 -16   4        164.48        205.13        61.44 o                         
   0 -16   4         35.13        149.31        53.08 o                         
   1 -16   4       1733.47       1313.09       490.30 o                         
   2 -16   4       1050.08       1003.44       398.18 o                         
   3 -16   4         23.89         21.02        50.99 o                         
   4 -16   4        121.57         77.88        46.36 o                         
  -4 -15   4        257.59        218.55       104.08 o                         
  -3 -15   4         10.95         96.65        67.04 o                         
  -2 -15   4        548.77        426.59       211.11 o                         
  -1 -15   4        169.56        183.26        73.95 o                         
   0 -15   4       1387.45       1370.35       684.38 o                         
   1 -15   4       1546.11       1979.51       347.92 o                         
   2 -15   4        212.89        204.52        92.71 o                         
   3 -15   4         13.66         11.54        51.90 o                         
   4 -15   4        245.54        232.73        96.27 o                         
  -4 -14   4         78.21         59.64        58.98 o                         
  -3 -14   4        499.82        636.58       156.27 o                         
  -2 -14   4         17.92         10.58        54.09 o                         
  -1 -14   4        761.06        675.66       225.60 o                         
   0 -14   4         53.76         49.96        45.39 o                         
   1 -14   4        349.05        360.60       135.35 o                         
   2 -14   4        650.66        653.50       242.40 o                         
   3 -14   4        200.03        202.45       119.27 o                         
   4 -14   4          5.30          0.58        52.36 o                         
  -4 -13   4         90.57         61.61        53.60 o                         
  -3 -13   4        483.89        486.64        94.37 o                         
  -2 -13   4        543.94        548.85       188.31 o                         
  -1 -13   4        931.08        760.32       270.39 o                         
   0 -13   4       1464.81       1194.30       766.34 o                         
   1 -13   4       1894.39       2380.83       414.29 o                         
   2 -13   4        246.66        252.05        84.56 o                         
   3 -13   4        244.35        275.54        66.37 o                         
   4 -13   4        131.89         88.44        53.94 o                         
  -4 -12   4         15.73         24.32        52.41 o                         
  -3 -12   4        578.64        654.69       178.41 o                         
  -2 -12   4        263.34        208.83        57.78 o                         
  -1 -12   4        377.36        238.96        71.80 o                         
   0 -12   4        500.97        507.53       197.22 o                         
   1 -12   4        277.43        233.62        89.05 o                         
   2 -12   4        471.15        419.16       123.16 o                         
   3 -12   4        333.41        347.46       129.93 o                         
   4 -12   4         34.11          1.03       117.34 o                         
  -4 -11   4         28.87         44.26        61.27 o                         
  -3 -11   4        267.29        300.38        70.10 o                         
  -2 -11   4       1065.28       1674.52       294.59 o                         
  -1 -11   4       2509.45       3210.64       554.04 o                         
   0 -11   4        127.24        288.59        77.97 o                         
   1 -11   4        436.34        300.20       119.15 o                         
   2 -11   4        199.89        200.56        55.87 o                         
   3 -11   4        103.44        100.99        40.90 o                         
   4 -11   4         43.86         89.96        41.28 o                         
  -5 -10   4        150.46         98.43        78.20 o                         
  -4 -10   4         70.04         29.07        61.79 o                         
  -3 -10   4        333.49        453.63       112.56 o                         
  -2 -10   4        443.24        303.45       110.81 o                         
  -1 -10   4        480.93        511.07       129.63 o                         
   0 -10   4        219.76        315.18        66.96 o                         
   1 -10   4        887.56        658.48       144.70 o                         
   2 -10   4        382.55        364.52       117.80 o                         
   3 -10   4        428.21        394.42       117.00 o                         
   4 -10   4         21.98         16.64        38.51 o                         
  -5  -9   4        101.30        154.00        75.91 o                         
  -4  -9   4        138.08        161.20        60.35 o                         
  -3  -9   4         21.83         47.29        50.13 o                         
  -2  -9   4        523.07        655.40       200.66 o                         
  -1  -9   4       1642.14       1705.24       255.30 o                         
   0  -9   4        875.05       1342.64       305.53 o                         
   1  -9   4         18.63         18.86        23.33 o                         
   2  -9   4        440.78        352.09        89.89 o                         
   3  -9   4        185.63        218.20        57.83 o                         
   4  -9   4        365.81        308.50        99.36 o                         
  -5  -8   4        117.31        109.08        77.39 o                         
  -4  -8   4        251.52        227.75        89.57 o                         
  -3  -8   4         73.19         65.10        46.93 o                         
  -2  -8   4         41.81         46.93        24.10 o                         
  -1  -8   4        362.53        360.06        68.14 o                         
   0  -8   4        175.86        215.14        42.54 o                         
   1  -8   4          7.66          7.87        22.17 o                         
   2  -8   4        111.30        115.95        27.83 o                         
   3  -8   4         70.90         85.25        47.96 o                         
   4  -8   4         97.78         47.11        38.36 o                         
  -5  -7   4        107.41         82.19       112.74 o                         
  -4  -7   4         14.48         39.16        50.82 o                         
  -3  -7   4        192.97        192.05        56.69 o                         
  -2  -7   4        103.81        114.84        37.64 o                         
  -1  -7   4        546.19        439.60        64.59 o                         
   0  -7   4        719.96       1068.91       201.33 o                         
   1  -7   4        796.00        768.51       101.11 o                         
   2  -7   4        307.13        307.84        51.01 o                         
   3  -7   4        570.41        530.24        85.35 o                         
   4  -7   4        478.84        595.52       120.79 o                         
  -5  -6   4         45.93         44.23        66.30 o                         
  -4  -6   4        483.84        413.63       248.32 o                         
  -3  -6   4        408.98        423.64        59.26 o                         
  -2  -6   4         25.92         41.58        23.46 o                         
  -1  -6   4       1836.05       1814.72       218.14 o                         
   0  -6   4        397.08        423.60        85.72 o                         
   1  -6   4       3563.44       2908.57       348.87 o                         
   2  -6   4        271.08        274.70        47.20 o                         
   3  -6   4        177.24        162.07        34.42 o                         
   4  -6   4        480.96        404.44       128.18 o                         
   5  -6   4          5.49         48.37       136.06 o                         
  -5  -5   4        334.13        275.42       190.68 o                         
  -4  -5   4        137.99        165.69        73.15 o                         
  -3  -5   4        555.34        584.35        77.18 o                         
  -2  -5   4         86.19         73.21        22.45 o                         
  -1  -5   4        359.55        348.81        54.91 o                         
   0  -5   4        758.13        911.78       165.56 o                         
   1  -5   4       1181.09       1129.86       180.15 o                         
   2  -5   4        499.47        469.83        69.47 o                         
   3  -5   4        116.17        141.50        30.55 o                         
   4  -5   4       1403.37       1099.90       245.98 o                         
   5  -5   4         62.42         72.88        50.00 o                         
  -5  -4   4         13.68        -27.38        62.28 o                         
  -4  -4   4        392.03        500.64       106.16 o                         
  -3  -4   4         31.35         36.44        18.81 o                         
  -2  -4   4        101.77         86.11        25.03 o                         
  -1  -4   4        372.94        435.18        58.29 o                         
   0  -4   4       2936.47       3694.33       445.43 o                         
   1  -4   4        554.26        635.06        82.97 o                         
   2  -4   4        337.59        314.33        52.19 o                         
   3  -4   4        183.42        214.11        38.09 o                         
   4  -4   4        211.82        244.87        44.37 o                         
   5  -4   4         67.25         42.05        34.86 o                         
  -5  -3   4        242.76        143.93        61.39 o                         
  -4  -3   4        113.89        106.62        64.18 o                         
  -3  -3   4        308.80        356.68        52.78 o                         
  -2  -3   4       1149.80       1125.21       139.83 o                         
  -1  -3   4         84.36         82.37        22.40 o                         
   0  -3   4        342.52        406.01        57.68 o                         
   1  -3   4       1439.44       1389.27       172.72 o                         
   2  -3   4        134.03        138.56        30.81 o                         
   3  -3   4        100.35         93.06        25.50 o                         
   4  -3   4        771.11        700.37       103.55 o                         
   5  -3   4         49.21          8.23        58.77 o                         
  -4  -2   4         69.92         62.14        36.14 o                         
  -3  -2   4         54.97         63.92        22.45 o                         
  -2  -2   4        586.89        619.56        79.00 o                         
  -1  -2   4       3184.77       3204.36       386.09 o                         
   0  -2   4        147.61        202.58        37.62 o                         
   1  -2   4        412.77        436.13        59.72 o                         
   2  -2   4        584.92        572.22        78.15 o                         
   3  -2   4        135.55        159.94        30.15 o                         
   4  -2   4        515.84        477.69        97.68 o                         
   5  -2   4         21.05         14.72        31.27 o                         
  -4  -1   4        413.62        301.46        54.63 o                         
  -3  -1   4        316.15        367.34        54.53 o                         
  -2  -1   4       1231.65       1438.31       187.71 o                         
  -1  -1   4       1283.67       1232.06       152.09 o                         
   0  -1   4        125.50        142.80        27.80 o                         
   1  -1   4        131.91        140.34        29.31 o                         
   2  -1   4        424.85        372.81        58.38 o                         
   3  -1   4        492.90        458.68        75.05 o                         
   4  -1   4        108.69         87.02        26.03 o                         
   5  -1   4          3.32         12.99        29.16 o                         
  -4   0   4         14.96         27.84        18.81 o                         
  -3   0   4        230.37        244.62        41.10 o                         
  -2   0   4        275.26        284.66        41.03 o                         
  -1   0   4       3629.41       3605.57       434.90 o                         
   0   0   4       2883.57       3505.77       421.65 o                         
   1   0   4        713.27        595.68        80.88 o                         
   2   0   4        339.67        327.86        53.10 o                         
   3   0   4        283.08        279.39        47.73 o                         
   4   0   4          0.03          1.31        21.32 o                         
   5   0   4         30.28         18.76        24.70 o                         
  -4   1   4        413.92        423.36        64.83 o                         
  -3   1   4        315.10        331.07        51.20 o                         
  -2   1   4       1231.89       1390.20       172.79 o                         
  -1   1   4       1282.71       1178.54       145.65 o                         
   0   1   4        125.65        157.79        41.51 o                         
   1   1   4        131.44        152.10        29.39 o                         
   2   1   4        425.59        385.77        60.77 o                         
   3   1   4        493.62        505.44        71.89 o                         
   4   1   4        108.85         94.58        27.81 o                         
   5   1   4          3.31         16.07        23.89 o                         
  -4   2   4         70.04         79.38        23.28 o                         
  -3   2   4         54.67         50.56        18.18 o                         
  -2   2   4        586.56        597.47        78.43 o                         
  -1   2   4       3185.07       3025.06       363.84 o                         
   0   2   4        147.43        223.03        37.46 o                         
   1   2   4        411.83        390.23        57.56 o                         
   2   2   4        583.03        574.30        78.87 o                         
   3   2   4        135.32        165.76        30.74 o                         
   4   2   4        515.67        483.53        78.35 o                         
   5   2   4         20.81         30.45        24.85 o                         
  -5   3   4        242.93        152.21       103.23 o                         
  -4   3   4        114.25        125.76        50.64 o                         
  -3   3   4        308.98        282.98        65.47 o                         
  -2   3   4       1151.37        987.61       123.17 o                         
  -1   3   4         84.79         81.04        23.72 o                         
   0   3   4        342.13        403.25        57.26 o                         
   1   3   4       1440.51       1262.22       172.27 o                         
   2   3   4        134.29        123.28        28.59 o                         
   3   3   4        100.61        103.08        37.98 o                         
   4   3   4        771.13        713.33       118.38 o                         
   5   3   4         49.10         70.09        38.97 o                         
  -5   4   4         13.61          7.21        17.57 o                         
  -4   4   4        392.19        442.98       132.67 o                         
  -3   4   4         31.91         36.71        15.03 o                         
  -2   4   4        101.51         99.66        22.83 o                         
  -1   4   4        372.89        412.25        57.45 o                         
   0   4   4       2937.63       3064.02       700.22 o                         
   1   4   4        556.03        560.87        75.96 o                         
   2   4   4        336.32        275.56        50.35 o                         
   3   4   4        183.72        181.26        35.54 o                         
   4   4   4        211.70        266.96        46.07 o                         
   5   4   4         67.41         86.89        40.97 o                         
  -4   5   4        138.39        162.78        55.19 o                         
  -3   5   4        554.90        464.28        88.85 o                         
  -2   5   4         86.40         73.87        19.51 o                         
  -1   5   4        359.08        314.35        77.76 o                         
   0   5   4        757.48       1077.80       267.86 o                         
   1   5   4       1178.42       1055.03       129.99 o                         
   2   5   4        499.68        458.16        82.97 o                         
   3   5   4        116.42        139.61        29.43 o                         
   4   5   4       1403.26       1161.56       245.76 o                         
   5   5   4         62.42        120.23        32.36 o                         
  -5   6   4         45.88         34.02        78.10 o                         
  -4   6   4        483.78        411.12       295.45 o                         
  -3   6   4        410.87        362.83        67.81 o                         
  -2   6   4         25.72         36.36        16.32 o                         
  -1   6   4       1836.03       1594.22       276.47 o                         
   0   6   4        397.02        595.30       116.35 o                         
   1   6   4       3562.87       2521.96       565.96 o                         
   2   6   4        273.48        276.38        46.99 o                         
   3   6   4        177.40        181.47        55.71 o                         
   4   6   4        480.08        535.79        96.10 o                         
  -5   7   4        107.41        129.08       107.19 o                         
  -4   7   4         14.41         40.51        17.97 o                         
  -3   7   4        193.07        197.62        33.81 o                         
  -2   7   4        104.54         86.62        19.89 o                         
  -1   7   4        546.41        545.55       116.87 o                         
   0   7   4        719.81        985.28       209.61 o                         
   1   7   4        795.00        676.79       117.23 o                         
   2   7   4        305.51        303.95        56.83 o                         
   3   7   4        570.09        560.28       127.64 o                         
   4   7   4        478.78        453.66        77.84 o                         
  -5   8   4        117.31        116.34        56.20 o                         
  -4   8   4        251.26        316.23        52.89 o                         
  -3   8   4         72.76         79.21        18.99 o                         
  -2   8   4         42.16         38.22        16.64 o                         
  -1   8   4        362.23        344.38        52.05 o                         
   0   8   4        176.70        227.42        45.89 o                         
   1   8   4          7.86          6.92        19.34 o                         
   2   8   4        110.63         98.22        23.94 o                         
   3   8   4         70.65         99.97        33.48 o                         
   4   8   4         97.40         97.98        26.24 o                         
  -5   9   4        101.37        122.08       152.87 o                         
  -4   9   4        138.33        178.02        39.85 o                         
  -3   9   4         21.82         65.62        27.91 o                         
  -2   9   4        522.71        614.06       125.96 o                         
  -1   9   4       1642.30       1472.21       250.70 o                         
   0   9   4        875.09       1260.06       286.99 o                         
   1   9   4         18.49         22.81        19.62 o                         
   2   9   4        442.36        371.18       102.07 o                         
   3   9   4        185.85        225.38        63.27 o                         
   4   9   4        366.45        361.40        75.65 o                         
  -5  10   4        150.25        239.85       176.38 o                         
  -4  10   4         69.94         64.34        45.77 o                         
  -3  10   4        334.15        309.99        81.92 o                         
  -2  10   4        442.16        421.98        79.90 o                         
  -1  10   4        480.48        399.35       113.11 o                         
   0  10   4        219.25        331.77        70.99 o                         
   1  10   4        886.73        678.12       109.05 o                         
   2  10   4        383.51        658.69       131.37 o                         
   3  10   4        426.95        429.95        97.69 o                         
   4  10   4         21.96         71.67        26.30 o                         
  -4  11   4         29.10         39.03        22.35 o                         
  -3  11   4        266.25        251.73        47.86 o                         
  -2  11   4       1063.53        994.98       249.01 o                         
  -1  11   4       2512.61       1927.36       426.51 o                         
   0  11   4        126.91        140.12        72.73 o                         
   1  11   4        438.42        421.04        90.69 o                         
   2  11   4        199.40        191.05        38.92 o                         
   3  11   4        103.41        100.21        26.60 o                         
   4  11   4         43.60         28.17        25.31 o                         
  -4  12   4         15.69          9.05        23.02 o                         
  -3  12   4        578.60        632.98       110.85 o                         
  -2  12   4        262.35        236.82        95.52 o                         
  -1  12   4        376.15        337.71        66.79 o                         
   0  12   4        501.28        556.28       138.89 o                         
   1  12   4        277.01        272.61        46.75 o                         
   2  12   4        471.12        590.72       129.95 o                         
   3  12   4        334.53        361.95        78.38 o                         
   4  12   4         33.99         80.46        38.71 o                         
  -4  13   4         90.27        124.69        54.30 o                         
  -3  13   4        484.49        499.29        93.95 o                         
  -2  13   4        544.21        600.48       121.22 o                         
  -1  13   4        929.28        797.34       197.16 o                         
   0  13   4       1464.00       1849.68       513.28 o                         
   1  13   4       1891.99       1490.86       419.49 o                         
   2  13   4        246.62        264.50        59.08 o                         
   3  13   4        243.98        198.05        39.95 o                         
   4  13   4        132.11        175.50        38.22 o                         
  -4  14   4         78.30        111.94        46.57 o                         
  -3  14   4        500.32        574.70       131.88 o                         
  -2  14   4         17.92         26.28        23.04 o                         
  -1  14   4        761.84        742.46       146.63 o                         
   0  14   4         54.02         92.76        39.55 o                         
   1  14   4        349.58        353.16        86.38 o                         
   2  14   4        650.67        657.94       154.32 o                         
   3  14   4        200.47        272.77        50.71 o                         
   4  14   4          5.20          9.39        25.43 o                         
  -4  15   4        257.67        340.19        98.57 o                         
  -3  15   4         10.88         43.15        33.50 o                         
  -2  15   4        550.41        571.75       114.04 o                         
  -1  15   4        169.05        197.75        58.19 o                         
   0  15   4       1388.69       1659.60       516.93 o                         
   1  15   4       1548.42       1166.98       271.01 o                         
   2  15   4        213.35        231.34        44.35 o                         
   3  15   4         13.49         15.62        22.25 o                         
   4  15   4        245.14        245.99        51.86 o                         
  -4  16   4        172.59        232.29       117.12 o                         
  -3  16   4        258.16        408.27       112.24 o                         
  -2  16   4         45.51         67.93        47.78 o                         
  -1  16   4        164.87        166.14        52.03 o                         
   0  16   4         35.19         44.76        24.67 o                         
   1  16   4       1732.14       1367.26       395.15 o                         
   2  16   4       1049.46       1148.36       272.79 o                         
   3  16   4         23.74         20.38        22.16 o                         
   4  16   4        121.52        152.88        45.68 o                         
  -4  17   4        193.32        231.92        46.15 o                         
  -3  17   4        316.34        369.21        76.82 o                         
  -2  17   4        443.41        460.93       117.98 o                         
  -1  17   4        244.13        178.99        54.67 o                         
   0  17   4       1809.29       2503.51       842.96 o                         
   1  17   4        244.31        267.32        87.39 o                         
   2  17   4        227.12        332.05        60.85 o                         
   3  17   4        391.88        418.35        96.18 o                         
   4  17   4        488.80        501.18       272.51 o                         
  -4  18   4        335.42        446.51       131.06 o                         
  -3  18   4        204.74        270.64        51.10 o                         
  -2  18   4        215.17        178.97        84.26 o                         
  -1  18   4        240.04        226.61        44.61 o                         
   0  18   4        510.74        652.64       253.02 o                         
   1  18   4        267.16        265.90        81.83 o                         
   2  18   4        348.34        380.15       111.01 o                         
   3  18   4         41.21         78.63        39.15 o                         
   4  18   4         89.69        154.15        73.73 o                         
  -4  19   4         85.89        117.91        42.46 o                         
  -3  19   4         34.70         49.29        22.92 o                         
  -2  19   4         11.09         -4.02        25.59 o                         
  -1  19   4        134.79        105.23        32.36 o                         
   0  19   4       1872.94       2602.57       740.99 o                         
   1  19   4        175.51        235.36        55.08 o                         
   2  19   4         59.19         51.98        34.34 o                         
   3  19   4         86.78        122.03        49.06 o                         
  -4  20   4        252.47        430.05       158.20 o                         
  -3  20   4         44.30         72.17        29.33 o                         
  -2  20   4        171.47        229.64        43.02 o                         
  -1  20   4        229.83        212.49        71.60 o                         
   0  20   4         19.47          2.59        56.28 o                         
   1  20   4        158.63        169.77        40.37 o                         
   2  20   4         18.69         37.08        28.37 o                         
   3  20   4         60.12         42.62        31.38 o                         
  -3  21   4          8.99         31.76        24.50 o                         
  -2  21   4         27.50         -8.10        58.77 o                         
  -1  21   4        101.91         58.22       114.49 o                         
   0  21   4        294.79        398.23       143.77 o                         
   1  21   4        110.15        232.35        66.93 o                         
   2  21   4         35.94         59.57        43.69 o                         
   3  21   4         23.18         53.48        31.93 o                         
  -3  22   4        294.17        322.00        83.53 o                         
  -2  22   4         21.36         23.40        32.16 o                         
  -1  22   4         32.92         62.64        33.46 o                         
   0  22   4        739.78       1293.58       265.23 o                         
   1  22   4         75.86         62.06        59.29 o                         
   2  22   4        444.66        503.01       136.27 o                         
   3  22   4        121.67        174.32        43.66 o                         
  -3  23   4          0.28         -3.31        27.71 o                         
  -2  23   4         88.46         83.43        44.42 o                         
  -1  23   4        228.06        213.69        92.76 o                         
   0  23   4         11.50         29.04        34.12 o                         
   1  23   4         55.45         76.54        56.41 o                         
   2  23   4          4.29         52.99        34.07 o                         
   3  23   4        110.99         96.64        56.64 o                         
  -3  24   4        146.07        133.64        65.05 o                         
  -2  24   4        209.06        292.70       109.97 o                         
  -1  24   4         10.86         14.52        22.25 o                         
   0  24   4        311.50        458.35        97.68 o                         
   1  24   4        127.12        178.43        85.18 o                         
   2  24   4         52.16         57.96        37.73 o                         
   3  24   4         36.17        174.01        65.17 o                         
  -3  25   4          4.20         20.69        31.13 o                         
  -2  25   4        288.87        487.87       136.30 o                         
  -1  25   4        133.29        203.94        79.75 o                         
   0  25   4        794.51       1303.53       331.57 o                         
   1  25   4         36.83         23.18        41.13 o                         
   2  25   4         79.75        141.48        46.68 o                         
  -2  26   4        230.54        264.01        67.43 o                         
  -1  26   4         10.20         37.26        28.18 o                         
   0  26   4        212.32        685.10       171.40 o                         
   1  26   4         57.20         51.07        57.55 o                         
   2  26   4        107.21        159.70        46.04 o                         
  -2  27   4         67.71        111.36        35.67 o                         
  -1  27   4          1.10        -26.70        26.84 o                         
   0  27   4        174.07        397.64       138.60 o                         
   1  27   4        414.29        557.20       142.66 o                         
   2  27   4        108.67        188.80        48.93 o                         
  -2  28   4         69.25        146.83        43.60 o                         
  -1  28   4          0.93         27.78        88.09 o                         
   0  28   4         69.00        147.14        43.66 o                         
   1  28   4          8.32         31.98        73.50 o                         
   2  28   4         11.26        -79.81       113.62 o                         
  -1  29   4         98.30        137.52        56.06 o                         
   0  29   4         48.94         90.64        75.57 o                         
   1  29   4         51.01        198.76        77.46 o                         
  -1  30   4         83.72        143.88        45.03 o                         
   0  30   4          0.60        -19.28        29.11 o                         
   1  30   4         42.26         64.59       175.75 o                         
  -1 -28   5          3.25         38.19        92.68 o                         
   0 -28   5         15.29         25.35        57.97 o                         
  -1 -27   5          4.21         34.70        58.57 o                         
   0 -27   5        133.59        149.16        64.97 o                         
   1 -27   5         77.81         63.17        59.18 o                         
  -2 -26   5         75.60         25.02        57.62 o                         
  -1 -26   5         54.95         36.88        65.75 o                         
   0 -26   5        144.12        183.16        99.33 o                         
   1 -26   5         37.46         -5.44        58.79 o                         
  -2 -25   5         25.16        -13.36        56.57 o                         
  -1 -25   5        243.02        145.15        99.48 o                         
   0 -25   5         50.61         76.95        87.93 o                         
   1 -25   5         39.64         -9.75       100.91 o                         
   2 -25   5        127.59        106.42        58.83 o                         
  -2 -24   5          1.00         -5.81        68.33 o                         
  -1 -24   5        164.30        221.58        89.59 o                         
   0 -24   5         72.92         98.06        77.44 o                         
   1 -24   5         51.04         47.95        87.46 o                         
   2 -24   5         94.06         97.97        58.76 o                         
  -2 -23   5         11.50         92.93        82.61 o                         
  -1 -23   5        113.19        101.53        64.33 o                         
   0 -23   5        155.79        203.47        77.60 o                         
   1 -23   5        168.29        133.92        81.12 o                         
   2 -23   5         26.32         38.64        72.97 o                         
  -3 -22   5        101.70         59.74        60.35 o                         
  -2 -22   5         19.26        -52.08        72.32 o                         
  -1 -22   5        418.74        299.78       183.66 o                         
   0 -22   5        322.62        628.21       272.77 o                         
   1 -22   5        229.08         95.70        72.26 o                         
   2 -22   5         68.04         80.83        77.39 o                         
  -3 -21   5          5.86        -11.14        56.68 o                         
  -2 -21   5        190.81        120.23        67.93 o                         
  -1 -21   5        369.02        324.00       139.07 o                         
   0 -21   5        313.75        416.50       198.63 o                         
   1 -21   5        374.66        326.61       141.48 o                         
   2 -21   5          2.60         21.26        72.72 o                         
   3 -21   5         56.03         27.98        52.59 o                         
  -3 -20   5         55.50         63.33        80.21 o                         
  -2 -20   5         23.21         19.42        73.34 o                         
  -1 -20   5        204.84        192.58        78.90 o                         
   0 -20   5        179.75        165.51        78.10 o                         
   1 -20   5        416.19        319.33       136.17 o                         
   2 -20   5        161.99        165.22        87.25 o                         
   3 -20   5        174.49        164.54        55.01 o                         
  -3 -19   5         44.76         29.66        78.76 o                         
  -2 -19   5        113.63         77.02        67.29 o                         
  -1 -19   5        120.19         92.15        64.18 o                         
   0 -19   5        723.57        880.92       495.84 o                         
   1 -19   5        302.38        246.49        95.31 o                         
   2 -19   5         25.83         17.00        62.35 o                         
   3 -19   5        177.09        128.09        67.92 o                         
  -3 -18   5         12.92        -23.45        73.89 o                         
  -2 -18   5        133.68        138.76        61.99 o                         
  -1 -18   5         58.26         95.89        81.84 o                         
   0 -18   5         30.64         17.59       103.79 o                         
   1 -18   5        153.75         69.96        59.32 o                         
   2 -18   5        189.40        166.81        84.95 o                         
   3 -18   5         50.96         19.15        62.17 o                         
  -4 -17   5         32.23         58.21        92.87 o                         
  -3 -17   5         23.11         45.96        63.22 o                         
  -2 -17   5         67.36          6.88        59.18 o                         
  -1 -17   5        303.72        305.40        75.79 o                         
   0 -17   5        291.07        475.96       160.04 o                         
   1 -17   5         73.55         46.42        54.68 o                         
   2 -17   5          3.83        -57.19        59.39 o                         
   3 -17   5         20.62         48.47        59.68 o                         
  -4 -16   5         35.01         28.85        52.79 o                         
  -3 -16   5        147.36         62.45        65.83 o                         
  -2 -16   5        169.62        147.48        97.71 o                         
  -1 -16   5        376.49        381.89       107.74 o                         
   0 -16   5        109.76        123.67        73.71 o                         
   1 -16   5         84.23         43.71        70.61 o                         
   2 -16   5         39.62         33.31        54.08 o                         
   3 -16   5        110.04         46.00        57.08 o                         
  -4 -15   5        264.91        195.74        91.73 o                         
  -3 -15   5        136.91        145.97        68.95 o                         
  -2 -15   5         20.04         -7.38        54.73 o                         
  -1 -15   5        204.10        275.27        86.52 o                         
   0 -15   5        834.83        750.73       383.54 o                         
   1 -15   5        237.75        283.30        76.42 o                         
   2 -15   5         60.72        102.46        54.08 o                         
   3 -15   5        118.77         74.40       116.23 o                         
  -4 -14   5        147.21        114.27        82.09 o                         
  -3 -14   5         26.50         20.35        63.59 o                         
  -2 -14   5         80.44        155.73        59.47 o                         
  -1 -14   5        616.03        535.30       122.62 o                         
   0 -14   5         86.47        161.20        74.96 o                         
   1 -14   5         95.22         78.81        49.56 o                         
   2 -14   5        213.46        146.23        89.51 o                         
   3 -14   5        370.08        303.86        97.05 o                         
   4 -14   5         25.37          3.78        39.59 o                         
  -4 -13   5        121.98        124.15        85.86 o                         
  -3 -13   5         83.37        103.96        69.24 o                         
  -2 -13   5        134.13        156.42        57.85 o                         
  -1 -13   5        414.84        421.79       106.41 o                         
   0 -13   5        142.15         95.39        64.38 o                         
   1 -13   5        366.54        375.50       131.67 o                         
   2 -13   5         54.57         35.76        39.91 o                         
   3 -13   5         23.12         40.32        46.82 o                         
   4 -13   5        156.53        128.69        53.92 o                         
  -4 -12   5        143.88        121.11        77.06 o                         
  -3 -12   5         69.71         40.85        52.31 o                         
  -2 -12   5        339.53        319.26       105.19 o                         
  -1 -12   5         81.48         88.11        43.38 o                         
   0 -12   5        235.86        230.63        64.90 o                         
   1 -12   5        198.32        167.26        54.28 o                         
   2 -12   5         10.75         -5.24        36.38 o                         
   3 -12   5        502.64        483.52       180.40 o                         
   4 -12   5         74.07         33.51        68.72 o                         
  -4 -11   5         32.58         -2.20        69.69 o                         
  -3 -11   5         76.71        109.85        54.81 o                         
  -2 -11   5        177.22        164.32        67.74 o                         
  -1 -11   5       1649.43       1497.17       196.20 o                         
   0 -11   5         81.13        116.94        33.09 o                         
   1 -11   5        471.09        360.53       100.09 o                         
   2 -11   5        345.92        173.34        98.54 o                         
   3 -11   5        141.91        149.43        49.32 o                         
   4 -11   5        219.68        158.99        63.16 o                         
  -4 -10   5        102.38         66.58        63.70 o                         
  -3 -10   5        186.44        147.17        57.99 o                         
  -2 -10   5         41.81          8.02        41.54 o                         
  -1 -10   5        310.13        271.97        50.52 o                         
   0 -10   5          2.91          6.65        23.39 o                         
   1 -10   5          3.73         11.54        24.24 o                         
   2 -10   5        249.53        215.46        63.29 o                         
   3 -10   5          3.04         69.42        41.23 o                         
   4 -10   5        359.11        160.43       115.47 o                         
  -4  -9   5        105.23         91.14        60.87 o                         
  -3  -9   5         48.60         85.08        52.30 o                         
  -2  -9   5         35.60         32.88        23.48 o                         
  -1  -9   5        427.76        432.62        64.18 o                         
   0  -9   5        106.15        146.89        33.81 o                         
   1  -9   5       2104.89       1856.14       227.73 o                         
   2  -9   5         18.80         19.64        36.48 o                         
   3  -9   5         27.08          2.69        37.19 o                         
   4  -9   5        363.13        275.59       133.95 o                         
  -4  -8   5         41.45         43.72        56.21 o                         
  -3  -8   5          3.78        -27.64        44.90 o                         
  -2  -8   5         29.71         40.67        24.81 o                         
  -1  -8   5        157.79        143.32        32.90 o                         
   0  -8   5        130.71        170.02        34.60 o                         
   1  -8   5       1343.95       1376.14       172.18 o                         
   2  -8   5        132.30        124.88        30.68 o                         
   3  -8   5        164.20        234.37        45.79 o                         
   4  -8   5        457.75        347.83        87.91 o                         
  -4  -7   5          8.92         72.56        52.96 o                         
  -3  -7   5        363.51        400.13        60.58 o                         
  -2  -7   5         57.99         63.72        25.23 o                         
  -1  -7   5         86.58         53.34        32.36 o                         
   0  -7   5        125.74        172.54        33.45 o                         
   1  -7   5       1042.71       1058.68       154.82 o                         
   2  -7   5        133.66        149.36        31.22 o                         
   3  -7   5         63.39        -66.14       103.08 o                         
   4  -7   5        152.02        151.59        81.72 o                         
  -4  -6   5        242.08        190.87        61.39 o                         
  -3  -6   5         88.82         71.55        25.10 o                         
  -2  -6   5         85.49         82.64        25.52 o                         
  -1  -6   5        485.63        438.28        61.73 o                         
   0  -6   5        132.65        238.07        59.26 o                         
   1  -6   5       2086.54       1943.21       240.14 o                         
   2  -6   5        397.60        390.76        61.71 o                         
   3  -6   5         16.87         46.75        30.96 o                         
   4  -6   5        299.79        363.20        67.77 o                         
  -4  -5   5         77.93         67.40        48.94 o                         
  -3  -5   5        215.15        219.43        36.40 o                         
  -2  -5   5         21.76         26.42        20.01 o                         
  -1  -5   5        390.47        353.59        54.44 o                         
   0  -5   5       3085.91       3894.55       471.32 o                         
   1  -5   5        562.11        582.08        79.52 o                         
   2  -5   5         87.58         73.14        26.05 o                         
   3  -5   5        184.76        176.73        40.90 o                         
   4  -5   5          3.45         -4.88        25.60 o                         
  -4  -4   5          6.25         13.43        23.87 o                         
  -3  -4   5        303.77        327.16        49.27 o                         
  -2  -4   5        194.43        220.95        37.30 o                         
  -1  -4   5         68.58         95.49        37.57 o                         
   0  -4   5         73.66        114.49        26.53 o                         
   1  -4   5       1278.81       1068.28       137.80 o                         
   2  -4   5          7.58          4.23        25.43 o                         
   3  -4   5        185.10        171.02        37.85 o                         
   4  -4   5        105.94        117.38        34.08 o                         
  -4  -3   5         19.12         31.84        24.45 o                         
  -3  -3   5         29.00         59.76        22.92 o                         
  -2  -3   5        140.44        137.80        34.80 o                         
  -1  -3   5        454.08        437.74        62.40 o                         
   0  -3   5        292.05        416.30        61.51 o                         
   1  -3   5       1032.74        868.20       112.34 o                         
   2  -3   5        348.05        348.80        57.34 o                         
   3  -3   5         21.20         27.80        23.15 o                         
   4  -3   5         28.64         70.22        27.00 o                         
  -4  -2   5        111.48        115.04        32.59 o                         
  -3  -2   5        452.36        506.12        67.67 o                         
  -2  -2   5        609.31        597.18        80.71 o                         
  -1  -2   5        147.48        132.93        28.16 o                         
   0  -2   5        936.44       1011.11       129.10 o                         
   1  -2   5        334.77        267.90        48.11 o                         
   2  -2   5        836.07        716.58        98.35 o                         
   3  -2   5        216.50        272.56        53.02 o                         
   4  -2   5        410.30        414.22        71.99 o                         
  -4  -1   5         61.58         59.15        43.82 o                         
  -3  -1   5         70.41         75.33        22.87 o                         
  -2  -1   5        302.40        272.81        43.06 o                         
  -1  -1   5        507.17        480.92        70.78 o                         
   0  -1   5        557.29        673.22        88.41 o                         
   1  -1   5         82.33         78.61        24.91 o                         
   2  -1   5         54.38        105.51        33.15 o                         
   3  -1   5        112.53        125.04        30.33 o                         
   4  -1   5         84.94        123.93        32.87 o                         
  -4   0   5        135.59        150.48        39.85 o                         
  -3   0   5       1885.97       2001.63       244.49 o                         
  -2   0   5       1504.02       1472.74       182.05 o                         
  -1   0   5         12.97         28.50        17.55 o                         
   0   0   5        487.91        521.29        76.42 o                         
   1   0   5        212.18        164.85        35.97 o                         
   2   0   5       3061.60       2707.04       347.17 o                         
   3   0   5        128.88        159.36        35.77 o                         
   4   0   5          3.10         21.13        25.44 o                         
  -5   1   5         29.10         16.00        93.34 o                         
  -4   1   5         61.54         55.15        42.83 o                         
  -3   1   5         70.29         53.36        20.02 o                         
  -2   1   5        302.98        274.34        43.30 o                         
  -1   1   5        509.04        456.89        68.04 o                         
   0   1   5        557.72        690.14        90.69 o                         
   1   1   5         81.80         83.84        24.08 o                         
   2   1   5         54.44         96.96        25.71 o                         
   3   1   5        113.31        104.10        40.95 o                         
   4   1   5         84.45        125.92        35.34 o                         
  -4   2   5        111.59        135.26        34.87 o                         
  -3   2   5        450.42        453.50        65.88 o                         
  -2   2   5        608.37        579.39        78.82 o                         
  -1   2   5        147.27        137.39        28.66 o                         
   0   2   5        937.24        980.78       125.00 o                         
   1   2   5        333.30        301.49        51.09 o                         
   2   2   5        835.27        722.46        97.57 o                         
   3   2   5        216.83        278.99        66.50 o                         
   4   2   5        410.20        369.39       209.54 o                         
  -4   3   5         19.30          0.57        21.83 o                         
  -3   3   5         28.99         24.27        28.13 o                         
  -2   3   5        140.43        124.16        25.12 o                         
  -1   3   5        455.87        407.87        60.11 o                         
   0   3   5        292.29        421.09        60.39 o                         
   1   3   5       1033.95        774.88       119.07 o                         
   2   3   5        348.92        336.44        53.18 o                         
   3   3   5         21.22          4.11        33.28 o                         
   4   3   5         28.71         68.30        28.16 o                         
  -4   4   5          6.16         21.13        22.10 o                         
  -3   4   5        304.52        299.37        48.91 o                         
  -2   4   5        194.24        182.98        34.76 o                         
  -1   4   5         68.46         83.13        47.57 o                         
   0   4   5         73.83        111.13        23.91 o                         
   1   4   5       1277.36        888.08       171.79 o                         
   2   4   5          7.46         17.60        20.52 o                         
   3   4   5        185.60        156.48        36.28 o                         
   4   4   5        106.15        154.17        37.14 o                         
  -4   5   5         77.99         99.23        61.65 o                         
  -3   5   5        214.53        217.34        39.96 o                         
  -2   5   5         21.88         20.78        17.35 o                         
  -1   5   5        390.05        329.65        57.08 o                         
   0   5   5       3086.43       3233.86       663.39 o                         
   1   5   5        561.00        531.75        80.39 o                         
   2   5   5         87.61         72.18        25.15 o                         
   3   5   5        184.72        193.61        41.28 o                         
   4   5   5          3.45         11.66        39.71 o                         
  -4   6   5        242.17        259.56       113.58 o                         
  -3   6   5         88.70         85.54        20.58 o                         
  -2   6   5         85.37         97.40        36.31 o                         
  -1   6   5        484.51        401.38        59.72 o                         
   0   6   5        132.43        243.97        57.83 o                         
   1   6   5       2089.02       1573.05       380.51 o                         
   2   6   5        397.41        373.71        89.48 o                         
   3   6   5         16.63         19.17        22.69 o                         
   4   6   5        299.30        334.01        83.21 o                         
  -4   7   5          8.98          1.59        25.03 o                         
  -3   7   5        364.03        349.65        60.08 o                         
  -2   7   5         57.85         60.85        23.20 o                         
  -1   7   5         86.80         80.96        22.30 o                         
   0   7   5        125.11        173.23        31.68 o                         
   1   7   5       1041.62        986.04       185.80 o                         
   2   7   5        133.83         95.66        36.30 o                         
   3   7   5         63.47         92.17        29.51 o                         
   4   7   5        151.71        139.43        40.25 o                         
  -4   8   5         41.23         78.97        27.28 o                         
  -3   8   5          3.83         11.99        28.79 o                         
  -2   8   5         29.78         31.18        20.13 o                         
  -1   8   5        157.17        136.94        37.67 o                         
   0   8   5        130.78        172.09        32.07 o                         
   1   8   5       1344.41       1164.51       254.65 o                         
   2   8   5        133.30        130.89        31.32 o                         
   3   8   5        164.75        229.06        41.79 o                         
   4   8   5        458.38        639.46       133.22 o                         
  -4   9   5        105.24        125.23        67.53 o                         
  -3   9   5         48.63         71.89        21.05 o                         
  -2   9   5         35.86         49.31        19.11 o                         
  -1   9   5        426.63        361.65        65.84 o                         
   0   9   5        106.62        136.06        36.53 o                         
   1   9   5       2108.74       1636.03       345.04 o                         
   2   9   5         18.85         48.43        37.60 o                         
   3   9   5         27.24         26.87        23.62 o                         
   4   9   5        363.04        358.54        84.09 o                         
  -4  10   5        102.41        102.20        27.53 o                         
  -3  10   5        186.77        181.86        51.28 o                         
  -2  10   5         41.66         44.61        19.27 o                         
  -1  10   5        309.19        283.59        59.79 o                         
   0  10   5          2.88         11.52        22.51 o                         
   1  10   5          3.82         23.19        20.64 o                         
   2  10   5        249.78        257.53        43.36 o                         
   3  10   5          2.98         26.19        24.42 o                         
   4  10   5        358.94        277.01        53.12 o                         
  -4  11   5         32.62         30.03        22.60 o                         
  -3  11   5         76.71        119.33        41.44 o                         
  -2  11   5        177.57        227.31        49.57 o                         
  -1  11   5       1651.12       1213.35       202.94 o                         
   0  11   5         81.04        123.82        31.05 o                         
   1  11   5        470.10        434.06        84.86 o                         
   2  11   5        345.76        458.62       131.92 o                         
   3  11   5        142.67        193.80        54.76 o                         
   4  11   5        219.85        268.76       146.26 o                         
  -4  12   5        143.56        209.54        40.33 o                         
  -3  12   5         69.01         95.63        42.48 o                         
  -2  12   5        339.71        280.61        79.98 o                         
  -1  12   5         81.71         34.81        54.52 o                         
   0  12   5        236.21        311.46        73.88 o                         
   1  12   5        198.02        195.93        40.30 o                         
   2  12   5         10.85         14.33        20.63 o                         
   3  12   5        501.94        622.70       157.31 o                         
   4  12   5         73.97        128.30        32.26 o                         
  -4  13   5        121.88        236.26        45.61 o                         
  -3  13   5         83.14         83.77        24.13 o                         
  -2  13   5        134.22        125.18        27.12 o                         
  -1  13   5        415.14        336.69        53.90 o                         
   0  13   5        142.54        135.43        46.10 o                         
   1  13   5        367.34        436.25       103.19 o                         
   2  13   5         54.45         21.46        23.35 o                         
   3  13   5         23.15         35.65        25.50 o                         
   4  13   5        156.46        285.85        76.85 o                         
  -4  14   5        147.15        188.88        71.94 o                         
  -3  14   5         26.33         29.42        39.28 o                         
  -2  14   5         80.06         75.20        47.65 o                         
  -1  14   5        615.75        521.76        96.81 o                         
   0  14   5         86.27         98.68        29.46 o                         
   1  14   5         95.13        116.50        37.97 o                         
   2  14   5        213.64        191.17        63.01 o                         
   3  14   5        368.90        348.68        70.19 o                         
   4  14   5         25.23         18.62        27.44 o                         
  -4  15   5        264.89        352.69       205.14 o                         
  -3  15   5        136.89        193.98        43.44 o                         
  -2  15   5         20.18         42.59        18.26 o                         
  -1  15   5        204.05        219.19        49.89 o                         
   0  15   5        833.47        948.75       254.90 o                         
   1  15   5        238.34        282.62        64.83 o                         
   2  15   5         61.06         92.27        29.38 o                         
   3  15   5        118.51        158.33        64.00 o                         
  -4  16   5         35.03         54.88        45.74 o                         
  -3  16   5        147.63        112.83        72.36 o                         
  -2  16   5        169.41        222.55        55.23 o                         
  -1  16   5        378.06        381.73        62.52 o                         
   0  16   5        109.84         89.72        25.18 o                         
   1  16   5         84.19        125.00        32.50 o                         
   2  16   5         39.69         43.97        26.73 o                         
   3  16   5        110.13        132.48        41.49 o                         
  -4  17   5         32.50         21.62       139.29 o                         
  -3  17   5         23.08         14.46        21.58 o                         
  -2  17   5         67.10         74.53        22.36 o                         
  -1  17   5        303.11        331.86        71.89 o                         
   0  17   5        290.98        373.48        84.40 o                         
   1  17   5         74.00         54.53        27.28 o                         
   2  17   5          3.95         18.37        27.05 o                         
   3  17   5         20.53         -6.18        30.38 o                         
  -3  18   5         12.92         37.31        35.91 o                         
  -2  18   5        133.69        149.19        36.30 o                         
  -1  18   5         58.81        106.76        38.59 o                         
   0  18   5         30.45         74.88        26.12 o                         
   1  18   5        153.83        197.06        44.16 o                         
   2  18   5        189.39        252.51        54.00 o                         
   3  18   5         51.20        105.28        35.86 o                         
  -3  19   5         44.66         96.95        48.72 o                         
  -2  19   5        113.79        124.14        76.96 o                         
  -1  19   5        120.63        122.93        46.64 o                         
   0  19   5        723.84       1237.29       263.03 o                         
   1  19   5        302.17        293.34        73.46 o                         
   2  19   5         25.62         28.99        31.61 o                         
   3  19   5        176.62        242.75        57.39 o                         
  -3  20   5         55.59        116.49        72.12 o                         
  -2  20   5         23.23         61.90        25.00 o                         
  -1  20   5        205.10        271.83        58.55 o                         
   0  20   5        179.76        347.30       106.18 o                         
   1  20   5        416.58        494.62        85.80 o                         
   2  20   5        162.80        271.86        85.08 o                         
   3  20   5        174.95        295.19       134.64 o                         
  -3  21   5          5.83          3.26        33.08 o                         
  -2  21   5        190.31        269.91        70.50 o                         
  -1  21   5        368.68        423.29        74.72 o                         
   0  21   5        312.88        532.35       116.53 o                         
   1  21   5        375.46        356.94        97.94 o                         
   2  21   5          2.61        -28.47        37.79 o                         
   3  21   5         55.97         65.71        34.27 o                         
  -3  22   5        101.58        130.50        36.15 o                         
  -2  22   5         19.31         44.95        57.05 o                         
  -1  22   5        418.97        506.72       132.39 o                         
   0  22   5        322.45        664.92       226.20 o                         
   1  22   5        229.42        165.65        56.49 o                         
   2  22   5         68.35         97.95        43.73 o                         
  -2  23   5         11.61         44.66        35.92 o                         
  -1  23   5        112.90        128.07        50.50 o                         
   0  23   5        155.48        178.67        44.47 o                         
   1  23   5        168.47        182.78        91.95 o                         
   2  23   5         26.35         79.82        50.07 o                         
  -2  24   5          0.99         -1.85        27.45 o                         
  -1  24   5        164.25        261.21       114.70 o                         
   0  24   5         72.99         83.63        57.93 o                         
   1  24   5         51.21         67.79        38.56 o                         
   2  24   5         93.80        128.80        61.15 o                         
  -2  25   5         25.18         -5.19        35.53 o                         
  -1  25   5        242.69        335.59        67.42 o                         
   0  25   5         50.67        205.76        89.00 o                         
   1  25   5         39.69         96.68        37.83 o                         
   2  25   5        127.51        126.30        53.46 o                         
  -2  26   5         75.58        106.23       119.29 o                         
  -1  26   5         54.94         68.12        53.56 o                         
   0  26   5        144.25        285.14        79.08 o                         
   1  26   5         37.29         75.70        69.19 o                         
  -1  27   5          4.21         27.57        29.08 o                         
   0  27   5        133.56        246.29        73.69 o                         
   1  27   5         77.94         91.71        35.97 o                         
   0  28   5         15.12         75.33        33.27 o                         
   0 -25   6         29.08         49.47        68.77 o                         
  -1 -24   6        161.23         94.93        70.18 o                         
   0 -24   6         15.90          2.88        54.93 o                         
   1 -24   6         38.96         63.17        54.70 o                         
  -1 -23   6        263.17        126.22        98.26 o                         
   0 -23   6        170.69        159.32        74.69 o                         
   1 -23   6        185.41         71.19        55.28 o                         
  -2 -22   6         53.74         52.97        52.38 o                         
  -1 -22   6        142.69        100.70        79.17 o                         
   0 -22   6        299.91        449.92       226.79 o                         
   1 -22   6         79.63        -11.49        63.99 o                         
  -2 -21   6         55.63         33.24        49.73 o                         
  -1 -21   6        538.39        588.74       255.74 o                         
   0 -21   6          8.11         69.49        74.89 o                         
   1 -21   6         38.85         86.18        87.49 o                         
   2 -21   6         18.37         -7.25        55.12 o                         
  -2 -20   6          7.21         15.14        73.74 o                         
  -1 -20   6         59.84          4.00        63.72 o                         
   0 -20   6        210.89        159.79       112.78 o                         
   1 -20   6        193.79        137.00        84.20 o                         
   2 -20   6         14.29         -6.88        56.10 o                         
  -3 -19   6         14.24         20.18        76.66 o                         
  -2 -19   6         23.17        -23.71        70.19 o                         
  -1 -19   6        233.16        117.99        69.09 o                         
   0 -19   6        571.52        497.61       230.61 o                         
   1 -19   6         82.09        -22.35        73.43 o                         
   2 -19   6        174.37        193.51        81.21 o                         
  -3 -18   6         58.81         73.43        51.33 o                         
  -2 -18   6        112.80        106.17        65.32 o                         
  -1 -18   6         38.46         11.25        75.78 o                         
   0 -18   6         62.98        129.07        83.17 o                         
   1 -18   6        142.60         59.47        66.63 o                         
   2 -18   6         53.48        -11.03        79.34 o                         
  -3 -17   6         63.21         71.87        49.67 o                         
  -2 -17   6         34.58         14.96        61.39 o                         
  -1 -17   6        269.85        230.22        97.15 o                         
   0 -17   6        502.13        422.39       260.68 o                         
   1 -17   6         38.37         41.27        67.05 o                         
   2 -17   6        146.68        105.29        76.15 o                         
   3 -17   6         73.76        -10.94        81.94 o                         
  -3 -16   6         43.69         77.37        56.00 o                         
  -2 -16   6        332.34        221.01       115.33 o                         
  -1 -16   6          6.28        -10.85        50.76 o                         
   0 -16   6        328.28        327.68       155.06 o                         
   1 -16   6        208.07        131.70        74.21 o                         
   2 -16   6         62.89          0.18        65.08 o                         
   3 -16   6        149.47         62.84        50.82 o                         
  -3 -15   6        113.42        161.51        78.82 o                         
  -2 -15   6         94.20        119.80        63.10 o                         
  -1 -15   6        240.86        236.63       102.94 o                         
   0 -15   6        285.08        507.91       186.40 o                         
   1 -15   6        122.98         58.60        63.14 o                         
   2 -15   6          1.65         85.93        57.15 o                         
   3 -15   6        104.80        105.11        48.75 o                         
  -3 -14   6         73.99         65.30        64.47 o                         
  -2 -14   6         21.25         -9.64        51.53 o                         
  -1 -14   6        242.70        184.84        63.23 o                         
   0 -14   6        114.69        136.90        60.87 o                         
   1 -14   6        369.82        362.76       115.33 o                         
   2 -14   6        121.20        180.71        72.01 o                         
   3 -14   6        184.50        117.55        62.78 o                         
  -3 -13   6        191.70        222.56        71.94 o                         
  -2 -13   6        183.89        162.85        76.03 o                         
  -1 -13   6        627.66        423.48       169.72 o                         
   0 -13   6        109.44        112.50        55.58 o                         
   1 -13   6         18.24         25.37        46.14 o                         
   2 -13   6        213.93        183.64        76.99 o                         
   3 -13   6        219.16        154.36        66.98 o                         
  -3 -12   6        312.91        236.65       104.07 o                         
  -2 -12   6          3.58          7.09        49.44 o                         
  -1 -12   6        317.38        261.40       102.76 o                         
   0 -12   6         35.31         86.23        36.18 o                         
   1 -12   6        184.43        157.58        39.63 o                         
   2 -12   6        150.88         25.37        51.56 o                         
   3 -12   6         13.47        -13.63        46.71 o                         
  -4 -11   6         51.87         61.98        44.71 o                         
  -3 -11   6         16.05        -16.99        51.27 o                         
  -2 -11   6         39.05         70.07        27.78 o                         
  -1 -11   6        266.30        204.14        48.91 o                         
   0 -11   6          8.02         11.79        25.71 o                         
   1 -11   6        204.45        181.48        48.36 o                         
   2 -11   6          3.48          5.93        33.67 o                         
   3 -11   6        170.88        120.27        61.15 o                         
  -4 -10   6          7.07         -3.60        43.31 o                         
  -3 -10   6        472.50        298.88       197.71 o                         
  -2 -10   6         75.98         83.11        32.27 o                         
  -1 -10   6        536.04        532.45        78.82 o                         
   0 -10   6         85.94        119.77        31.98 o                         
   1 -10   6        518.92        457.21        74.23 o                         
   2 -10   6         73.99         79.45        34.67 o                         
   3 -10   6         90.88         22.87        73.20 o                         
  -4  -9   6         27.94          6.43        43.01 o                         
  -3  -9   6        225.31        185.00        57.35 o                         
  -2  -9   6         58.14         40.38        27.05 o                         
  -1  -9   6       1247.04       1148.76       147.05 o                         
   0  -9   6          1.49         -6.81        24.08 o                         
   1  -9   6         55.02         44.22        25.59 o                         
   2  -9   6         12.77         13.43        30.77 o                         
   3  -9   6          7.50         37.03        36.12 o                         
  -4  -8   6         12.82         26.07        42.95 o                         
  -3  -8   6         21.52         36.94        29.11 o                         
  -2  -8   6        347.75        367.72        60.57 o                         
  -1  -8   6        343.51        334.87        52.61 o                         
   0  -8   6        264.41        293.52        52.24 o                         
   1  -8   6        451.41        411.62        68.69 o                         
   2  -8   6         26.34         31.17        32.51 o                         
   3  -8   6         76.97        101.17        38.51 o                         
  -4  -7   6         11.14         32.04        40.30 o                         
  -3  -7   6         99.89        103.17        52.48 o                         
  -2  -7   6        489.92        458.57        68.02 o                         
  -1  -7   6        642.68        622.15        88.09 o                         
   0  -7   6        133.97        184.30        38.71 o                         
   1  -7   6         20.18         22.22        32.50 o                         
   2  -7   6        567.57        563.22        88.98 o                         
   3  -7   6         77.13         85.37        40.48 o                         
  -4  -6   6         37.96         17.55        41.51 o                         
  -3  -6   6        181.53        206.72        57.18 o                         
  -2  -6   6        567.33        499.73        73.34 o                         
  -1  -6   6         13.23         10.70        22.48 o                         
   0  -6   6        615.72        686.42        97.70 o                         
   1  -6   6        411.18        433.16        65.03 o                         
   2  -6   6        393.87        347.91        83.05 o                         
   3  -6   6         32.65         59.71        37.54 o                         
   4  -6   6         24.71         -0.63        68.92 o                         
  -4  -5   6         72.71         95.68        30.91 o                         
  -3  -5   6         26.92         16.17        25.45 o                         
  -2  -5   6        298.80        342.04        54.00 o                         
  -1  -5   6         45.83         57.74        22.38 o                         
   0  -5   6        282.99        294.64        49.37 o                         
   1  -5   6         38.92         40.55        25.43 o                         
   2  -5   6        663.04        682.33       101.03 o                         
   3  -5   6        151.28        138.83        49.93 o                         
   4  -5   6         10.29         15.77        27.57 o                         
  -4  -4   6        101.48        133.52        37.43 o                         
  -3  -4   6        310.51        325.72        56.46 o                         
  -2  -4   6        111.99        121.71        28.91 o                         
  -1  -4   6         57.97         57.77        24.21 o                         
   0  -4   6        314.78        368.73        55.05 o                         
   1  -4   6       1126.99       1031.02       136.75 o                         
   2  -4   6        358.36        384.24        67.19 o                         
   3  -4   6         16.97         23.31        37.53 o                         
   4  -4   6        477.87        400.98        87.36 o                         
  -4  -3   6         90.84        108.30        36.27 o                         
  -3  -3   6         79.29         99.72        36.23 o                         
  -2  -3   6        108.53        145.70        30.89 o                         
  -1  -3   6         27.76         22.29        19.70 o                         
   0  -3   6         67.42         71.56        24.22 o                         
   1  -3   6        330.47        296.28        50.30 o                         
   2  -3   6        191.51        242.17        54.08 o                         
   3  -3   6        127.40        137.73        40.32 o                         
   4  -3   6         50.53         47.89        31.25 o                         
  -4  -2   6         49.97         68.69        30.58 o                         
  -3  -2   6        445.48        446.41       106.87 o                         
  -2  -2   6        212.05        219.91        39.46 o                         
  -1  -2   6        131.42        116.95        28.35 o                         
   0  -2   6        140.87        173.29        32.65 o                         
   1  -2   6        390.56        374.01        61.74 o                         
   2  -2   6        113.38         93.45        56.76 o                         
   3  -2   6         40.81         76.58        32.27 o                         
   4  -2   6         43.09         31.34        32.31 o                         
  -4  -1   6        144.73        265.09        55.63 o                         
  -3  -1   6          3.51          4.72        21.90 o                         
  -2  -1   6         69.76         56.32        38.91 o                         
  -1  -1   6         28.49         14.97        19.30 o                         
   0  -1   6        238.38        273.80        46.10 o                         
   1  -1   6        236.17        234.53        41.38 o                         
   2  -1   6         51.44         27.68        23.54 o                         
   3  -1   6        148.72        178.36        72.36 o                         
   4  -1   6        102.91         86.34        56.57 o                         
  -4   0   6         57.61         49.33        27.97 o                         
  -3   0   6          5.04         12.85        21.82 o                         
  -2   0   6        358.95        327.36        56.43 o                         
  -1   0   6         42.56         26.17        19.71 o                         
   0   0   6       1426.86       1579.61       232.46 o                         
   1   0   6         17.58         -0.37        25.70 o                         
   2   0   6        117.46        130.21        29.69 o                         
   3   0   6        383.11        362.28        95.10 o                         
   4   0   6         20.56         16.03        28.51 o                         
  -4   1   6        144.79        213.59        51.30 o                         
  -3   1   6          3.52         -0.33        20.28 o                         
  -2   1   6         70.10         72.48        21.28 o                         
  -1   1   6         28.41         14.03        19.47 o                         
   0   1   6        238.99        241.08        40.50 o                         
   1   1   6        236.63        196.46        40.32 o                         
   2   1   6         51.42         35.03        24.75 o                         
   3   1   6        148.54        258.98        54.67 o                         
   4   1   6        102.67        127.84        65.03 o                         
  -4   2   6         49.85         47.87        30.42 o                         
  -3   2   6        445.09        424.82       146.63 o                         
  -2   2   6        212.55        213.10        39.93 o                         
  -1   2   6        131.54        111.15        28.33 o                         
   0   2   6        141.34        121.91        29.10 o                         
   1   2   6        390.72        407.50        64.15 o                         
   2   2   6        113.90        144.66        36.29 o                         
   3   2   6         40.69         81.05        47.90 o                         
   4   2   6         43.19         39.31        30.96 o                         
  -4   3   6         90.79        145.27        68.94 o                         
  -3   3   6         79.35        105.58        26.32 o                         
  -2   3   6        107.12        113.21        28.65 o                         
  -1   3   6         27.64         25.10        18.62 o                         
   0   3   6         66.23         46.40        22.24 o                         
   1   3   6        330.63        298.81        51.45 o                         
   2   3   6        190.87        202.43        58.41 o                         
   3   3   6        127.56        168.99        43.21 o                         
   4   3   6         50.65         80.02        30.73 o                         
  -4   4   6        101.92        149.93        48.57 o                         
  -3   4   6        311.38        275.72        65.89 o                         
  -2   4   6        111.05         78.66        40.88 o                         
  -1   4   6         57.83         61.94        36.58 o                         
   0   4   6        316.00        354.44        75.04 o                         
   1   4   6       1126.87        927.68       181.66 o                         
   2   4   6        359.73        324.58        70.62 o                         
   3   4   6         16.95          9.39        30.15 o                         
   4   4   6        477.66        485.60       119.22 o                         
  -4   5   6         72.49         97.55        31.13 o                         
  -3   5   6         27.11         16.92        39.25 o                         
  -2   5   6        300.19        237.70        51.03 o                         
  -1   5   6         45.57         51.79        19.95 o                         
   0   5   6        282.43        248.16        66.92 o                         
   1   5   6         39.15         64.40        24.99 o                         
   2   5   6        663.61        592.85       130.16 o                         
   3   5   6        150.83        190.45        47.30 o                         
   4   5   6         10.22         14.45        28.61 o                         
  -4   6   6         38.22         52.76        25.39 o                         
  -3   6   6        181.45        159.42        87.61 o                         
  -2   6   6        565.32        469.29        72.01 o                         
  -1   6   6         13.37          4.67        19.23 o                         
   0   6   6        616.24        614.20       128.60 o                         
   1   6   6        409.48        385.52        62.94 o                         
   2   6   6        392.91        398.43        82.19 o                         
   3   6   6         32.70         60.85        32.02 o                         
  -4   7   6         11.17         23.12        22.61 o                         
  -3   7   6         99.60         87.62        27.83 o                         
  -2   7   6        491.08        442.41        70.38 o                         
  -1   7   6        642.61        544.52        82.87 o                         
   0   7   6        133.99        155.91        37.16 o                         
   1   7   6         20.52        -12.43        29.56 o                         
   2   7   6        566.63        545.45       118.05 o                         
   3   7   6         77.44         93.92        34.92 o                         
  -4   8   6         12.95          2.77        22.53 o                         
  -3   8   6         21.12         50.63        21.72 o                         
  -2   8   6        347.52        352.18        60.42 o                         
  -1   8   6        343.22        311.59        50.76 o                         
   0   8   6        264.27        310.70        67.61 o                         
   1   8   6        452.25        386.52        78.65 o                         
   2   8   6         26.05         10.71        25.94 o                         
   3   8   6         76.55         94.61        36.35 o                         
  -4   9   6         27.86         54.17        25.22 o                         
  -3   9   6        224.90        163.39        37.14 o                         
  -2   9   6         57.86         62.27        23.03 o                         
  -1   9   6       1247.32        812.50       200.15 o                         
   0   9   6          1.52          5.55        33.96 o                         
   1   9   6         55.10         70.07        23.09 o                         
   2   9   6         12.61         19.73        25.83 o                         
   3   9   6          7.52         64.30        30.98 o                         
  -4  10   6          7.05         -1.33        25.16 o                         
  -3  10   6        473.55       1039.02       254.99 o                         
  -2  10   6         76.28         87.52        48.56 o                         
  -1  10   6        535.67        530.24        80.98 o                         
   0  10   6         86.40         55.79        48.20 o                         
   1  10   6        518.18        496.65        91.36 o                         
   2  10   6         73.86         61.61        31.07 o                         
   3  10   6         91.37        131.92        80.86 o                         
  -4  11   6         52.13         29.10       108.59 o                         
  -3  11   6         16.08         21.61        38.47 o                         
  -2  11   6         38.74         36.73        19.32 o                         
  -1  11   6        266.56        227.70        44.46 o                         
   0  11   6          8.02         33.81        32.95 o                         
   1  11   6        203.65        226.87        54.90 o                         
   2  11   6          3.51         20.07        27.64 o                         
   3  11   6        171.75        163.96        75.74 o                         
  -3  12   6        313.07        195.08       104.74 o                         
  -2  12   6          3.59          8.67        44.44 o                         
  -1  12   6        317.48        281.25        77.85 o                         
   0  12   6         34.92         73.89        22.84 o                         
   1  12   6        184.39        207.26        72.67 o                         
   2  12   6        150.56        149.02        39.26 o                         
   3  12   6         13.41         25.26        38.14 o                         
  -3  13   6        191.38        246.38        71.95 o                         
  -2  13   6        183.96        234.92        49.73 o                         
  -1  13   6        627.80        611.31       108.22 o                         
   0  13   6        109.42        150.59        32.87 o                         
   1  13   6         17.94        -10.10        26.35 o                         
   2  13   6        214.20        280.39        59.40 o                         
   3  13   6        218.29        363.04        97.69 o                         
  -3  14   6         73.67         35.06        23.42 o                         
  -2  14   6         21.14         12.45        20.33 o                         
  -1  14   6        242.42        256.33        55.08 o                         
   0  14   6        114.35        170.66        53.26 o                         
   1  14   6        369.93        469.91       116.80 o                         
   2  14   6        121.34        228.26        51.25 o                         
   3  14   6        184.35        225.38        78.62 o                         
  -3  15   6        113.15        179.78        74.37 o                         
  -2  15   6         93.55        112.28        48.23 o                         
  -1  15   6        240.05        234.39        50.62 o                         
   0  15   6        284.58        448.86       104.69 o                         
   1  15   6        123.30        137.38        44.28 o                         
   2  15   6          1.64         24.00        33.21 o                         
   3  15   6        105.15        148.39        41.29 o                         
  -3  16   6         43.65         69.68        48.73 o                         
  -2  16   6        332.49        327.94       106.63 o                         
  -1  16   6          6.26         13.29        19.89 o                         
   0  16   6        329.33        464.42       100.33 o                         
   1  16   6        208.82        242.43        46.64 o                         
   2  16   6         63.07        135.46        38.10 o                         
   3  16   6        149.31        190.79        64.14 o                         
  -3  17   6         63.08         87.00        28.55 o                         
  -2  17   6         34.61         21.04        25.64 o                         
  -1  17   6        269.58        298.90        77.19 o                         
   0  17   6        500.88        623.99       123.95 o                         
   1  17   6         38.40         38.64        28.93 o                         
   2  17   6        146.37        195.65        69.95 o                         
  -3  18   6         59.02        136.37        68.50 o                         
  -2  18   6        112.85        114.20        54.03 o                         
  -1  18   6         38.54         80.55        27.45 o                         
   0  18   6         63.22        115.80        29.16 o                         
   1  18   6        142.74        166.60        45.25 o                         
   2  18   6         53.68         90.89        46.30 o                         
  -2  19   6         23.13         43.96        25.90 o                         
  -1  19   6        233.66        250.94        50.76 o                         
   0  19   6        570.77        752.61       172.56 o                         
   1  19   6         81.78         97.01        37.16 o                         
   2  19   6        174.31        295.50        68.12 o                         
  -2  20   6          7.18         -5.85        25.22 o                         
  -1  20   6         59.90        119.58        36.30 o                         
   0  20   6        210.93        399.45       112.00 o                         
   1  20   6        193.86        366.91       185.12 o                         
   2  20   6         14.18         75.77        35.47 o                         
  -2  21   6         55.85         74.33        28.49 o                         
  -1  21   6        538.89        873.88       250.30 o                         
   0  21   6          8.11         39.63        48.19 o                         
   1  21   6         38.73         61.55        40.92 o                         
   2  21   6         18.15         50.46        37.36 o                         
  -2  22   6         53.70         83.93        42.96 o                         
  -1  22   6        142.05        223.70        47.58 o                         
   0  22   6        299.74        822.70       243.92 o                         
   1  22   6         80.10         57.35        32.22 o                         
  -1  23   6        263.01        327.42       115.30 o                         
   0  23   6        170.51        212.70        45.54 o                         
   1  23   6        185.13        198.29       110.50 o                         
  -1  24   6        160.77        227.20        60.96 o                         
   0  24   6         15.92         -8.29        33.14 o                         
   1  24   6         39.01        117.37        45.93 o                         
   0  25   6         28.90         66.03        69.57 o                         
   0 -21   7         49.85         34.26        73.48 o                         
  -1 -20   7        103.78         83.90        50.36 o                         
   0 -20   7         13.56         27.35        50.36 o                         
  -1 -19   7        261.22         88.43        71.40 o                         
   0 -19   7         84.70         79.45        55.57 o                         
   1 -19   7         61.42         45.65        50.75 o                         
  -2 -18   7          8.55          0.03        68.01 o                         
  -1 -18   7        125.76         55.58        65.99 o                         
   0 -18   7        195.01        241.77        77.84 o                         
   1 -18   7        268.99        159.45        76.69 o                         
  -2 -17   7         20.28        -23.83        47.02 o                         
  -1 -17   7        272.26        190.08       135.49 o                         
   0 -17   7        236.53        284.68        94.26 o                         
   1 -17   7        117.01         51.83        76.61 o                         
  -2 -16   7         17.05         13.05        45.73 o                         
  -1 -16   7         35.75         44.93        59.50 o                         
   0 -16   7        183.55        243.39        83.28 o                         
   1 -16   7        163.95        149.44        74.91 o                         
   2 -16   7         72.36         17.57        52.89 o                         
  -2 -15   7         20.78         60.17        50.42 o                         
  -1 -15   7        330.38        234.15       112.13 o                         
   0 -15   7        304.94        332.46       138.20 o                         
   1 -15   7         70.68         27.99        67.79 o                         
   2 -15   7         49.15         33.55        50.92 o                         
  -2 -14   7         36.41         23.32        60.33 o                         
  -1 -14   7        100.60         79.96        55.30 o                         
   0 -14   7         82.84         67.80        57.50 o                         
   1 -14   7        383.71        275.65        82.31 o                         
   2 -14   7        101.55         71.28        51.57 o                         
  -3 -13   7         13.93        -28.25        72.88 o                         
  -2 -13   7        115.36        222.14        67.74 o                         
  -1 -13   7        717.04        791.09       113.64 o                         
   0 -13   7        209.56        243.54        85.70 o                         
   1 -13   7        210.02        268.82        58.16 o                         
   2 -13   7         21.62         79.20        54.98 o                         
  -3 -12   7        173.41         83.30        46.62 o                         
  -2 -12   7        102.92        121.11        60.40 o                         
  -1 -12   7        172.77        148.56        42.72 o                         
   0 -12   7        146.65        223.42        51.57 o                         
   1 -12   7        299.83        271.89        60.25 o                         
   2 -12   7         49.20         23.92        46.03 o                         
  -3 -11   7         51.57         30.03        46.68 o                         
  -2 -11   7        185.87        198.31        43.29 o                         
  -1 -11   7       1366.77       1383.65       179.73 o                         
   0 -11   7         89.19        121.31        45.08 o                         
   1 -11   7        368.14        330.74        76.36 o                         
   2 -11   7        114.01        131.47        48.72 o                         
  -3 -10   7         98.57         15.62        68.75 o                         
  -2 -10   7        195.37        233.51        54.96 o                         
  -1 -10   7        573.46        622.48        92.50 o                         
   0 -10   7        219.13        254.41        49.13 o                         
   1 -10   7        113.10         92.12        36.57 o                         
   2 -10   7        104.18         71.28        70.39 o                         
  -3  -9   7         14.71         26.96        29.65 o                         
  -2  -9   7         47.95         50.18        31.63 o                         
  -1  -9   7        576.02        575.74        85.23 o                         
   0  -9   7        167.35        218.49        49.85 o                         
   1  -9   7         19.95         30.93        29.65 o                         
   2  -9   7         21.71         21.74        43.71 o                         
   3  -9   7         78.00         37.44        62.17 o                         
  -3  -8   7         71.15         56.14        32.49 o                         
  -2  -8   7         51.30         53.16        44.04 o                         
  -1  -8   7        627.23        520.95        80.54 o                         
   0  -8   7        782.02       1046.43       146.95 o                         
   1  -8   7          1.56          3.56        28.10 o                         
   2  -8   7         93.37        253.27        79.77 o                         
   3  -8   7          4.82         -6.66        33.54 o                         
  -3  -7   7          3.69         -3.11        33.67 o                         
  -2  -7   7         63.39         66.75        31.26 o                         
  -1  -7   7        593.63        664.63        97.17 o                         
   0  -7   7        372.36        422.41        72.66 o                         
   1  -7   7         74.80         95.97        34.18 o                         
   2  -7   7         62.40         30.85        42.10 o                         
   3  -7   7         68.00        137.12        43.47 o                         
  -3  -6   7         77.66         64.28        33.28 o                         
  -2  -6   7         92.21        101.79        30.76 o                         
  -1  -6   7          2.05          9.72        48.66 o                         
   0  -6   7       1072.82       1503.67       224.14 o                         
   1  -6   7        138.64        145.82        39.68 o                         
   2  -6   7         37.25         -6.76        40.78 o                         
   3  -6   7         66.39         73.86        39.14 o                         
  -3  -5   7         46.26         67.11        43.20 o                         
  -2  -5   7          7.89         25.00        26.02 o                         
  -1  -5   7        110.72        100.47        30.51 o                         
   0  -5   7         65.10         69.84        27.54 o                         
   1  -5   7        510.87        620.44        95.07 o                         
   2  -5   7         43.24         33.00        41.62 o                         
   3  -5   7        191.92        208.16        51.00 o                         
  -3  -4   7         93.19        118.07        49.26 o                         
  -2  -4   7         47.87         74.30        26.26 o                         
  -1  -4   7        378.74        401.16        63.91 o                         
   0  -4   7        493.86        612.18        93.14 o                         
   1  -4   7        848.76        778.23       121.21 o                         
   2  -4   7        136.94        149.71        48.52 o                         
   3  -4   7        158.92        177.39        44.04 o                         
  -3  -3   7        148.37        160.39        42.35 o                         
  -2  -3   7        407.82        524.56        93.58 o                         
  -1  -3   7       1040.47        796.23       117.56 o                         
   0  -3   7        171.58        212.47        43.80 o                         
   1  -3   7         55.70         54.42        29.28 o                         
   2  -3   7         62.78        109.09        56.00 o                         
   3  -3   7        515.57        441.15        95.87 o                         
  -3  -2   7         42.99        109.90        37.73 o                         
  -2  -2   7        278.37        257.33        45.26 o                         
  -1  -2   7        276.28        260.19        44.90 o                         
   0  -2   7        529.62        692.89       101.38 o                         
   1  -2   7        113.29        120.64        33.56 o                         
   2  -2   7        146.25        116.89        43.72 o                         
   3  -2   7        258.95        178.22       145.77 o                         
  -3  -1   7        115.04        137.20        58.12 o                         
  -2  -1   7        704.93        635.28       158.01 o                         
  -1  -1   7       1207.12       1122.41       145.16 o                         
   0  -1   7         13.35         20.36        38.57 o                         
   1  -1   7         45.25         36.55        27.78 o                         
   2  -1   7         98.65        125.87        43.07 o                         
   3  -1   7        162.98        145.16        41.55 o                         
  -3   0   7        108.98         54.69        60.89 o                         
  -2   0   7        145.07        172.29        38.01 o                         
  -1   0   7         38.55         57.85        57.71 o                         
   0   0   7        105.61        134.03        33.16 o                         
   1   0   7         24.66         17.54        48.23 o                         
   2   0   7          7.83         30.31        38.52 o                         
   3   0   7        157.79        182.86        71.26 o                         
  -3   1   7        115.27        130.36        43.19 o                         
  -2   1   7        703.40        621.61        94.45 o                         
  -1   1   7       1206.22       1094.62       144.00 o                         
   0   1   7         13.40         24.99        23.43 o                         
   1   1   7         45.91         43.09        31.93 o                         
   2   1   7         98.03         99.27        42.56 o                         
   3   1   7        162.79        172.96        40.80 o                         
  -3   2   7         42.76        116.47        35.71 o                         
  -2   2   7        278.99        262.04        48.56 o                         
  -1   2   7        275.43        261.53        47.52 o                         
   0   2   7        529.17        630.29        96.91 o                         
   1   2   7        113.36         87.45        31.13 o                         
   2   2   7        146.12        137.07        46.70 o                         
   3   2   7        258.92        181.32        72.93 o                         
  -3   3   7        148.47         82.96        74.24 o                         
  -2   3   7        408.91        318.20        79.51 o                         
  -1   3   7       1038.98        833.28       124.64 o                         
   0   3   7        171.40        214.35        42.87 o                         
   1   3   7         55.38         13.54        31.07 o                         
   2   3   7         62.41         97.75        42.25 o                         
   3   3   7        514.63        526.47        84.72 o                         
  -3   4   7         93.27         57.70        40.89 o                         
  -2   4   7         47.77         37.23        21.25 o                         
  -1   4   7        378.53        355.22        61.62 o                         
   0   4   7        493.72        589.24       113.71 o                         
   1   4   7        851.06        680.98       171.61 o                         
   2   4   7        136.90        158.52        47.23 o                         
   3   4   7        159.30        190.52        45.76 o                         
  -3   5   7         45.92         54.36        36.42 o                         
  -2   5   7          7.87         31.42        34.32 o                         
  -1   5   7        110.89        100.86        31.47 o                         
   0   5   7         65.34         65.42        24.68 o                         
   1   5   7        510.94        508.13       128.28 o                         
   2   5   7         43.09         11.38        36.89 o                         
   3   5   7        192.22        235.83        52.42 o                         
  -3   6   7         77.82         75.04        28.92 o                         
  -2   6   7         92.30        106.38        28.11 o                         
  -1   6   7          2.08         -9.86        21.82 o                         
   0   6   7       1072.59       1218.95       220.12 o                         
   1   6   7        138.04        136.39        38.45 o                         
   2   6   7         37.77         72.37        39.13 o                         
   3   6   7         66.57        101.79        38.69 o                         
  -3   7   7          3.67        -16.91        26.52 o                         
  -2   7   7         63.27         50.98        25.14 o                         
  -1   7   7        593.46        553.15       106.34 o                         
   0   7   7        372.68        353.02        65.99 o                         
   1   7   7         75.01        101.61        33.43 o                         
   2   7   7         62.59         51.49        35.54 o                         
   3   7   7         67.95        118.59        44.15 o                         
  -3   8   7         71.54         60.41        29.57 o                         
  -2   8   7         51.82         84.24        47.86 o                         
  -1   8   7        627.43        450.63       106.40 o                         
   0   8   7        781.26        810.96       216.86 o                         
   1   8   7          1.64        -13.29        24.46 o                         
   2   8   7         93.01        213.68        53.71 o                         
   3   8   7          4.89         -4.41        31.27 o                         
  -3   9   7         14.79         -0.11        34.20 o                         
  -2   9   7         48.26         11.23        34.85 o                         
  -1   9   7        576.00        496.15        94.00 o                         
   0   9   7        167.55        199.27        75.81 o                         
   1   9   7         19.61         -1.26        55.21 o                         
   2   9   7         21.40         17.58        35.13 o                         
   3   9   7         78.10         -5.25        92.61 o                         
  -3  10   7         98.82         78.90        29.32 o                         
  -2  10   7        195.15        217.14        82.56 o                         
  -1  10   7        573.08        512.24       105.12 o                         
   0  10   7        220.38        216.41        46.63 o                         
   1  10   7        113.29        115.50        47.56 o                         
   2  10   7        104.14        122.22        41.06 o                         
  -3  11   7         52.13         72.89        31.83 o                         
  -2  11   7        185.79        185.50        39.61 o                         
  -1  11   7       1367.14        994.30       204.64 o                         
   0  11   7         88.49         98.01        28.42 o                         
   1  11   7        366.68        548.71       145.22 o                         
   2  11   7        114.39        173.07        47.32 o                         
  -3  12   7        173.66        120.84        60.28 o                         
  -2  12   7        102.90        157.70        37.40 o                         
  -1  12   7        172.64        180.45        41.28 o                         
   0  12   7        146.78        229.14        54.05 o                         
   1  12   7        300.54        298.95        76.19 o                         
   2  12   7         49.32         58.96        35.51 o                         
  -2  13   7        115.15        191.12        42.50 o                         
  -1  13   7        717.28        852.47       198.15 o                         
   0  13   7        209.93        302.36       100.71 o                         
   1  13   7        210.16        282.91        66.59 o                         
   2  13   7         21.69         89.28        37.11 o                         
  -2  14   7         36.48         83.76        56.72 o                         
  -1  14   7        100.61        112.74        61.57 o                         
   0  14   7         82.86        143.30        38.65 o                         
   1  14   7        383.89        443.65        91.93 o                         
   2  14   7        101.71         94.14        38.57 o                         
  -2  15   7         20.63         33.96        25.37 o                         
  -1  15   7        330.70        344.15        82.74 o                         
   0  15   7        305.52        351.88        64.60 o                         
   1  15   7         70.42         70.51        36.04 o                         
   2  15   7         48.55         59.83        36.96 o                         
  -2  16   7         17.14         24.97        25.54 o                         
  -1  16   7         35.73         43.91        39.40 o                         
   0  16   7        184.10        275.52        65.34 o                         
   1  16   7        164.58        142.40        48.42 o                         
   2  16   7         72.17         93.58        45.56 o                         
  -2  17   7         20.30         30.91        28.37 o                         
  -1  17   7        272.01        229.31       111.68 o                         
   0  17   7        236.58        279.51        90.52 o                         
   1  17   7        117.20        134.23        43.53 o                         
  -2  18   7          8.68        186.66       136.69 o                         
  -1  18   7        126.26        145.43        63.83 o                         
   0  18   7        194.99        374.12        92.46 o                         
   1  18   7        267.98        303.88        82.74 o                         
  -1  19   7        260.76        240.90        80.69 o                         
   0  19   7         84.79        118.61        32.97 o                         
   1  19   7         61.25        101.93        36.80 o                         
  -1  20   7        103.90        123.74        36.78 o                         
   0  20   7         13.49          0.49        29.05 o                         
  -1 -14   8         78.17         93.03        71.50 o                         
   0 -14   8        178.65         76.51        72.22 o                         
  -1 -13   8         23.78         33.40        34.14 o                         
   0 -13   8        312.96        423.73        77.54 o                         
  -1 -12   8        328.65        324.75        62.01 o                         
   0 -12   8        448.01        682.04       111.36 o                         
   1 -12   8        232.56        108.47        53.87 o                         
  -1 -11   8          6.57         38.94        34.68 o                         
   0 -11   8        111.34        124.92        40.13 o                         
   1 -11   8        101.63         79.41        51.16 o                         
  -1 -10   8         31.81          1.23        32.55 o                         
   0 -10   8        163.80        223.11        54.11 o                         
   1 -10   8         56.45         69.34        39.91 o                         
  -2  -9   8         79.45         91.69        40.53 o                         
  -1  -9   8         10.38         39.63        51.95 o                         
   0  -9   8        275.71        473.24        82.58 o                         
   1  -9   8        185.80        167.88        44.87 o                         
  -2  -8   8         50.20         25.95        35.94 o                         
  -1  -8   8          6.43          9.83        50.06 o                         
   0  -8   8        178.33        230.17        55.32 o                         
   1  -8   8        114.48        116.91        41.05 o                         
  -2  -7   8        163.19        143.59        42.29 o                         
  -1  -7   8        214.07        237.31        52.14 o                         
   0  -7   8        993.68       1610.88       220.20 o                         
   1  -7   8        159.70        172.16        47.03 o                         
  -2  -6   8        164.52        154.53        38.98 o                         
  -1  -6   8        158.82        124.99        57.25 o                         
   0  -6   8        252.42        348.32        68.45 o                         
   1  -6   8         90.19         98.80        51.44 o                         
   2  -6   8        466.41        105.73       141.59 o                         
  -2  -5   8        138.88        149.62        40.05 o                         
  -1  -5   8        215.99        232.44        47.47 o                         
   0  -5   8        746.74        999.41       154.65 o                         
   1  -5   8        170.27        127.83        50.42 o                         
   2  -5   8        135.64         73.74        73.82 o                         
  -2  -4   8         53.16         58.20        32.52 o                         
  -1  -4   8        501.93        417.57        80.43 o                         
   0  -4   8        374.70        482.35        91.80 o                         
   1  -4   8         36.05         47.47        54.26 o                         
   2  -4   8         58.00         92.11        44.79 o                         
  -2  -3   8         34.36         16.47        40.58 o                         
  -1  -3   8         89.69         87.14        34.55 o                         
   0  -3   8        361.69        430.70       126.43 o                         
   1  -3   8        357.97        243.94        72.17 o                         
   2  -3   8         86.13         76.85        48.08 o                         
  -2  -2   8         46.54         58.80        44.13 o                         
  -1  -2   8        337.82        344.11        60.61 o                         
   0  -2   8        539.30        740.40       121.48 o                         
   1  -2   8         74.21         97.46        36.74 o                         
   2  -2   8         20.22         -3.35        45.33 o                         
  -2  -1   8         45.30         27.79        27.55 o                         
  -1  -1   8         86.41         57.55        72.33 o                         
   0  -1   8        479.06        627.85       148.44 o                         
   1  -1   8          4.44         -3.79        58.13 o                         
   2  -1   8         69.85         60.91        41.51 o                         
  -2   0   8         50.95         51.49        27.75 o                         
  -1   0   8        206.79        144.59        79.79 o                         
   0   0   8        503.47        597.53       104.26 o                         
   1   0   8        512.41        435.97       109.72 o                         
   2   0   8          0.10         87.61        41.97 o                         
  -2   1   8         45.39         24.48        26.44 o                         
  -1   1   8         86.68         82.85        33.05 o                         
   0   1   8        479.26        686.65       111.80 o                         
   1   1   8          4.45         -0.84        38.62 o                         
   2   1   8         69.71        120.46        46.06 o                         
  -2   2   8         46.73         68.37        54.30 o                         
  -1   2   8        337.61        313.96        60.95 o                         
   0   2   8        538.75        787.55       126.23 o                         
   1   2   8         74.74         41.12        87.73 o                         
   2   2   8         19.97         29.20        39.60 o                         
  -2   3   8         34.57         23.90        39.42 o                         
  -1   3   8         89.71         55.11        45.45 o                         
   0   3   8        361.39        485.40        99.91 o                         
   1   3   8        358.38        288.06        60.34 o                         
   2   3   8         86.06         63.86        46.06 o                         
  -2   4   8         52.90         34.20        26.82 o                         
  -1   4   8        502.38        419.38        78.17 o                         
   0   4   8        375.72        421.04       120.66 o                         
   1   4   8         35.66         22.23        51.58 o                         
   2   4   8         57.91         77.01        43.23 o                         
  -2   5   8        139.06        111.92        38.25 o                         
  -1   5   8        215.80        229.66        48.17 o                         
   0   5   8        746.47        902.35       205.57 o                         
   1   5   8        169.48        163.14        42.24 o                         
   2   5   8        136.08        114.92        42.39 o                         
  -2   6   8        164.09        179.82        45.34 o                         
  -1   6   8        159.01        114.73        35.77 o                         
   0   6   8        253.67        338.71        85.24 o                         
   1   6   8         90.00        108.72        37.23 o                         
   2   6   8        465.50         78.23       138.45 o                         
  -2   7   8        163.61        134.33        55.83 o                         
  -1   7   8        213.43        240.89        50.67 o                         
   0   7   8        993.70       1302.64       304.49 o                         
   1   7   8        160.44        184.79        44.42 o                         
  -2   8   8         49.77         42.60        28.97 o                         
  -1   8   8          6.36         12.07        46.61 o                         
   0   8   8        178.19        256.38        54.77 o                         
   1   8   8        114.28        102.38        37.13 o                         
  -2   9   8         79.70         69.74        31.32 o                         
  -1   9   8         10.55         33.23        28.77 o                         
   0   9   8        275.94        401.71       108.09 o                         
   1   9   8        186.26        184.01        43.49 o                         
  -2  10   8         20.26        123.30       114.37 o                         
  -1  10   8         31.67         15.03        25.70 o                         
   0  10   8        163.95        246.60        71.76 o                         
   1  10   8         56.29         39.16        33.47 o                         
  -1  11   8          6.50         19.12        26.95 o                         
   0  11   8        111.33        111.27        33.07 o                         
   1  11   8        101.83         63.18        61.44 o                         
  -1  12   8        327.88        263.30        81.49 o                         
   0  12   8        447.96        581.33       144.42 o                         
   1  12   8        233.17        255.38       106.17 o                         
  -1  13   8         23.58         19.64        29.61 o                         
   0  13   8        312.51        329.26       108.86 o                         
   0  14   8        178.92        261.38       130.13 o                         
                                                                                
